# Supplementary material for: TXNDC9 promotes hepatocellular carcinoma progression by positive regulation of MYC-mediated transcriptional network
Source: Cell Death Dis. 2018 Oct 31;9(11):1110. doi: 10.1038/s41419-018-1150-4 (PMC6208382; doi:10.1038/s41419-018-1150-4)
Supplement: Supplementary file 1 — Gene set enrichment analysis on biological process invovled in TXNDC9 knockout [file 41419_2018_1150_MOESM1_ESM.xlsx]

## Sheet: 工作表1
GS follow link to MSigDB	SIZE	ES	NES	NOM p-val	FDR q-val	FWER p-val	RANK AT MAX	LEADING EDGE
GO_PROTEIN_LOCALIZATION_TO_ENDOPLASMIC_RETICULUM	115	-0.6	-2.81	0	0	0	3617	tags=70%, list=27%, signal=95%
GO_ESTABLISHMENT_OF_PROTEIN_LOCALIZATION_TO_ENDOPLASMIC_RETICULUM	100	-0.62	-2.81	0	0	0	3617	tags=73%, list=27%, signal=100%
GO_RIBOSOME_BIOGENESIS	286	-0.5	-2.65	0	0	0	4336	tags=67%, list=33%, signal=98%
GO_RRNA_METABOLIC_PROCESS	238	-0.51	-2.61	0	0	0	4063	tags=65%, list=31%, signal=92%
GO_TRANSLATIONAL_INITIATION	137	-0.54	-2.58	0	0	0	3396	tags=59%, list=26%, signal=79%
GO_NUCLEAR_TRANSCRIBED_MRNA_CATABOLIC_PROCESS_NONSENSE_MEDIATED_DECAY	114	-0.56	-2.57	0	0	0	3617	tags=67%, list=27%, signal=91%
GO_MITOCHONDRIAL_TRANSLATION	104	-0.56	-2.56	0	0	0	3371	tags=58%, list=26%, signal=77%
GO_TRANSLATIONAL_TERMINATION	90	-0.57	-2.53	0	0	0	3329	tags=59%, list=25%, signal=78%
GO_TRANSLATIONAL_ELONGATION	108	-0.54	-2.51	0	0	0	3329	tags=57%, list=25%, signal=76%
GO_PROTEIN_TARGETING_TO_MEMBRANE	138	-0.51	-2.45	0	0	0	3640	tags=58%, list=28%, signal=79%
GO_OXIDATIVE_PHOSPHORYLATION	77	-0.56	-2.44	0	0	0	3156	tags=57%, list=24%, signal=75%
GO_MULTI_ORGANISM_METABOLIC_PROCESS	134	-0.51	-2.44	0	0	0	3704	tags=61%, list=28%, signal=84%
GO_RIBONUCLEOPROTEIN_COMPLEX_BIOGENESIS	404	-0.45	-2.42	0	0	0	4213	tags=58%, list=32%, signal=83%
GO_NCRNA_PROCESSING	355	-0.45	-2.41	0	0	0	4354	tags=60%, list=33%, signal=87%
GO_RIBOSOME_ASSEMBLY	47	-0.6	-2.39	0	0	0	4187	tags=74%, list=32%, signal=109%
GO_RIBOSOMAL_LARGE_SUBUNIT_BIOGENESIS	46	-0.61	-2.37	0	0	0	4193	tags=76%, list=32%, signal=111%
GO_AMIDE_BIOSYNTHETIC_PROCESS	433	-0.43	-2.34	0	0	0.002	3396	tags=45%, list=26%, signal=59%
GO_MITOCHONDRIAL_RESPIRATORY_CHAIN_COMPLEX_ASSEMBLY	63	-0.57	-2.34	0	0	0.002	4075	tags=71%, list=31%, signal=103%
GO_PEPTIDE_METABOLIC_PROCESS	461	-0.42	-2.33	0	0	0.002	3396	tags=46%, list=26%, signal=59%
GO_MITOCHONDRIAL_RESPIRATORY_CHAIN_COMPLEX_I_BIOGENESIS	51	-0.59	-2.32	0	0	0.002	4075	tags=75%, list=31%, signal=107%
GO_ELECTRON_TRANSPORT_CHAIN	86	-0.52	-2.28	0	0	0.003	3156	tags=52%, list=24%, signal=68%
GO_NUCLEOSIDE_TRIPHOSPHATE_METABOLIC_PROCESS	180	-0.45	-2.25	0	0	0.007	3198	tags=47%, list=24%, signal=61%
GO_NCRNA_METABOLIC_PROCESS	479	-0.4	-2.25	0	0	0.007	4434	tags=55%, list=34%, signal=80%
GO_RNA_CATABOLIC_PROCESS	203	-0.44	-2.22	0	0	0.012	3778	tags=55%, list=29%, signal=75%
GO_CELLULAR_PROTEIN_COMPLEX_DISASSEMBLY	113	-0.46	-2.15	0	0.001	0.048	3501	tags=53%, list=27%, signal=72%
GO_NUCLEOSIDE_MONOPHOSPHATE_METABOLIC_PROCESS	193	-0.42	-2.13	0	0.002	0.065	3198	tags=44%, list=24%, signal=57%
GO_NUCLEOSIDE_TRIPHOSPHATE_BIOSYNTHETIC_PROCESS	47	-0.55	-2.1	0	0.002	0.091	3605	tags=57%, list=27%, signal=79%
GO_CYTOPLASMIC_TRANSLATION	39	-0.57	-2.09	0	0.002	0.098	4502	tags=74%, list=34%, signal=113%
GO_RIBONUCLEOSIDE_TRIPHOSPHATE_BIOSYNTHETIC_PROCESS	39	-0.56	-2.09	0	0.002	0.098	3605	tags=62%, list=27%, signal=84%
GO_RNA_SPLICING_VIA_TRANSESTERIFICATION_REACTIONS	248	-0.4	-2.08	0	0.003	0.109	4457	tags=49%, list=34%, signal=73%
GO_RIBOSOMAL_LARGE_SUBUNIT_ASSEMBLY	21	-0.65	-2.06	0	0.003	0.149	3892	tags=81%, list=30%, signal=115%
GO_CELLULAR_RESPIRATION	128	-0.43	-2.04	0	0.004	0.191	2930	tags=43%, list=22%, signal=55%
GO_RIBOSOMAL_SMALL_SUBUNIT_ASSEMBLY	16	-0.67	-2.03	0.002	0.004	0.195	4187	tags=88%, list=32%, signal=128%
GO_MITOCHONDRIAL_ATP_SYNTHESIS_COUPLED_PROTON_TRANSPORT	17	-0.68	-2.01	0	0.006	0.261	3161	tags=71%, list=24%, signal=93%
GO_PURINE_NUCLEOSIDE_MONOPHOSPHATE_BIOSYNTHETIC_PROCESS	50	-0.51	-2	0	0.006	0.266	3161	tags=48%, list=24%, signal=63%
GO_MITOCHONDRION_ORGANIZATION	481	-0.36	-2	0	0.006	0.293	3410	tags=41%, list=26%, signal=54%
GO_ATP_BIOSYNTHETIC_PROCESS	28	-0.58	-1.99	0	0.007	0.32	3161	tags=61%, list=24%, signal=80%
GO_RESPONSE_TO_INTERFERON_BETA	16	-0.67	-1.98	0.002	0.008	0.356	2120	tags=50%, list=16%, signal=60%
GO_RIBOSOMAL_SMALL_SUBUNIT_BIOGENESIS	54	-0.48	-1.96	0	0.009	0.398	4434	tags=72%, list=34%, signal=108%
GO_ANAPHASE_PROMOTING_COMPLEX_DEPENDENT_CATABOLIC_PROCESS	73	-0.45	-1.96	0	0.009	0.41	4168	tags=49%, list=32%, signal=72%
GO_SPLICEOSOMAL_SNRNP_ASSEMBLY	36	-0.54	-1.96	0	0.009	0.422	3925	tags=67%, list=30%, signal=95%
GO_RNA_SPLICING	327	-0.36	-1.92	0	0.014	0.575	4314	tags=46%, list=33%, signal=67%
GO_DEOXYRIBOSE_PHOSPHATE_CATABOLIC_PROCESS	21	-0.61	-1.92	0	0.014	0.586	3028	tags=62%, list=23%, signal=80%
GO_ESTABLISHMENT_OF_PROTEIN_LOCALIZATION_TO_MEMBRANE	229	-0.37	-1.9	0	0.016	0.651	3640	tags=45%, list=28%, signal=61%
GO_DEOXYRIBONUCLEOTIDE_METABOLIC_PROCESS	31	-0.54	-1.9	0	0.016	0.657	3028	tags=52%, list=23%, signal=67%
GO_NUCLEOSIDE_MONOPHOSPHATE_BIOSYNTHETIC_PROCESS	68	-0.44	-1.87	0	0.023	0.782	3161	tags=41%, list=24%, signal=54%
GO_ORGANIC_CYCLIC_COMPOUND_CATABOLIC_PROCESS	321	-0.35	-1.86	0	0.023	0.788	3778	tags=46%, list=29%, signal=63%
GO_RIBONUCLEOPROTEIN_COMPLEX_SUBUNIT_ORGANIZATION	177	-0.37	-1.85	0	0.026	0.835	3925	tags=46%, list=30%, signal=64%
GO_ENERGY_COUPLED_PROTON_TRANSPORT_DOWN_ELECTROCHEMICAL_GRADIENT	21	-0.58	-1.84	0.002	0.029	0.877	3161	tags=62%, list=24%, signal=81%
GO_NEGATIVE_REGULATION_OF_GLIAL_CELL_DIFFERENTIATION	15	-0.62	-1.84	0.006	0.028	0.863	198	tags=27%, list=2%, signal=27%
GO_MITOCHONDRIAL_TRANSMEMBRANE_TRANSPORT	52	-0.46	-1.83	0.002	0.03	0.893	3161	tags=48%, list=24%, signal=63%
GO_VIRAL_LIFE_CYCLE	238	-0.35	-1.82	0	0.031	0.91	3636	tags=45%, list=28%, signal=62%
GO_MACROMOLECULAR_COMPLEX_DISASSEMBLY	164	-0.37	-1.82	0	0.032	0.914	3349	tags=43%, list=25%, signal=57%
GO_METALLO_SULFUR_CLUSTER_ASSEMBLY	18	-0.59	-1.82	0.008	0.031	0.914	4591	tags=78%, list=35%, signal=119%
GO_RNA_PHOSPHODIESTER_BOND_HYDROLYSIS_ENDONUCLEOLYTIC	48	-0.46	-1.81	0.002	0.035	0.943	4193	tags=63%, list=32%, signal=91%
GO_ESTABLISHMENT_OF_PROTEIN_LOCALIZATION_TO_ORGANELLE	313	-0.34	-1.8	0	0.039	0.957	3667	tags=44%, list=28%, signal=60%
GO_TRNA_METABOLIC_PROCESS	164	-0.36	-1.79	0	0.039	0.96	4249	tags=46%, list=32%, signal=67%
GO_PROTEIN_TARGETING_TO_MITOCHONDRION	44	-0.47	-1.78	0.002	0.042	0.97	4228	tags=64%, list=32%, signal=93%
GO_HYDROGEN_ION_TRANSMEMBRANE_TRANSPORT	71	-0.42	-1.78	0.004	0.044	0.972	3303	tags=48%, list=25%, signal=64%
GO_OLIGODENDROCYTE_DEVELOPMENT	19	-0.56	-1.74	0.009	0.062	0.998	1886	tags=37%, list=14%, signal=43%
GO_GLYCOSYL_COMPOUND_METABOLIC_PROCESS	277	-0.33	-1.73	0	0.071	0.999	3212	tags=37%, list=24%, signal=48%
GO_GLUTATHIONE_DERIVATIVE_METABOLIC_PROCESS	15	-0.59	-1.7	0.008	0.089	1	3259	tags=60%, list=25%, signal=80%
GO_GENERATION_OF_PRECURSOR_METABOLITES_AND_ENERGY	223	-0.33	-1.69	0	0.09	1	3218	tags=36%, list=24%, signal=47%
GO_ENERGY_DERIVATION_BY_OXIDATION_OF_ORGANIC_COMPOUNDS	175	-0.34	-1.69	0	0.092	1	4276	tags=47%, list=32%, signal=69%
GO_PROTEIN_TARGETING	342	-0.31	-1.68	0	0.101	1	3755	tags=43%, list=28%, signal=58%
GO_EMBRYONIC_DIGESTIVE_TRACT_DEVELOPMENT	16	-0.56	-1.67	0.015	0.11	1	2323	tags=44%, list=18%, signal=53%
GO_PURINE_CONTAINING_COMPOUND_METABOLIC_PROCESS	277	-0.31	-1.66	0	0.11	1	3212	tags=38%, list=24%, signal=49%
GO_CYTOCHROME_COMPLEX_ASSEMBLY	15	-0.56	-1.66	0.014	0.11	1	3156	tags=53%, list=24%, signal=70%
GO_NUCLEAR_ENVELOPE_REASSEMBLY	17	-0.55	-1.66	0.016	0.109	1	3334	tags=53%, list=25%, signal=71%
GO_PROTEIN_FOLDING	170	-0.34	-1.65	0	0.116	1	4809	tags=54%, list=36%, signal=83%
GO_NEGATIVE_REGULATION_OF_INTRINSIC_APOPTOTIC_SIGNALING_PATHWAY_IN_RESPONSE_TO_DNA_DAMAGE	21	-0.52	-1.65	0.02	0.113	1	2408	tags=43%, list=18%, signal=52%
GO_PURINE_NUCLEOSIDE_BIOSYNTHETIC_PROCESS	72	-0.38	-1.64	0.006	0.125	1	3161	tags=43%, list=24%, signal=56%
GO_RESPONSE_TO_AMMONIUM_ION	22	-0.51	-1.64	0.015	0.119	1	884	tags=18%, list=7%, signal=19%
GO_MATURATION_OF_SSU_RRNA_FROM_TRICISTRONIC_RRNA_TRANSCRIPT_SSU_RRNA_5_8S_RRNA_LSU_RRNA_	33	-0.46	-1.64	0.021	0.125	1	3713	tags=61%, list=28%, signal=84%
GO_TRNA_PROCESSING	104	-0.35	-1.63	0.008	0.13	1	4249	tags=47%, list=32%, signal=69%
GO_NEGATIVE_REGULATION_OF_GLIOGENESIS	21	-0.51	-1.63	0.028	0.13	1	198	tags=19%, list=2%, signal=19%
GO_INNER_MITOCHONDRIAL_MEMBRANE_ORGANIZATION	16	-0.56	-1.63	0.03	0.132	1	2138	tags=50%, list=16%, signal=60%
GO_MRNA_PROCESSING	373	-0.3	-1.62	0	0.131	1	3943	tags=38%, list=30%, signal=53%
GO_PROTEIN_LOCALIZATION_TO_MEMBRANE	291	-0.31	-1.62	0	0.132	1	3821	tags=42%, list=29%, signal=58%
GO_PROTEIN_LOCALIZATION_TO_MITOCHONDRION	59	-0.4	-1.62	0.002	0.134	1	4228	tags=54%, list=32%, signal=80%
GO_PROTEIN_TRANSMEMBRANE_TRANSPORT	45	-0.42	-1.62	0.015	0.131	1	3618	tags=44%, list=27%, signal=61%
GO_BASE_EXCISION_REPAIR	38	-0.44	-1.61	0.004	0.133	1	3645	tags=47%, list=28%, signal=65%
GO_PYRIMIDINE_DEOXYRIBONUCLEOTIDE_METABOLIC_PROCESS	15	-0.56	-1.61	0.018	0.141	1	3028	tags=53%, list=23%, signal=69%
GO_OLIGODENDROCYTE_DIFFERENTIATION	32	-0.45	-1.59	0.018	0.151	1	1886	tags=31%, list=14%, signal=36%
GO_PROTEIN_REFOLDING	16	-0.53	-1.59	0.03	0.153	1	4909	tags=50%, list=37%, signal=80%
GO_MULTI_ORGANISM_MEMBRANE_ORGANIZATION	26	-0.47	-1.59	0.037	0.157	1	4123	tags=54%, list=31%, signal=78%
GO_REGULATION_OF_ATPASE_ACTIVITY	44	-0.41	-1.58	0.01	0.158	1	2847	tags=36%, list=22%, signal=46%
GO_AMINO_ACID_ACTIVATION	51	-0.39	-1.58	0.018	0.164	1	5403	tags=57%, list=41%, signal=96%
GO_MATURATION_OF_SSU_RRNA	40	-0.43	-1.58	0.019	0.158	1	4434	tags=68%, list=34%, signal=101%
GO_RNA_PHOSPHODIESTER_BOND_HYDROLYSIS	96	-0.35	-1.57	0.002	0.174	1	3803	tags=45%, list=29%, signal=63%
GO_GRANULOCYTE_MIGRATION	26	-0.47	-1.57	0.043	0.172	1	54	tags=12%, list=0%, signal=12%
GO_REGULATION_OF_RELEASE_OF_CYTOCHROME_C_FROM_MITOCHONDRIA	34	-0.44	-1.56	0.024	0.174	1	3755	tags=50%, list=28%, signal=70%
GO_PYRIMIDINE_NUCLEOSIDE_TRIPHOSPHATE_METABOLIC_PROCESS	16	-0.52	-1.56	0.041	0.175	1	5239	tags=75%, list=40%, signal=124%
GO_GLYCOSYL_COMPOUND_BIOSYNTHETIC_PROCESS	97	-0.34	-1.54	0.007	0.205	1	3161	tags=37%, list=24%, signal=48%
GO_CHAPERONE_MEDIATED_PROTEIN_FOLDING	38	-0.42	-1.54	0.017	0.198	1	4947	tags=58%, list=38%, signal=92%
GO_MITOCHONDRIAL_TRANSPORT	151	-0.32	-1.53	0.002	0.207	1	3727	tags=41%, list=28%, signal=57%
GO_NEGATIVE_REGULATION_OF_NOTCH_SIGNALING_PATHWAY	19	-0.49	-1.53	0.055	0.21	1	3056	tags=58%, list=23%, signal=75%
GO_GLIAL_CELL_DEVELOPMENT	44	-0.39	-1.51	0.022	0.24	1	1886	tags=30%, list=14%, signal=34%
GO_LEUKOCYTE_APOPTOTIC_PROCESS	16	-0.51	-1.51	0.043	0.24	1	4389	tags=56%, list=33%, signal=84%
GO_PYRIMIDINE_NUCLEOTIDE_BIOSYNTHETIC_PROCESS	23	-0.47	-1.51	0.066	0.232	1	5343	tags=70%, list=41%, signal=117%
GO_NUCLEOBASE_CONTAINING_SMALL_MOLECULE_METABOLIC_PROCESS	381	-0.27	-1.5	0	0.249	1	3218	tags=34%, list=24%, signal=44%
GO_MATURATION_OF_5_8S_RRNA	28	-0.43	-1.5	0.032	0.252	1	4193	tags=64%, list=32%, signal=94%
GO_SPLICEOSOMAL_COMPLEX_ASSEMBLY	50	-0.38	-1.48	0.028	0.282	1	3209	tags=36%, list=24%, signal=47%
GO_PYRIMIDINE_NUCLEOTIDE_METABOLIC_PROCESS	38	-0.4	-1.48	0.037	0.27	1	5343	tags=63%, list=41%, signal=106%
GO_CELLULAR_COMPONENT_DISASSEMBLY	387	-0.27	-1.47	0	0.287	1	3353	tags=35%, list=25%, signal=45%
GO_NUCLEOTIDE_PHOSPHORYLATION	40	-0.39	-1.47	0.04	0.286	1	3198	tags=43%, list=24%, signal=56%
GO_NEGATIVE_REGULATION_OF_VIRAL_GENOME_REPLICATION	30	-0.42	-1.47	0.047	0.286	1	874	tags=23%, list=7%, signal=25%
GO_RESPONSE_TO_TYPE_I_INTERFERON	38	-0.4	-1.47	0.056	0.286	1	874	tags=26%, list=7%, signal=28%
GO_POSITIVE_REGULATION_OF_RELEASE_OF_CYTOCHROME_C_FROM_MITOCHONDRIA	22	-0.44	-1.46	0.055	0.296	1	2318	tags=36%, list=18%, signal=44%
GO_NEGATIVE_REGULATION_OF_INTRINSIC_APOPTOTIC_SIGNALING_PATHWAY	66	-0.35	-1.45	0.02	0.31	1	2527	tags=30%, list=19%, signal=37%
GO_REGULATION_OF_CELLULAR_AMINO_ACID_METABOLIC_PROCESS	52	-0.37	-1.45	0.044	0.309	1	4988	tags=56%, list=38%, signal=89%
GO_TRNA_MODIFICATION	53	-0.36	-1.44	0.02	0.33	1	4190	tags=47%, list=32%, signal=69%
GO_SKELETAL_MUSCLE_CONTRACTION	16	-0.5	-1.44	0.082	0.335	1	1472	tags=31%, list=11%, signal=35%
GO_PURINE_CONTAINING_COMPOUND_BIOSYNTHETIC_PROCESS	94	-0.32	-1.43	0.023	0.345	1	3161	tags=36%, list=24%, signal=47%
GO_ANTIGEN_PROCESSING_AND_PRESENTATION_OF_EXOGENOUS_PEPTIDE_ANTIGEN_VIA_MHC_CLASS_I	54	-0.35	-1.43	0.039	0.34	1	4168	tags=46%, list=32%, signal=67%
GO_GLUTATHIONE_METABOLIC_PROCESS	39	-0.38	-1.43	0.047	0.347	1	3572	tags=41%, list=27%, signal=56%
GO_SPERM_EGG_RECOGNITION	15	-0.5	-1.43	0.083	0.346	1	6311	tags=87%, list=48%, signal=166%
GO_REGULATION_OF_TELOMERASE_RNA_LOCALIZATION_TO_CAJAL_BODY	15	-0.49	-1.43	0.083	0.346	1	5668	tags=80%, list=43%, signal=140%
GO_CELLULAR_PROTEIN_COMPLEX_ASSEMBLY	253	-0.28	-1.42	0.005	0.347	1	3156	tags=34%, list=24%, signal=44%
GO_MRNA_CIS_SPLICING_VIA_SPLICEOSOME	15	-0.48	-1.42	0.093	0.345	1	4436	tags=47%, list=34%, signal=70%
GO_LYMPHOCYTE_APOPTOTIC_PROCESS	15	-0.48	-1.42	0.106	0.35	1	4389	tags=53%, list=33%, signal=80%
GO_POSITIVE_REGULATION_OF_LIGASE_ACTIVITY	99	-0.31	-1.41	0.028	0.373	1	4168	tags=40%, list=32%, signal=59%
GO_MITOCHONDRIAL_MEMBRANE_ORGANIZATION	83	-0.32	-1.41	0.036	0.372	1	2372	tags=29%, list=18%, signal=35%
GO_CELL_REDOX_HOMEOSTASIS	47	-0.36	-1.41	0.057	0.373	1	4057	tags=57%, list=31%, signal=83%
GO_RELEASE_OF_CYTOCHROME_C_FROM_MITOCHONDRIA	20	-0.46	-1.41	0.085	0.372	1	2372	tags=40%, list=18%, signal=49%
GO_REGULATION_OF_LIGASE_ACTIVITY	116	-0.3	-1.4	0.025	0.373	1	4397	tags=42%, list=33%, signal=63%
GO_NUCLEOSIDE_PHOSPHATE_BIOSYNTHETIC_PROCESS	129	-0.3	-1.4	0.027	0.374	1	3161	tags=33%, list=24%, signal=42%
GO_PLATELET_AGGREGATION	24	-0.43	-1.4	0.074	0.373	1	1388	tags=29%, list=11%, signal=33%
GO_HEME_METABOLIC_PROCESS	24	-0.43	-1.4	0.076	0.373	1	4042	tags=58%, list=31%, signal=84%
GO_MULTICELLULAR_ORGANISM_AGING	19	-0.45	-1.4	0.077	0.373	1	158	tags=11%, list=1%, signal=11%
GO_POSITIVE_CHEMOTAXIS	22	-0.44	-1.39	0.079	0.387	1	1699	tags=36%, list=13%, signal=42%
GO_POSITIVE_REGULATION_OF_TOR_SIGNALING	24	-0.42	-1.39	0.086	0.387	1	2235	tags=42%, list=17%, signal=50%
GO_RESPONSE_TO_ZINC_ION	25	-0.41	-1.39	0.092	0.392	1	790	tags=24%, list=6%, signal=25%
GO_GLUCOSE_CATABOLIC_PROCESS	20	-0.44	-1.39	0.093	0.394	1	3110	tags=50%, list=24%, signal=65%
GO_PROTEIN_LOCALIZATION_TO_ORGANELLE	469	-0.25	-1.38	0.003	0.396	1	3703	tags=36%, list=28%, signal=49%
GO_HYDROGEN_TRANSPORT	89	-0.31	-1.38	0.041	0.392	1	3303	tags=40%, list=25%, signal=54%
GO_TRANSCRIPTION_FROM_RNA_POLYMERASE_III_PROMOTER	37	-0.37	-1.38	0.091	0.393	1	3763	tags=43%, list=29%, signal=60%
GO_REGULATION_OF_TRANSCRIPTION_REGULATORY_REGION_DNA_BINDING	20	-0.44	-1.37	0.094	0.418	1	1621	tags=35%, list=12%, signal=40%
GO_DEOXYRIBONUCLEOSIDE_TRIPHOSPHATE_METABOLIC_PROCESS	15	-0.47	-1.37	0.101	0.407	1	2673	tags=47%, list=20%, signal=58%
GO_NEGATIVE_REGULATION_OF_PROTEIN_MODIFICATION_BY_SMALL_PROTEIN_CONJUGATION_OR_REMOVAL	123	-0.29	-1.36	0.023	0.43	1	4988	tags=50%, list=38%, signal=80%
GO_REGULATION_OF_INTRINSIC_APOPTOTIC_SIGNALING_PATHWAY	108	-0.3	-1.36	0.025	0.428	1	3194	tags=33%, list=24%, signal=44%
GO_CLEAVAGE_INVOLVED_IN_RRNA_PROCESSING	19	-0.44	-1.36	0.09	0.426	1	4193	tags=74%, list=32%, signal=108%
GO_REGULATION_OF_SYSTEMIC_ARTERIAL_BLOOD_PRESSURE_MEDIATED_BY_A_CHEMICAL_SIGNAL	15	-0.47	-1.36	0.106	0.43	1	3783	tags=40%, list=29%, signal=56%
GO_CELL_SEPARATION_AFTER_CYTOKINESIS	17	-0.44	-1.36	0.108	0.435	1	3473	tags=41%, list=26%, signal=56%
GO_REGULATION_OF_INTRINSIC_APOPTOTIC_SIGNALING_PATHWAY_IN_RESPONSE_TO_DNA_DAMAGE	28	-0.39	-1.36	0.126	0.427	1	2408	tags=32%, list=18%, signal=39%
GO_REGULATION_OF_PROTEIN_UBIQUITINATION_INVOLVED_IN_UBIQUITIN_DEPENDENT_PROTEIN_CATABOLIC_PROCESS	94	-0.31	-1.35	0.061	0.435	1	4168	tags=41%, list=32%, signal=60%
GO_NEGATIVE_REGULATION_OF_OSTEOBLAST_DIFFERENTIATION	24	-0.42	-1.35	0.083	0.438	1	121	tags=17%, list=1%, signal=17%
GO_PRESYNAPTIC_PROCESS_INVOLVED_IN_SYNAPTIC_TRANSMISSION	39	-0.36	-1.35	0.095	0.432	1	2884	tags=33%, list=22%, signal=43%
GO_RRNA_MODIFICATION	23	-0.41	-1.35	0.105	0.431	1	4701	tags=65%, list=36%, signal=101%
GO_MULTICELLULAR_ORGANISMAL_MACROMOLECULE_METABOLIC_PROCESS	27	-0.4	-1.35	0.108	0.428	1	330	tags=15%, list=3%, signal=15%
GO_MATURATION_OF_5_8S_RRNA_FROM_TRICISTRONIC_RRNA_TRANSCRIPT_SSU_RRNA_5_8S_RRNA_LSU_RRNA_	19	-0.43	-1.35	0.134	0.434	1	4193	tags=68%, list=32%, signal=100%
GO_RESPONSE_TO_VIRUS	145	-0.28	-1.34	0.03	0.459	1	1939	tags=20%, list=15%, signal=23%
GO_MONOSACCHARIDE_CATABOLIC_PROCESS	38	-0.36	-1.34	0.112	0.457	1	4995	tags=66%, list=38%, signal=106%
GO_RNA_SPLICING_VIA_ENDONUCLEOLYTIC_CLEAVAGE_AND_LIGATION	15	-0.47	-1.34	0.133	0.458	1	2568	tags=40%, list=19%, signal=50%
GO_PEPTIDYL_PROLINE_MODIFICATION	39	-0.36	-1.33	0.086	0.46	1	4702	tags=59%, list=36%, signal=91%
GO_REGULATION_OF_PATHWAY_RESTRICTED_SMAD_PROTEIN_PHOSPHORYLATION	35	-0.36	-1.33	0.101	0.458	1	665	tags=20%, list=5%, signal=21%
GO_NUCLEAR_TRANSCRIBED_MRNA_CATABOLIC_PROCESS_EXONUCLEOLYTIC	30	-0.38	-1.33	0.108	0.459	1	3778	tags=57%, list=29%, signal=79%
GO_HEXOSE_CATABOLIC_PROCESS	30	-0.38	-1.33	0.136	0.461	1	4995	tags=67%, list=38%, signal=107%
GO_MYELOID_LEUKOCYTE_ACTIVATION	44	-0.35	-1.32	0.088	0.486	1	1602	tags=25%, list=12%, signal=28%
GO_MULTI_ORGANISM_ORGANELLE_ORGANIZATION	22	-0.42	-1.32	0.131	0.479	1	3473	tags=41%, list=26%, signal=55%
GO_ENDOCRINE_PROCESS	15	-0.46	-1.32	0.133	0.475	1	3783	tags=47%, list=29%, signal=65%
GO_RNA_MODIFICATION	101	-0.29	-1.31	0.066	0.512	1	2898	tags=34%, list=22%, signal=43%
GO_PORPHYRIN_CONTAINING_COMPOUND_METABOLIC_PROCESS	28	-0.38	-1.31	0.115	0.502	1	4042	tags=54%, list=31%, signal=77%
GO_RNA_3_END_PROCESSING	92	-0.29	-1.3	0.074	0.515	1	3737	tags=35%, list=28%, signal=48%
GO_PYRIMIDINE_RIBONUCLEOSIDE_METABOLIC_PROCESS	20	-0.42	-1.3	0.143	0.512	1	5343	tags=65%, list=41%, signal=109%
GO_REGULATION_OF_ENDOTHELIAL_CELL_DIFFERENTIATION	18	-0.42	-1.3	0.148	0.524	1	446	tags=22%, list=3%, signal=23%
GO_CELL_SURFACE_RECEPTOR_SIGNALING_PATHWAY_INVOLVED_IN_CELL_CELL_SIGNALING	24	-0.39	-1.29	0.143	0.55	1	2765	tags=33%, list=21%, signal=42%
GO_SNRNA_PROCESSING	21	-0.4	-1.29	0.161	0.553	1	4586	tags=57%, list=35%, signal=88%
GO_MUSCLE_CONTRACTION	105	-0.28	-1.28	0.088	0.568	1	1758	tags=25%, list=13%, signal=28%
GO_DNA_TEMPLATED_TRANSCRIPTION_TERMINATION	98	-0.28	-1.28	0.092	0.571	1	3098	tags=30%, list=24%, signal=38%
GO_REGULATION_OF_GLIAL_CELL_DIFFERENTIATION	34	-0.36	-1.28	0.126	0.568	1	198	tags=12%, list=2%, signal=12%
GO_CELL_FATE_SPECIFICATION	30	-0.36	-1.28	0.143	0.566	1	2493	tags=40%, list=19%, signal=49%
GO_RRNA_TRANSCRIPTION	17	-0.43	-1.28	0.156	0.572	1	1810	tags=35%, list=14%, signal=41%
GO_MONOSACCHARIDE_BIOSYNTHETIC_PROCESS	39	-0.34	-1.27	0.123	0.578	1	4631	tags=54%, list=35%, signal=83%
GO_NEGATIVE_REGULATION_OF_COAGULATION	20	-0.4	-1.27	0.143	0.573	1	5153	tags=65%, list=39%, signal=107%
GO_FATTY_ACID_DERIVATIVE_METABOLIC_PROCESS	39	-0.34	-1.27	0.154	0.578	1	1201	tags=21%, list=9%, signal=23%
GO_NEGATIVE_REGULATION_OF_DENDRITE_DEVELOPMENT	17	-0.41	-1.27	0.168	0.573	1	26	tags=12%, list=0%, signal=12%
GO_RESPONSE_TO_TOPOLOGICALLY_INCORRECT_PROTEIN	139	-0.26	-1.26	0.06	0.591	1	3544	tags=32%, list=27%, signal=44%
GO_NEGATIVE_REGULATION_OF_PEPTIDASE_ACTIVITY	113	-0.28	-1.26	0.08	0.593	1	1853	tags=22%, list=14%, signal=26%
GO_TERMINATION_OF_RNA_POLYMERASE_II_TRANSCRIPTION	61	-0.31	-1.26	0.127	0.595	1	3098	tags=30%, list=24%, signal=38%
GO_POSITIVE_REGULATION_OF_ATPASE_ACTIVITY	32	-0.34	-1.26	0.145	0.589	1	2847	tags=31%, list=22%, signal=40%
GO_QUINONE_METABOLIC_PROCESS	24	-0.38	-1.26	0.153	0.589	1	4298	tags=54%, list=33%, signal=80%
GO_MITOCHONDRIAL_RNA_METABOLIC_PROCESS	23	-0.39	-1.26	0.165	0.589	1	2943	tags=35%, list=22%, signal=45%
GO_REGULATION_OF_INTRINSIC_APOPTOTIC_SIGNALING_PATHWAY_BY_P53_CLASS_MEDIATOR	19	-0.4	-1.26	0.177	0.591	1	2619	tags=37%, list=20%, signal=46%
GO_APOPTOTIC_MITOCHONDRIAL_CHANGES	50	-0.32	-1.25	0.133	0.614	1	2645	tags=32%, list=20%, signal=40%
GO_MULTIVESICULAR_BODY_ORGANIZATION	29	-0.36	-1.25	0.149	0.604	1	3473	tags=38%, list=26%, signal=51%
GO_DENDRITIC_CELL_DIFFERENTIATION	16	-0.42	-1.25	0.183	0.605	1	987	tags=25%, list=7%, signal=27%
GO_PYRIMIDINE_RIBONUCLEOTIDE_METABOLIC_PROCESS	18	-0.41	-1.25	0.19	0.611	1	5343	tags=67%, list=41%, signal=112%
GO_REGULATION_OF_CELLULAR_AMINE_METABOLIC_PROCESS	61	-0.3	-1.24	0.151	0.623	1	4988	tags=54%, list=38%, signal=87%
GO_MULTICELLULAR_ORGANISM_METABOLIC_PROCESS	31	-0.35	-1.24	0.152	0.642	1	330	tags=13%, list=3%, signal=13%
GO_MUSCLE_SYSTEM_PROCESS	131	-0.26	-1.23	0.103	0.664	1	1864	tags=23%, list=14%, signal=26%
GO_MYELOID_LEUKOCYTE_MIGRATION	37	-0.34	-1.23	0.164	0.654	1	54	tags=8%, list=0%, signal=8%
GO_RNA_CAPPING	34	-0.34	-1.23	0.174	0.664	1	4715	tags=47%, list=36%, signal=73%
GO_PSEUDOURIDINE_SYNTHESIS	17	-0.4	-1.23	0.201	0.657	1	2898	tags=47%, list=22%, signal=60%
GO_NEGATIVE_REGULATION_OF_LYMPHOCYTE_APOPTOTIC_PROCESS	15	-0.42	-1.23	0.203	0.664	1	1525	tags=33%, list=12%, signal=38%
GO_NEGATIVE_REGULATION_OF_HYDROLASE_ACTIVITY	203	-0.24	-1.22	0.072	0.68	1	2302	tags=22%, list=17%, signal=26%
GO_REGULATION_OF_PEPTIDASE_ACTIVITY	217	-0.24	-1.22	0.08	0.675	1	2899	tags=29%, list=22%, signal=36%
GO_EPITHELIAL_TO_MESENCHYMAL_TRANSITION	31	-0.34	-1.22	0.169	0.678	1	1290	tags=26%, list=10%, signal=29%
GO_REGULATION_OF_ACTIN_CYTOSKELETON_REORGANIZATION	17	-0.4	-1.22	0.188	0.676	1	1683	tags=41%, list=13%, signal=47%
GO_POSITIVE_REGULATION_OF_GLIAL_CELL_DIFFERENTIATION	19	-0.4	-1.22	0.213	0.679	1	4024	tags=53%, list=31%, signal=76%
GO_GTP_METABOLIC_PROCESS	16	-0.4	-1.21	0.212	0.692	1	3821	tags=44%, list=29%, signal=62%
GO_NEURON_FATE_COMMITMENT	30	-0.35	-1.21	0.212	0.692	1	3144	tags=37%, list=24%, signal=48%
GO_PROSTANOID_METABOLIC_PROCESS	18	-0.4	-1.21	0.223	0.686	1	1192	tags=22%, list=9%, signal=24%
GO_CELLULAR_METABOLIC_COMPOUND_SALVAGE	28	-0.36	-1.21	0.224	0.688	1	2843	tags=29%, list=22%, signal=36%
GO_NEGATIVE_REGULATION_OF_SIGNAL_TRANSDUCTION_IN_ABSENCE_OF_LIGAND	16	-0.41	-1.21	0.226	0.698	1	4447	tags=56%, list=34%, signal=85%
GO_NEGATIVE_REGULATION_OF_INTRINSIC_APOPTOTIC_SIGNALING_PATHWAY_BY_P53_CLASS_MEDIATOR	15	-0.41	-1.21	0.244	0.691	1	2408	tags=33%, list=18%, signal=41%
GO_NEGATIVE_REGULATION_OF_VIRAL_PROCESS	58	-0.29	-1.2	0.135	0.703	1	874	tags=14%, list=7%, signal=15%
GO_NUCLEOSIDE_DIPHOSPHATE_METABOLIC_PROCESS	56	-0.3	-1.2	0.188	0.702	1	3198	tags=38%, list=24%, signal=49%
GO_RNA_SECONDARY_STRUCTURE_UNWINDING	34	-0.34	-1.2	0.192	0.699	1	3300	tags=32%, list=25%, signal=43%
GO_MULTICELLULAR_ORGANISMAL_MOVEMENT	23	-0.36	-1.2	0.217	0.706	1	1472	tags=22%, list=11%, signal=24%
GO_REGULATION_OF_NECROTIC_CELL_DEATH	21	-0.38	-1.2	0.221	0.7	1	4055	tags=57%, list=31%, signal=82%
GO_POSITIVE_REGULATION_OF_HEART_CONTRACTION	20	-0.38	-1.2	0.224	0.705	1	1527	tags=25%, list=12%, signal=28%
GO_VITAMIN_TRANSPORT	15	-0.43	-1.2	0.237	0.698	1	1573	tags=27%, list=12%, signal=30%
GO_REGULATION_OF_ASTROCYTE_DIFFERENTIATION	15	-0.41	-1.2	0.244	0.698	1	1692	tags=27%, list=13%, signal=31%
GO_IRE1_MEDIATED_UNFOLDED_PROTEIN_RESPONSE	54	-0.3	-1.19	0.178	0.712	1	4717	tags=48%, list=36%, signal=75%
GO_REGULATION_OF_MITOCHONDRIAL_MEMBRANE_PERMEABILITY_INVOLVED_IN_APOPTOTIC_PROCESS	20	-0.37	-1.19	0.195	0.726	1	2318	tags=35%, list=18%, signal=42%
GO_ADP_METABOLIC_PROCESS	32	-0.34	-1.19	0.201	0.73	1	3198	tags=38%, list=24%, signal=49%
GO_NCRNA_3_END_PROCESSING	19	-0.39	-1.19	0.234	0.723	1	3509	tags=47%, list=27%, signal=64%
GO_NADH_METABOLIC_PROCESS	26	-0.36	-1.19	0.234	0.729	1	3110	tags=42%, list=24%, signal=55%
GO_PYRIMIDINE_NUCLEOSIDE_BIOSYNTHETIC_PROCESS	25	-0.36	-1.19	0.243	0.719	1	5343	tags=60%, list=41%, signal=101%
GO_TRANSCRIPTION_COUPLED_NUCLEOTIDE_EXCISION_REPAIR	72	-0.28	-1.18	0.162	0.743	1	4055	tags=39%, list=31%, signal=56%
GO_NUCLEOTIDE_EXCISION_REPAIR	109	-0.26	-1.18	0.164	0.74	1	4055	tags=39%, list=31%, signal=55%
GO_REGULATION_OF_VIRAL_GENOME_REPLICATION	52	-0.29	-1.18	0.206	0.729	1	2586	tags=31%, list=20%, signal=38%
GO_VIRION_ASSEMBLY	34	-0.33	-1.18	0.228	0.725	1	4123	tags=47%, list=31%, signal=68%
GO_ORGAN_FORMATION	21	-0.36	-1.18	0.232	0.729	1	2200	tags=38%, list=17%, signal=46%
GO_NUCLEOBASE_CONTAINING_SMALL_MOLECULE_INTERCONVERSION	18	-0.39	-1.18	0.239	0.728	1	2617	tags=39%, list=20%, signal=48%
GO_REGULATION_OF_SYMBIOSIS_ENCOMPASSING_MUTUALISM_THROUGH_PARASITISM	144	-0.24	-1.17	0.136	0.74	1	2839	tags=26%, list=22%, signal=33%
GO_SYNAPTIC_SIGNALING	133	-0.25	-1.17	0.148	0.747	1	2884	tags=26%, list=22%, signal=32%
GO_NEGATIVE_REGULATION_OF_MULTI_ORGANISM_PROCESS	89	-0.27	-1.17	0.189	0.751	1	1814	tags=20%, list=14%, signal=23%
GO_REGULATION_OF_DNA_BINDING	65	-0.28	-1.17	0.201	0.741	1	2343	tags=26%, list=18%, signal=32%
GO_HUMORAL_IMMUNE_RESPONSE	46	-0.3	-1.17	0.207	0.748	1	2120	tags=26%, list=16%, signal=31%
GO_FATTY_ACID_DERIVATIVE_BIOSYNTHETIC_PROCESS	21	-0.37	-1.17	0.23	0.742	1	2192	tags=33%, list=17%, signal=40%
GO_NEGATIVE_REGULATION_OF_REPRODUCTIVE_PROCESS	22	-0.36	-1.17	0.247	0.748	1	2090	tags=32%, list=16%, signal=38%
GO_TELOMERE_MAINTENANCE_VIA_TELOMERASE	16	-0.39	-1.17	0.249	0.749	1	3205	tags=44%, list=24%, signal=58%
GO_MITOCHONDRION_MORPHOGENESIS	17	-0.39	-1.17	0.274	0.745	1	1120	tags=24%, list=8%, signal=26%
GO_POSITIVE_REGULATION_OF_VIRAL_PROCESS	77	-0.27	-1.16	0.183	0.747	1	3184	tags=35%, list=24%, signal=46%
GO_AEROBIC_RESPIRATION	47	-0.29	-1.16	0.215	0.759	1	3218	tags=36%, list=24%, signal=48%
GO_FORMATION_OF_TRANSLATION_PREINITIATION_COMPLEX	19	-0.37	-1.16	0.241	0.749	1	4753	tags=58%, list=36%, signal=90%
GO_PYRIMIDINE_CONTAINING_COMPOUND_BIOSYNTHETIC_PROCESS	33	-0.33	-1.16	0.242	0.754	1	5343	tags=58%, list=41%, signal=97%
GO_MITOTIC_RECOMBINATION	41	-0.31	-1.16	0.242	0.752	1	4129	tags=41%, list=31%, signal=60%
GO_HEME_BIOSYNTHETIC_PROCESS	19	-0.37	-1.16	0.249	0.759	1	4007	tags=53%, list=30%, signal=76%
GO_GUANOSINE_CONTAINING_COMPOUND_METABOLIC_PROCESS	33	-0.32	-1.16	0.253	0.756	1	3821	tags=42%, list=29%, signal=60%
GO_NEGATIVE_REGULATION_OF_DNA_BINDING	30	-0.33	-1.16	0.254	0.75	1	1805	tags=27%, list=14%, signal=31%
GO_NEUROPEPTIDE_SIGNALING_PATHWAY	15	-0.4	-1.16	0.256	0.749	1	950	tags=33%, list=7%, signal=36%
GO_NEGATIVE_REGULATION_OF_PROTEOLYSIS	178	-0.23	-1.15	0.153	0.776	1	2190	tags=21%, list=17%, signal=25%
GO_REGULATION_OF_MITOCHONDRION_ORGANIZATION	162	-0.24	-1.15	0.17	0.777	1	4447	tags=41%, list=34%, signal=62%
GO_REGULATION_OF_VIRAL_TRANSCRIPTION	50	-0.29	-1.15	0.211	0.781	1	4528	tags=48%, list=34%, signal=73%
GO_LEUKOCYTE_CHEMOTAXIS	40	-0.3	-1.15	0.238	0.768	1	54	tags=8%, list=0%, signal=8%
GO_POSITIVE_REGULATION_OF_PROTEIN_DEACETYLATION	16	-0.39	-1.15	0.289	0.772	1	1721	tags=31%, list=13%, signal=36%
GO_NEGATIVE_REGULATION_OF_SIGNAL_TRANSDUCTION_BY_P53_CLASS_MEDIATOR	23	-0.35	-1.14	0.255	0.784	1	2408	tags=30%, list=18%, signal=37%
GO_NEGATIVE_REGULATION_OF_OSSIFICATION	36	-0.31	-1.14	0.264	0.781	1	649	tags=14%, list=5%, signal=15%
GO_DETOXIFICATION	41	-0.3	-1.14	0.265	0.798	1	2831	tags=37%, list=21%, signal=46%
GO_DNA_DAMAGE_RESPONSE_DETECTION_OF_DNA_DAMAGE	34	-0.32	-1.14	0.27	0.78	1	4880	tags=53%, list=37%, signal=84%
GO_PEPTIDYL_GLUTAMIC_ACID_MODIFICATION	16	-0.39	-1.14	0.276	0.801	1	2146	tags=31%, list=16%, signal=37%
GO_NCRNA_CATABOLIC_PROCESS	18	-0.37	-1.14	0.28	0.792	1	3621	tags=56%, list=27%, signal=77%
GO_REGULATION_OF_CYSTEINE_TYPE_ENDOPEPTIDASE_ACTIVITY_INVOLVED_IN_APOPTOTIC_SIGNALING_PATHWAY	18	-0.38	-1.14	0.294	0.792	1	3115	tags=50%, list=24%, signal=65%
GO_ORGANELLE_DISASSEMBLY	131	-0.24	-1.13	0.178	0.802	1	2053	tags=22%, list=16%, signal=26%
GO_REGULATED_EXOCYTOSIS	106	-0.25	-1.13	0.212	0.806	1	1864	tags=23%, list=14%, signal=26%
GO_POSITIVE_REGULATION_OF_EPITHELIAL_CELL_PROLIFERATION	90	-0.25	-1.13	0.226	0.81	1	1772	tags=20%, list=13%, signal=23%
GO_MESONEPHROS_DEVELOPMENT	46	-0.3	-1.13	0.25	0.815	1	649	tags=15%, list=5%, signal=16%
GO_POSITIVE_REGULATION_OF_LYMPHOCYTE_DIFFERENTIATION	32	-0.32	-1.13	0.278	0.812	1	1755	tags=25%, list=13%, signal=29%
GO_REGULATION_OF_OXIDATIVE_STRESS_INDUCED_CELL_DEATH	33	-0.32	-1.13	0.282	0.8	1	3954	tags=45%, list=30%, signal=65%
GO_UNSATURATED_FATTY_ACID_BIOSYNTHETIC_PROCESS	27	-0.33	-1.13	0.285	0.815	1	2203	tags=30%, list=17%, signal=36%
GO_BLOOD_VESSEL_ENDOTHELIAL_CELL_MIGRATION	16	-0.38	-1.13	0.311	0.813	1	890	tags=19%, list=7%, signal=20%
GO_RESPONSE_TO_TRANSITION_METAL_NANOPARTICLE	83	-0.26	-1.12	0.24	0.833	1	1406	tags=20%, list=11%, signal=23%
GO_MACROMITOPHAGY	87	-0.25	-1.12	0.243	0.831	1	2213	tags=24%, list=17%, signal=29%
GO_HOMOTYPIC_CELL_CELL_ADHESION	29	-0.32	-1.12	0.287	0.822	1	1388	tags=24%, list=11%, signal=27%
GO_RRNA_METHYLATION	15	-0.39	-1.12	0.307	0.823	1	4621	tags=60%, list=35%, signal=92%
GO_REGULATION_OF_CARDIAC_MUSCLE_TISSUE_DEVELOPMENT	26	-0.33	-1.12	0.309	0.824	1	1632	tags=27%, list=12%, signal=31%
GO_POSITIVE_REGULATION_OF_RNA_SPLICING	17	-0.37	-1.12	0.312	0.813	1	3802	tags=53%, list=29%, signal=74%
GO_NEGATIVE_REGULATION_OF_OXIDATIVE_STRESS_INDUCED_INTRINSIC_APOPTOTIC_SIGNALING_PATHWAY	16	-0.38	-1.12	0.315	0.816	1	1606	tags=25%, list=12%, signal=28%
GO_RIBONUCLEOPROTEIN_COMPLEX_LOCALIZATION	109	-0.24	-1.11	0.248	0.851	1	3764	tags=34%, list=29%, signal=47%
GO_RESPONSE_TO_INTERFERON_GAMMA	62	-0.27	-1.11	0.258	0.849	1	2725	tags=27%, list=21%, signal=34%
GO_NEGATIVE_REGULATION_OF_PROTEIN_BINDING	59	-0.27	-1.11	0.26	0.841	1	3493	tags=39%, list=27%, signal=53%
GO_INTERMEDIATE_FILAMENT_BASED_PROCESS	21	-0.35	-1.11	0.302	0.844	1	1864	tags=19%, list=14%, signal=22%
GO_POSITIVE_REGULATION_OF_DNA_REPAIR	29	-0.31	-1.11	0.306	0.846	1	3314	tags=45%, list=25%, signal=60%
GO_REGULATION_OF_SPINDLE_ORGANIZATION	19	-0.36	-1.11	0.316	0.847	1	2730	tags=26%, list=21%, signal=33%
GO_RNA_DEPENDENT_DNA_BIOSYNTHETIC_PROCESS	20	-0.36	-1.11	0.323	0.849	1	3205	tags=40%, list=24%, signal=53%
GO_REGULATION_OF_CELL_CYCLE_ARREST	88	-0.25	-1.1	0.283	0.866	1	4376	tags=43%, list=33%, signal=64%
GO_ENDOTHELIUM_DEVELOPMENT	58	-0.27	-1.1	0.301	0.867	1	890	tags=17%, list=7%, signal=18%
GO_VENTRAL_SPINAL_CORD_DEVELOPMENT	21	-0.35	-1.1	0.323	0.865	1	2701	tags=38%, list=20%, signal=48%
GO_NEGATIVE_REGULATION_OF_ENDOTHELIAL_CELL_PROLIFERATION	17	-0.36	-1.1	0.328	0.866	1	784	tags=18%, list=6%, signal=19%
GO_MISFOLDED_OR_INCOMPLETELY_SYNTHESIZED_PROTEIN_CATABOLIC_PROCESS	16	-0.38	-1.1	0.336	0.863	1	3544	tags=44%, list=27%, signal=60%
GO_ENDOPLASMIC_RETICULUM_TO_CYTOSOL_TRANSPORT	16	-0.37	-1.1	0.341	0.863	1	3469	tags=44%, list=26%, signal=59%
GO_MRNA_CLEAVAGE	16	-0.37	-1.1	0.342	0.865	1	1732	tags=19%, list=13%, signal=22%
GO_CELLULAR_RESPONSE_TO_TOPOLOGICALLY_INCORRECT_PROTEIN	105	-0.24	-1.09	0.308	0.878	1	3642	tags=32%, list=28%, signal=44%
GO_CELLULAR_RESPONSE_TO_VITAMIN	15	-0.38	-1.09	0.333	0.877	1	987	tags=27%, list=7%, signal=29%
GO_NUCLEOTIDE_EXCISION_REPAIR_DNA_GAP_FILLING	24	-0.33	-1.09	0.335	0.869	1	4055	tags=50%, list=31%, signal=72%
GO_PROTEIN_ACTIVATION_CASCADE	19	-0.36	-1.09	0.338	0.869	1	1273	tags=21%, list=10%, signal=23%
GO_REGULATION_OF_VIRAL_ENTRY_INTO_HOST_CELL	17	-0.36	-1.09	0.344	0.877	1	4290	tags=59%, list=33%, signal=87%
GO_HEART_VALVE_DEVELOPMENT	20	-0.35	-1.09	0.346	0.885	1	833	tags=20%, list=6%, signal=21%
GO_REGULATION_OF_INTERFERON_GAMMA_PRODUCTION	30	-0.31	-1.08	0.341	0.908	1	2988	tags=37%, list=23%, signal=47%
GO_SOMATIC_STEM_CELL_POPULATION_MAINTENANCE	40	-0.29	-1.08	0.341	0.911	1	2323	tags=28%, list=18%, signal=33%
GO_PYRIMIDINE_NUCLEOSIDE_METABOLIC_PROCESS	33	-0.3	-1.08	0.343	0.911	1	4828	tags=48%, list=37%, signal=76%
GO_REGULATION_OF_HEART_GROWTH	22	-0.34	-1.08	0.343	0.907	1	2205	tags=32%, list=17%, signal=38%
GO_POSITIVE_REGULATION_OF_SUBSTRATE_ADHESION_DEPENDENT_CELL_SPREADING	20	-0.35	-1.08	0.353	0.909	1	3798	tags=45%, list=29%, signal=63%
GO_RRNA_CATABOLIC_PROCESS	15	-0.37	-1.08	0.363	0.909	1	3621	tags=60%, list=27%, signal=83%
GO_KETONE_BIOSYNTHETIC_PROCESS	18	-0.35	-1.08	0.383	0.906	1	4721	tags=50%, list=36%, signal=78%
GO_NEGATIVE_REGULATION_OF_APOPTOTIC_SIGNALING_PATHWAY	139	-0.23	-1.07	0.307	0.915	1	3493	tags=31%, list=27%, signal=42%
GO_POSITIVE_REGULATION_OF_CANONICAL_WNT_SIGNALING_PATHWAY	87	-0.24	-1.07	0.316	0.919	1	4168	tags=44%, list=32%, signal=63%
GO_REGULATION_OF_PROTEIN_TARGETING_TO_MITOCHONDRION	68	-0.26	-1.07	0.323	0.912	1	2594	tags=25%, list=20%, signal=31%
GO_GLIAL_CELL_DIFFERENTIATION	75	-0.25	-1.07	0.323	0.917	1	1886	tags=21%, list=14%, signal=25%
GO_POSITIVE_REGULATION_OF_MULTI_ORGANISM_PROCESS	109	-0.23	-1.07	0.324	0.917	1	2823	tags=29%, list=21%, signal=37%
GO_PROTEIN_DESTABILIZATION	29	-0.31	-1.07	0.35	0.918	1	1705	tags=24%, list=13%, signal=28%
GO_CELL_KILLING	24	-0.33	-1.07	0.362	0.913	1	5182	tags=63%, list=39%, signal=103%
GO_ATP_HYDROLYSIS_COUPLED_TRANSMEMBRANE_TRANSPORT	25	-0.32	-1.07	0.369	0.916	1	3303	tags=36%, list=25%, signal=48%
GO_NEGATIVE_REGULATION_OF_LEUKOCYTE_APOPTOTIC_PROCESS	20	-0.34	-1.07	0.371	0.91	1	1525	tags=30%, list=12%, signal=34%
GO_NEGATIVE_REGULATION_OF_SEQUENCE_SPECIFIC_DNA_BINDING_TRANSCRIPTION_FACTOR_ACTIVITY	91	-0.24	-1.06	0.319	0.924	1	1722	tags=18%, list=13%, signal=20%
GO_EMBRYONIC_SKELETAL_SYSTEM_MORPHOGENESIS	57	-0.26	-1.06	0.33	0.929	1	2323	tags=21%, list=18%, signal=25%
GO_MRNA_3_END_PROCESSING	70	-0.25	-1.06	0.33	0.925	1	3737	tags=31%, list=28%, signal=44%
GO_FATTY_ACID_BETA_OXIDATION	44	-0.27	-1.06	0.339	0.929	1	5194	tags=48%, list=39%, signal=79%
GO_RIBONUCLEOSIDE_DIPHOSPHATE_METABOLIC_PROCESS	45	-0.28	-1.06	0.341	0.927	1	3198	tags=36%, list=24%, signal=47%
GO_ACUTE_INFLAMMATORY_RESPONSE	27	-0.31	-1.06	0.356	0.926	1	722	tags=19%, list=5%, signal=20%
GO_NEGATIVE_REGULATION_OF_RESPONSE_TO_DNA_DAMAGE_STIMULUS	43	-0.27	-1.06	0.358	0.924	1	2408	tags=28%, list=18%, signal=34%
GO_STRIATED_MUSCLE_CONTRACTION	48	-0.28	-1.06	0.363	0.926	1	1660	tags=23%, list=13%, signal=26%
GO_POSITIVE_REGULATION_OF_VIRAL_TRANSCRIPTION	33	-0.3	-1.06	0.364	0.925	1	3129	tags=39%, list=24%, signal=52%
GO_NEGATIVE_REGULATION_OF_VIRAL_TRANSCRIPTION	19	-0.33	-1.06	0.372	0.93	1	412	tags=11%, list=3%, signal=11%
GO_NEGATIVE_REGULATION_OF_EMBRYONIC_DEVELOPMENT	19	-0.35	-1.06	0.374	0.927	1	1648	tags=21%, list=13%, signal=24%
GO_DNA_CATABOLIC_PROCESS	23	-0.32	-1.06	0.379	0.922	1	4708	tags=57%, list=36%, signal=88%
GO_REGULATION_OF_MULTI_ORGANISM_PROCESS	293	-0.2	-1.05	0.291	0.944	1	2662	tags=23%, list=20%, signal=28%
GO_CELL_CELL_SIGNALING	239	-0.2	-1.05	0.297	0.931	1	2657	tags=22%, list=20%, signal=27%
GO_REGULATION_OF_ESTABLISHMENT_OF_PLANAR_POLARITY	89	-0.24	-1.05	0.345	0.941	1	4224	tags=40%, list=32%, signal=59%
GO_POSITIVE_REGULATION_OF_LEUKOCYTE_DIFFERENTIATION	63	-0.26	-1.05	0.351	0.929	1	1755	tags=22%, list=13%, signal=26%
GO_NEGATIVE_REGULATION_OF_RESPONSE_TO_OXIDATIVE_STRESS	24	-0.31	-1.05	0.369	0.946	1	4647	tags=50%, list=35%, signal=77%
GO_REGULATION_OF_MITOCHONDRIAL_MEMBRANE_POTENTIAL	37	-0.29	-1.05	0.369	0.936	1	3954	tags=41%, list=30%, signal=58%
GO_KIDNEY_EPITHELIUM_DEVELOPMENT	59	-0.26	-1.05	0.371	0.941	1	870	tags=15%, list=7%, signal=16%
GO_CELLULAR_MODIFIED_AMINO_ACID_METABOLIC_PROCESS	136	-0.22	-1.05	0.376	0.936	1	2921	tags=25%, list=22%, signal=32%
GO_OLIGOSACCHARIDE_LIPID_INTERMEDIATE_BIOSYNTHETIC_PROCESS	20	-0.33	-1.05	0.39	0.938	1	4078	tags=50%, list=31%, signal=72%
GO_POSITIVE_REGULATION_OF_TRANSCRIPTION_FACTOR_IMPORT_INTO_NUCLEUS	25	-0.31	-1.05	0.393	0.936	1	3423	tags=40%, list=26%, signal=54%
GO_REGULATION_OF_CELL_ADHESION_MEDIATED_BY_INTEGRIN	24	-0.31	-1.05	0.393	0.936	1	1826	tags=29%, list=14%, signal=34%
GO_MYELOID_CELL_ACTIVATION_INVOLVED_IN_IMMUNE_RESPONSE	18	-0.34	-1.05	0.408	0.937	1	3450	tags=39%, list=26%, signal=53%
GO_CELL_DIFFERENTIATION_IN_SPINAL_CORD	21	-0.33	-1.05	0.424	0.939	1	2701	tags=38%, list=20%, signal=48%
GO_REGULATION_OF_APOPTOTIC_SIGNALING_PATHWAY	260	-0.2	-1.04	0.326	0.943	1	3530	tags=30%, list=27%, signal=40%
GO_SNRNA_METABOLIC_PROCESS	74	-0.24	-1.04	0.357	0.944	1	4586	tags=46%, list=35%, signal=70%
GO_REGULATION_OF_PROTEIN_OLIGOMERIZATION	18	-0.33	-1.04	0.382	0.943	1	2520	tags=28%, list=19%, signal=34%
GO_NEGATIVE_REGULATION_OF_MITOCHONDRION_ORGANIZATION	29	-0.29	-1.04	0.382	0.951	1	3755	tags=41%, list=28%, signal=58%
GO_POSITIVE_REGULATION_OF_TYPE_I_INTERFERON_PRODUCTION	54	-0.25	-1.04	0.39	0.949	1	2219	tags=20%, list=17%, signal=24%
GO_ENDODERM_FORMATION	29	-0.3	-1.04	0.394	0.942	1	2209	tags=24%, list=17%, signal=29%
GO_NEGATIVE_REGULATION_OF_BMP_SIGNALING_PATHWAY	24	-0.31	-1.04	0.402	0.949	1	249	tags=13%, list=2%, signal=13%
GO_TELOMERE_MAINTENANCE_VIA_TELOMERE_LENGTHENING	24	-0.32	-1.03	0.376	0.956	1	5103	tags=58%, list=39%, signal=95%
GO_ATP_GENERATION_FROM_ADP	26	-0.31	-1.03	0.397	0.959	1	4995	tags=62%, list=38%, signal=99%
GO_NEGATIVE_REGULATION_OF_INFLAMMATORY_RESPONSE	49	-0.26	-1.03	0.4	0.958	1	1525	tags=20%, list=12%, signal=23%
GO_NEGATIVE_REGULATION_OF_MUSCLE_TISSUE_DEVELOPMENT	19	-0.33	-1.03	0.401	0.961	1	2205	tags=26%, list=17%, signal=32%
GO_NAD_METABOLIC_PROCESS	37	-0.28	-1.03	0.404	0.963	1	4995	tags=57%, list=38%, signal=91%
GO_ACUTE_PHASE_RESPONSE	15	-0.35	-1.03	0.407	0.956	1	573	tags=20%, list=4%, signal=21%
GO_REGULATION_OF_HUMORAL_IMMUNE_RESPONSE	17	-0.34	-1.03	0.412	0.959	1	3798	tags=41%, list=29%, signal=58%
GO_REGULATION_OF_TUMOR_NECROSIS_FACTOR_MEDIATED_SIGNALING_PATHWAY	37	-0.28	-1.03	0.412	0.961	1	3530	tags=46%, list=27%, signal=63%
GO_NEGATIVE_REGULATION_OF_LYMPHOCYTE_DIFFERENTIATION	20	-0.33	-1.03	0.418	0.955	1	3604	tags=45%, list=27%, signal=62%
GO_MRNA_TRANSCRIPTION	17	-0.34	-1.03	0.42	0.959	1	2511	tags=41%, list=19%, signal=51%
GO_CELLULAR_DEFENSE_RESPONSE	15	-0.36	-1.03	0.42	0.957	1	2184	tags=33%, list=17%, signal=40%
GO_REGULATION_OF_PROTEIN_MATURATION	43	-0.27	-1.03	0.422	0.96	1	3024	tags=30%, list=23%, signal=39%
GO_INNATE_IMMUNE_RESPONSE	254	-0.2	-1.02	0.351	0.963	1	1445	tags=14%, list=11%, signal=16%
GO_NUCLEIC_ACID_PHOSPHODIESTER_BOND_HYDROLYSIS	205	-0.2	-1.02	0.382	0.96	1	4193	tags=37%, list=32%, signal=54%
GO_AGING	177	-0.21	-1.02	0.386	0.96	1	2960	tags=24%, list=22%, signal=30%
GO_SPINAL_CORD_MOTOR_NEURON_DIFFERENTIATION	19	-0.33	-1.02	0.391	0.958	1	2701	tags=37%, list=20%, signal=46%
GO_REGULATION_OF_RNA_STABILITY	120	-0.22	-1.02	0.402	0.966	1	4168	tags=39%, list=32%, signal=57%
GO_NEGATIVE_REGULATION_OF_BINDING	93	-0.23	-1.02	0.407	0.955	1	3694	tags=38%, list=28%, signal=52%
GO_REGULATION_OF_RESPONSE_TO_OXIDATIVE_STRESS	43	-0.26	-1.02	0.415	0.96	1	4064	tags=42%, list=31%, signal=60%
GO_REGULATION_OF_BMP_SIGNALING_PATHWAY	45	-0.26	-1.02	0.419	0.957	1	1877	tags=20%, list=14%, signal=23%
GO_REGULATION_OF_TRANSLATIONAL_INITIATION	71	-0.24	-1.02	0.422	0.96	1	4825	tags=45%, list=37%, signal=71%
GO_TAXIS	199	-0.2	-1.02	0.422	0.955	1	1497	tags=16%, list=11%, signal=17%
GO_TETRAPYRROLE_BIOSYNTHETIC_PROCESS	25	-0.3	-1.02	0.423	0.965	1	4697	tags=52%, list=36%, signal=81%
GO_CARBOHYDRATE_DERIVATIVE_TRANSPORT	34	-0.28	-1.02	0.426	0.958	1	3767	tags=47%, list=29%, signal=66%
GO_REGULATION_OF_MEMBRANE_PERMEABILITY	62	-0.25	-1.02	0.43	0.958	1	3398	tags=32%, list=26%, signal=43%
GO_REGULATION_OF_VASCULAR_ENDOTHELIAL_GROWTH_FACTOR_RECEPTOR_SIGNALING_PATHWAY	15	-0.35	-1.02	0.435	0.964	1	1699	tags=33%, list=13%, signal=38%
GO_ENDOTHELIAL_CELL_DIFFERENTIATION	50	-0.26	-1.02	0.436	0.96	1	890	tags=16%, list=7%, signal=17%
GO_RESPONSE_TO_AXON_INJURY	27	-0.3	-1.02	0.436	0.959	1	3192	tags=37%, list=24%, signal=49%
GO_RESPONSE_TO_NICOTINE	18	-0.33	-1.02	0.438	0.956	1	809	tags=17%, list=6%, signal=18%
GO_REGULATION_OF_EXTRINSIC_APOPTOTIC_SIGNALING_PATHWAY_IN_ABSENCE_OF_LIGAND	27	-0.3	-1.02	0.448	0.957	1	4447	tags=52%, list=34%, signal=78%
GO_CELLULAR_KETONE_METABOLIC_PROCESS	44	-0.26	-1.01	0.419	0.961	1	4426	tags=45%, list=34%, signal=68%
GO_REGULATION_OF_SYSTEMIC_ARTERIAL_BLOOD_PRESSURE	33	-0.28	-1.01	0.42	0.962	1	3783	tags=36%, list=29%, signal=51%
GO_LEUKOCYTE_MEDIATED_CYTOTOXICITY	22	-0.3	-1.01	0.426	0.958	1	5182	tags=64%, list=39%, signal=105%
GO_EMBRYONIC_FORELIMB_MORPHOGENESIS	20	-0.33	-1.01	0.426	0.964	1	1866	tags=20%, list=14%, signal=23%
GO_GLYCOSYL_COMPOUND_CATABOLIC_PROCESS	25	-0.3	-1.01	0.429	0.961	1	4467	tags=48%, list=34%, signal=72%
GO_REGULATION_OF_GLIOGENESIS	51	-0.26	-1.01	0.439	0.965	1	198	tags=8%, list=2%, signal=8%
GO_REGULATION_OF_OLIGODENDROCYTE_DIFFERENTIATION	19	-0.32	-1.01	0.444	0.963	1	198	tags=11%, list=2%, signal=11%
GO_POSITIVE_REGULATION_OF_MITOCHONDRIAL_MEMBRANE_PERMEABILITY	17	-0.34	-1.01	0.449	0.96	1	2318	tags=35%, list=18%, signal=43%
GO_NEGATIVE_REGULATION_OF_GROWTH	145	-0.21	-1.01	0.449	0.963	1	1550	tags=15%, list=12%, signal=17%
GO_LIPOPOLYSACCHARIDE_MEDIATED_SIGNALING_PATHWAY	18	-0.33	-1.01	0.451	0.961	1	649	tags=17%, list=5%, signal=18%
GO_ALPHA_AMINO_ACID_BIOSYNTHETIC_PROCESS	56	-0.25	-1.01	0.451	0.959	1	4825	tags=45%, list=37%, signal=70%
GO_NUCLEAR_TRANSCRIBED_MRNA_CATABOLIC_PROCESS_DEADENYLATION_DEPENDENT_DECAY	52	-0.25	-1.01	0.461	0.966	1	3660	tags=38%, list=28%, signal=53%
GO_PROTEIN_K11_LINKED_UBIQUITINATION	26	-0.29	-1	0.439	0.98	1	4380	tags=50%, list=33%, signal=75%
GO_ENTRAINMENT_OF_CIRCADIAN_CLOCK_BY_PHOTOPERIOD	18	-0.33	-1	0.442	0.976	1	2919	tags=28%, list=22%, signal=36%
GO_REGULATION_OF_OXIDATIVE_STRESS_INDUCED_INTRINSIC_APOPTOTIC_SIGNALING_PATHWAY	22	-0.31	-1	0.444	0.964	1	3755	tags=41%, list=28%, signal=57%
GO_POSITIVE_REGULATION_OF_CELL_CYCLE_ARREST	73	-0.23	-1	0.445	0.981	1	4091	tags=40%, list=31%, signal=57%
GO_NEGATIVE_REGULATION_OF_RESPONSE_TO_WOUNDING	74	-0.24	-1	0.456	0.98	1	1525	tags=19%, list=12%, signal=21%
GO_EPITHELIAL_CELL_MORPHOGENESIS	19	-0.32	-1	0.458	0.976	1	407	tags=16%, list=3%, signal=16%
GO_REGULATION_OF_EXOSOMAL_SECRETION	16	-0.34	-1	0.466	0.979	1	1599	tags=25%, list=12%, signal=28%
GO_POSITIVE_REGULATION_OF_CYTOKINE_SECRETION	27	-0.3	-1	0.467	0.968	1	568	tags=11%, list=4%, signal=12%
GO_NEUROTRANSMITTER_TRANSPORT	50	-0.25	-1	0.48	0.978	1	3450	tags=32%, list=26%, signal=43%
GO_RESPONSE_TO_INTERFERON_ALPHA	16	-0.34	-1	0.49	0.979	1	987	tags=25%, list=7%, signal=27%
GO_REGULATION_OF_RUFFLE_ASSEMBLY	16	-0.34	-0.99	0.43	0.984	1	1393	tags=25%, list=11%, signal=28%
GO_PIGMENT_BIOSYNTHETIC_PROCESS	34	-0.28	-0.99	0.456	0.986	1	4007	tags=41%, list=30%, signal=59%
GO_REGULATION_OF_EPITHELIAL_TO_MESENCHYMAL_TRANSITION	49	-0.25	-0.99	0.465	0.985	1	1387	tags=18%, list=11%, signal=20%
GO_CARDIAC_SEPTUM_MORPHOGENESIS	31	-0.28	-0.99	0.466	0.986	1	2325	tags=29%, list=18%, signal=35%
GO_NEGATIVE_REGULATION_OF_DNA_REPLICATION	49	-0.25	-0.99	0.467	0.986	1	5040	tags=53%, list=38%, signal=86%
GO_TUMOR_NECROSIS_FACTOR_MEDIATED_SIGNALING_PATHWAY	79	-0.22	-0.99	0.469	0.994	1	4211	tags=39%, list=32%, signal=57%
GO_SIGNAL_RELEASE	64	-0.24	-0.99	0.478	0.989	1	1724	tags=17%, list=13%, signal=20%
GO_SPINAL_CORD_DEVELOPMENT	47	-0.26	-0.99	0.48	0.99	1	2916	tags=28%, list=22%, signal=35%
GO_PLATELET_DEGRANULATION	56	-0.24	-0.99	0.49	0.985	1	1864	tags=21%, list=14%, signal=25%
GO_CYTOPLASMIC_SEQUESTERING_OF_PROTEIN	35	-0.27	-0.99	0.492	0.991	1	4077	tags=46%, list=31%, signal=66%
GO_REGULATION_OF_NEUROTRANSMITTER_LEVELS	71	-0.23	-0.98	0.458	0.989	1	3026	tags=30%, list=23%, signal=38%
GO_CARDIAC_VENTRICLE_MORPHOGENESIS	30	-0.28	-0.98	0.468	0.991	1	1648	tags=27%, list=13%, signal=30%
GO_RECEPTOR_CLUSTERING	21	-0.32	-0.98	0.472	0.988	1	4389	tags=52%, list=33%, signal=78%
GO_PIGMENT_METABOLIC_PROCESS	41	-0.26	-0.98	0.474	0.991	1	4042	tags=44%, list=31%, signal=63%
GO_NEGATIVE_REGULATION_OF_TRANSLATIONAL_INITIATION	17	-0.33	-0.98	0.48	0.99	1	4753	tags=59%, list=36%, signal=92%
GO_DEVELOPMENTAL_PROGRAMMED_CELL_DEATH	15	-0.34	-0.98	0.483	0.997	1	2648	tags=40%, list=20%, signal=50%
GO_REGULATION_OF_TRANSCRIPTION_FROM_RNA_POLYMERASE_III_PROMOTER	18	-0.32	-0.98	0.485	0.99	1	2333	tags=22%, list=18%, signal=27%
GO_REGULATION_OF_ENDOTHELIAL_CELL_APOPTOTIC_PROCESS	19	-0.32	-0.98	0.485	0.988	1	987	tags=21%, list=7%, signal=23%
GO_INSULIN_SECRETION	15	-0.32	-0.98	0.488	0.995	1	444	tags=20%, list=3%, signal=21%
GO_VERY_LONG_CHAIN_FATTY_ACID_METABOLIC_PROCESS	16	-0.33	-0.98	0.49	0.992	1	4102	tags=56%, list=31%, signal=82%
GO_REGULATION_OF_MITOCHONDRIAL_OUTER_MEMBRANE_PERMEABILIZATION_INVOLVED_IN_APOPTOTIC_SIGNALING_PATHWAY	39	-0.26	-0.98	0.493	0.986	1	3845	tags=36%, list=29%, signal=51%
GO_REGULATION_OF_LYMPHOCYTE_DIFFERENTIATION	59	-0.24	-0.98	0.494	0.995	1	2243	tags=25%, list=17%, signal=31%
GO_CELLULAR_AMINO_ACID_BIOSYNTHETIC_PROCESS	62	-0.24	-0.98	0.497	0.994	1	4825	tags=45%, list=37%, signal=71%
GO_COFACTOR_METABOLIC_PROCESS	251	-0.19	-0.98	0.511	0.991	1	4893	tags=44%, list=37%, signal=69%
GO_T_CELL_RECEPTOR_SIGNALING_PATHWAY	98	-0.22	-0.98	0.518	0.996	1	4168	tags=38%, list=32%, signal=55%
GO_POSITIVE_REGULATION_OF_PROTEIN_MODIFICATION_BY_SMALL_PROTEIN_CONJUGATION_OR_REMOVAL	169	-0.2	-0.98	0.522	0.99	1	4389	tags=38%, list=33%, signal=56%
GO_NEGATIVE_REGULATION_OF_WNT_SIGNALING_PATHWAY	137	-0.2	-0.98	0.531	0.993	1	3899	tags=37%, list=30%, signal=52%
GO_REGULATION_OF_TOR_SIGNALING	57	-0.24	-0.97	0.483	0.992	1	2235	tags=26%, list=17%, signal=32%
GO_POSITIVE_REGULATION_OF_CARDIAC_MUSCLE_TISSUE_DEVELOPMENT	15	-0.33	-0.97	0.485	0.99	1	1632	tags=27%, list=12%, signal=30%
GO_NON_CANONICAL_WNT_SIGNALING_PATHWAY	101	-0.22	-0.97	0.492	0.993	1	4224	tags=40%, list=32%, signal=58%
GO_FOLIC_ACID_CONTAINING_COMPOUND_METABOLIC_PROCESS	23	-0.3	-0.97	0.492	0.991	1	1301	tags=17%, list=10%, signal=19%
GO_NEGATIVE_REGULATION_OF_EPITHELIAL_CELL_DIFFERENTIATION	16	-0.33	-0.97	0.499	0.994	1	26	tags=6%, list=0%, signal=6%
GO_BODY_MORPHOGENESIS	33	-0.27	-0.97	0.5	0.99	1	1388	tags=18%, list=11%, signal=20%
GO_POSITIVE_REGULATION_OF_PHAGOCYTOSIS	24	-0.29	-0.97	0.5	0.993	1	2287	tags=33%, list=17%, signal=40%
GO_BLASTOCYST_DEVELOPMENT	49	-0.25	-0.97	0.503	0.991	1	3891	tags=41%, list=30%, signal=58%
GO_NUCLEAR_ENVELOPE_ORGANIZATION	72	-0.23	-0.97	0.504	0.992	1	2519	tags=24%, list=19%, signal=29%
GO_RESPONSE_TO_ETHANOL	64	-0.23	-0.97	0.507	0.99	1	809	tags=13%, list=6%, signal=13%
GO__DE_NOVO_PROTEIN_FOLDING	15	-0.34	-0.97	0.51	0.99	1	4526	tags=47%, list=34%, signal=71%
GO_REGULATION_OF_ENDOTHELIAL_CELL_PROLIFERATION	58	-0.24	-0.97	0.511	0.992	1	1265	tags=17%, list=10%, signal=19%
GO_NEGATIVE_REGULATION_OF_CELL_DEVELOPMENT	169	-0.2	-0.97	0.522	0.989	1	2205	tags=18%, list=17%, signal=22%
GO_RNA_LOCALIZATION	161	-0.2	-0.97	0.526	0.993	1	3764	tags=30%, list=29%, signal=42%
GO_DNA_RECOMBINATION	172	-0.19	-0.97	0.544	0.992	1	3808	tags=33%, list=29%, signal=45%
GO_CELLULAR_SENESCENCE	28	-0.28	-0.96	0.481	0.994	1	1942	tags=21%, list=15%, signal=25%
GO_REGULATION_OF_PHAGOCYTOSIS	34	-0.27	-0.96	0.493	0.994	1	2287	tags=29%, list=17%, signal=35%
GO_REGULATION_OF_TRANSCRIPTION_FROM_RNA_POLYMERASE_I_PROMOTER	21	-0.31	-0.96	0.502	1	1	2704	tags=38%, list=21%, signal=48%
GO_RESPONSE_TO_COPPER_ION	17	-0.32	-0.96	0.502	1	1	2760	tags=41%, list=21%, signal=52%
GO_SKELETAL_MUSCLE_TISSUE_REGENERATION	15	-0.34	-0.96	0.517	1	1	3491	tags=40%, list=26%, signal=54%
GO_DNA_LIGATION	16	-0.32	-0.96	0.524	0.993	1	5294	tags=63%, list=40%, signal=104%
GO_ERAD_PATHWAY	69	-0.23	-0.96	0.53	0.995	1	3544	tags=35%, list=27%, signal=47%
GO_CELL_FATE_COMMITMENT	100	-0.21	-0.96	0.53	1	1	2325	tags=24%, list=18%, signal=29%
GO_GLIOGENESIS	94	-0.21	-0.96	0.539	0.999	1	1886	tags=19%, list=14%, signal=22%
GO_REGULATION_OF_PROTEIN_STABILITY	178	-0.19	-0.96	0.555	0.992	1	3359	tags=30%, list=25%, signal=40%
GO_RESPONSE_TO_TOXIC_SUBSTANCE	148	-0.2	-0.96	0.57	0.997	1	2138	tags=20%, list=16%, signal=24%
GO_DEFENSE_RESPONSE_TO_OTHER_ORGANISM	205	-0.19	-0.96	0.585	1	1	1921	tags=17%, list=15%, signal=19%
GO_REGULATION_OF_PROTEOLYSIS	468	-0.17	-0.96	0.614	0.997	1	3939	tags=32%, list=30%, signal=44%
GO_NEGATIVE_REGULATION_OF_DEVELOPMENTAL_GROWTH	47	-0.25	-0.95	0.517	1	1	1542	tags=19%, list=12%, signal=22%
GO_NEGATIVE_REGULATION_OF_TUMOR_NECROSIS_FACTOR_SUPERFAMILY_CYTOKINE_PRODUCTION	17	-0.32	-0.95	0.518	1	1	1755	tags=35%, list=13%, signal=41%
GO_RETROGRADE_PROTEIN_TRANSPORT_ER_TO_CYTOSOL	15	-0.32	-0.95	0.535	1	1	3469	tags=40%, list=26%, signal=54%
GO_CARBOHYDRATE_BIOSYNTHETIC_PROCESS	81	-0.22	-0.95	0.536	1	1	4631	tags=46%, list=35%, signal=70%
GO_ACTIN_MEDIATED_CELL_CONTRACTION	29	-0.28	-0.95	0.537	1	1	1758	tags=31%, list=13%, signal=36%
GO_NCRNA_TRANSCRIPTION	80	-0.22	-0.95	0.539	1	1	4586	tags=44%, list=35%, signal=67%
GO_TETRAPYRROLE_METABOLIC_PROCESS	39	-0.26	-0.95	0.542	1	1	4734	tags=49%, list=36%, signal=76%
GO_GLUTAMATE_SECRETION	16	-0.32	-0.95	0.548	1	1	2441	tags=38%, list=19%, signal=46%
GO_CELLULAR_RESPONSE_TO_INTERFERON_GAMMA	50	-0.24	-0.95	0.552	1	1	597	tags=12%, list=5%, signal=13%
GO_DEFENSE_RESPONSE_TO_VIRUS	92	-0.22	-0.95	0.558	1	1	2295	tags=18%, list=17%, signal=22%
GO_RESPONSE_TO_CADMIUM_ION	28	-0.28	-0.95	0.559	1	1	1864	tags=18%, list=14%, signal=21%
GO_REGULATION_OF_NOTCH_SIGNALING_PATHWAY	42	-0.25	-0.95	0.562	1	1	3056	tags=33%, list=23%, signal=43%
GO_POSITIVE_REGULATION_OF_MITOCHONDRION_ORGANIZATION	122	-0.2	-0.95	0.571	1	1	2594	tags=22%, list=20%, signal=27%
GO_POSITIVE_REGULATION_OF_CELLULAR_PROTEIN_CATABOLIC_PROCESS	166	-0.19	-0.95	0.582	1	1	4168	tags=37%, list=32%, signal=53%
GO_MANNOSYLATION	24	-0.29	-0.94	0.521	1	1	3420	tags=42%, list=26%, signal=56%
GO_MISMATCH_REPAIR	29	-0.27	-0.94	0.53	1	1	3685	tags=34%, list=28%, signal=48%
GO_MEIOSIS_I	50	-0.24	-0.94	0.533	1	1	4129	tags=36%, list=31%, signal=52%
GO_MEMBRANE_LIPID_CATABOLIC_PROCESS	16	-0.33	-0.94	0.539	1	1	5236	tags=56%, list=40%, signal=93%
GO_TRANSCRIPTION_ELONGATION_FROM_RNA_POLYMERASE_II_PROMOTER	73	-0.22	-0.94	0.574	1	1	4383	tags=38%, list=33%, signal=57%
GO_NEGATIVE_REGULATION_OF_CYSTEINE_TYPE_ENDOPEPTIDASE_ACTIVITY	63	-0.22	-0.94	0.58	1	1	4460	tags=44%, list=34%, signal=67%
GO_PROTEIN_MATURATION	165	-0.19	-0.94	0.613	1	1	3267	tags=28%, list=25%, signal=37%
GO_PHAGOSOME_ACIDIFICATION	20	-0.3	-0.93	0.538	1	1	4978	tags=60%, list=38%, signal=96%
GO_MEMBRANE_BIOGENESIS	19	-0.3	-0.93	0.539	1	1	1646	tags=16%, list=12%, signal=18%
GO_REGULATION_OF_PROTEIN_HOMODIMERIZATION_ACTIVITY	18	-0.31	-0.93	0.545	1	1	3388	tags=39%, list=26%, signal=52%
GO_REGULATION_OF_TELOMERASE_ACTIVITY	36	-0.25	-0.93	0.551	1	1	5195	tags=61%, list=39%, signal=101%
GO_PEPTIDE_SECRETION	21	-0.29	-0.93	0.551	1	1	444	tags=14%, list=3%, signal=15%
GO_PTERIDINE_CONTAINING_COMPOUND_BIOSYNTHETIC_PROCESS	17	-0.31	-0.93	0.555	1	1	4125	tags=41%, list=31%, signal=60%
GO_NEGATIVE_REGULATION_OF_ENDOCYTOSIS	26	-0.28	-0.93	0.556	1	1	4558	tags=50%, list=35%, signal=76%
GO_PYRUVATE_METABOLIC_PROCESS	42	-0.24	-0.93	0.56	1	1	4995	tags=50%, list=38%, signal=80%
GO_MESENCHYME_MORPHOGENESIS	23	-0.29	-0.93	0.574	1	1	2643	tags=39%, list=20%, signal=49%
GO_CELL_AGING	55	-0.23	-0.93	0.577	1	1	3741	tags=33%, list=28%, signal=46%
GO_CELLULAR_RESPONSE_TO_GLUCAGON_STIMULUS	22	-0.3	-0.93	0.582	1	1	1388	tags=27%, list=11%, signal=30%
GO_MAMMARY_GLAND_EPITHELIUM_DEVELOPMENT	34	-0.25	-0.93	0.585	1	1	2108	tags=26%, list=16%, signal=31%
GO_NEGATIVE_REGULATION_OF_CELL_MORPHOGENESIS_INVOLVED_IN_DIFFERENTIATION	68	-0.22	-0.93	0.589	1	1	1978	tags=16%, list=15%, signal=19%
GO_REGULATION_OF_REPRODUCTIVE_PROCESS	54	-0.23	-0.93	0.596	1	1	2122	tags=24%, list=16%, signal=29%
GO_RNA_METHYLATION	45	-0.24	-0.93	0.605	1	1	2887	tags=31%, list=22%, signal=40%
GO_LEUKOCYTE_DEGRANULATION	17	-0.3	-0.92	0.546	1	1	3450	tags=41%, list=26%, signal=56%
GO_REGULATION_OF_HEART_MORPHOGENESIS	21	-0.29	-0.92	0.558	1	1	2209	tags=29%, list=17%, signal=34%
GO_REGULATION_OF_HISTONE_DEACETYLATION	20	-0.29	-0.92	0.562	1	1	1721	tags=30%, list=13%, signal=34%
GO_OUTFLOW_TRACT_MORPHOGENESIS	34	-0.25	-0.92	0.565	1	1	2325	tags=29%, list=18%, signal=36%
GO_SEMAPHORIN_PLEXIN_SIGNALING_PATHWAY	23	-0.28	-0.92	0.571	1	1	1254	tags=22%, list=10%, signal=24%
GO_CELL_CHEMOTAXIS	62	-0.23	-0.92	0.577	1	1	3881	tags=32%, list=29%, signal=46%
GO_POSITIVE_REGULATION_OF_INTRINSIC_APOPTOTIC_SIGNALING_PATHWAY	40	-0.24	-0.92	0.59	1	1	3796	tags=35%, list=29%, signal=49%
GO_REGULATION_OF_G_PROTEIN_COUPLED_RECEPTOR_PROTEIN_SIGNALING_PATHWAY	60	-0.22	-0.92	0.598	1	1	3739	tags=28%, list=28%, signal=39%
GO_DNA_MODIFICATION	54	-0.23	-0.92	0.605	1	1	3944	tags=39%, list=30%, signal=55%
GO_INTERACTION_WITH_SYMBIONT	33	-0.25	-0.92	0.611	1	1	2103	tags=21%, list=16%, signal=25%
GO_REGULATION_OF_PROTEIN_TARGETING	200	-0.18	-0.92	0.646	1	1	1869	tags=18%, list=14%, signal=20%
GO_POSTTRANSCRIPTIONAL_REGULATION_OF_GENE_EXPRESSION	363	-0.17	-0.92	0.744	1	1	4168	tags=36%, list=32%, signal=51%
GO_POSITIVE_REGULATION_OF_MITOCHONDRIAL_OUTER_MEMBRANE_PERMEABILIZATION_INVOLVED_IN_APOPTOTIC_SIGNALING_PATHWAY	33	-0.25	-0.91	0.596	1	1	3845	tags=36%, list=29%, signal=51%
GO_GLUCOSE_6_PHOSPHATE_METABOLIC_PROCESS	17	-0.3	-0.91	0.597	1	1	5883	tags=59%, list=45%, signal=106%
GO_PHOTOPERIODISM	20	-0.29	-0.91	0.6	1	1	2919	tags=30%, list=22%, signal=38%
GO_NEGATIVE_REGULATION_OF_DNA_BIOSYNTHETIC_PROCESS	24	-0.28	-0.91	0.601	1	1	5040	tags=67%, list=38%, signal=108%
GO_TELOMERE_MAINTENANCE_VIA_RECOMBINATION	32	-0.26	-0.91	0.601	1	1	4880	tags=50%, list=37%, signal=79%
GO_NUCLEOSIDE_PHOSPHATE_CATABOLIC_PROCESS	53	-0.23	-0.91	0.623	1	1	3212	tags=32%, list=24%, signal=42%
GO_METAPHASE_PLATE_CONGRESSION	41	-0.24	-0.91	0.631	1	1	4499	tags=41%, list=34%, signal=63%
GO_POSITIVE_REGULATION_OF_NEURON_DEATH	52	-0.23	-0.91	0.634	1	1	2138	tags=23%, list=16%, signal=27%
GO_ANTIGEN_RECEPTOR_MEDIATED_SIGNALING_PATHWAY	107	-0.2	-0.91	0.648	1	1	4168	tags=37%, list=32%, signal=54%
GO_POSITIVE_REGULATION_OF_CELL_MORPHOGENESIS_INVOLVED_IN_DIFFERENTIATION	114	-0.2	-0.91	0.655	1	1	1387	tags=15%, list=11%, signal=17%
GO_NUCLEAR_EXPORT	135	-0.19	-0.91	0.664	1	1	3387	tags=28%, list=26%, signal=37%
GO_POSITIVE_REGULATION_OF_APOPTOTIC_SIGNALING_PATHWAY	129	-0.19	-0.91	0.671	1	1	3845	tags=33%, list=29%, signal=46%
GO_CELLULAR_AMINO_ACID_METABOLIC_PROCESS	230	-0.18	-0.91	0.738	1	1	3520	tags=27%, list=27%, signal=36%
GO_HYALURONAN_METABOLIC_PROCESS	16	-0.31	-0.9	0.583	1	1	3955	tags=44%, list=30%, signal=62%
GO_PHAGOSOME_MATURATION	27	-0.26	-0.9	0.604	1	1	2079	tags=26%, list=16%, signal=31%
GO_POSITIVE_REGULATION_OF_DNA_BINDING	29	-0.26	-0.9	0.612	1	1	4914	tags=59%, list=37%, signal=93%
GO_NEGATIVE_REGULATION_OF_STRIATED_MUSCLE_CELL_DIFFERENTIATION	19	-0.28	-0.9	0.613	1	1	2619	tags=32%, list=20%, signal=39%
GO_REGULATION_OF_MITOPHAGY	38	-0.24	-0.9	0.615	1	1	4444	tags=39%, list=34%, signal=59%
GO_NUCLEOTIDE_EXCISION_REPAIR_DNA_DAMAGE_RECOGNITION	23	-0.27	-0.9	0.615	1	1	5074	tags=48%, list=39%, signal=78%
GO_CELLULAR_MODIFIED_AMINO_ACID_BIOSYNTHETIC_PROCESS	38	-0.24	-0.9	0.635	1	1	4931	tags=47%, list=37%, signal=75%
GO_REGULATION_OF_ORGAN_GROWTH	41	-0.24	-0.9	0.637	1	1	2302	tags=27%, list=17%, signal=32%
GO_NEGATIVE_REGULATION_OF_PROTEIN_COMPLEX_ASSEMBLY	67	-0.21	-0.9	0.66	1	1	2866	tags=28%, list=22%, signal=36%
GO_COFACTOR_BIOSYNTHETIC_PROCESS	134	-0.19	-0.9	0.699	1	1	4893	tags=46%, list=37%, signal=73%
GO_PROTEASOMAL_PROTEIN_CATABOLIC_PROCESS	245	-0.17	-0.9	0.785	1	1	4416	tags=36%, list=34%, signal=54%
GO_REGULATION_OF_MAMMARY_GLAND_EPITHELIAL_CELL_PROLIFERATION	15	-0.31	-0.89	0.578	1	1	3024	tags=40%, list=23%, signal=52%
GO_HISTONE_H2A_ACETYLATION	15	-0.3	-0.89	0.61	1	1	2594	tags=20%, list=20%, signal=25%
GO_REGULATION_OF_LYMPHOCYTE_APOPTOTIC_PROCESS	28	-0.26	-0.89	0.612	1	1	2243	tags=29%, list=17%, signal=34%
GO_REGULATION_OF_ENDOPLASMIC_RETICULUM_STRESS_INDUCED_INTRINSIC_APOPTOTIC_SIGNALING_PATHWAY	24	-0.27	-0.89	0.613	1	1	3125	tags=29%, list=24%, signal=38%
GO_POSITIVE_REGULATION_OF_RESPONSE_TO_DNA_DAMAGE_STIMULUS	52	-0.22	-0.89	0.673	1	1	3434	tags=35%, list=26%, signal=47%
GO_ANTIGEN_PROCESSING_AND_PRESENTATION_OF_PEPTIDE_ANTIGEN_VIA_MHC_CLASS_I	74	-0.21	-0.89	0.675	1	1	4168	tags=39%, list=32%, signal=57%
GO_GLUTAMINE_FAMILY_AMINO_ACID_METABOLIC_PROCESS	45	-0.23	-0.89	0.692	1	1	4424	tags=42%, list=34%, signal=63%
GO_NUCLEAR_TRANSPORT	295	-0.17	-0.89	0.81	1	1	3387	tags=26%, list=26%, signal=34%
GO_DNA_REPAIR	415	-0.16	-0.89	0.872	1	1	4080	tags=33%, list=31%, signal=46%
GO_PEPTIDE_TRANSPORT	28	-0.26	-0.88	0.613	1	1	444	tags=11%, list=3%, signal=11%
GO_ONE_CARBON_METABOLIC_PROCESS	20	-0.28	-0.88	0.613	1	1	744	tags=10%, list=6%, signal=11%
GO_PROTEIN_KINASE_B_SIGNALING	22	-0.27	-0.88	0.613	1	1	1216	tags=18%, list=9%, signal=20%
GO_POSITIVE_REGULATION_OF_ALPHA_BETA_T_CELL_DIFFERENTIATION	16	-0.3	-0.88	0.623	1	1	1755	tags=25%, list=13%, signal=29%
GO_REGULATION_OF_CARDIAC_MUSCLE_CELL_PROLIFERATION	15	-0.3	-0.88	0.626	1	1	1632	tags=20%, list=12%, signal=23%
GO_PROTEIN_TRANSPORT_ALONG_MICROTUBULE	23	-0.27	-0.88	0.641	1	1	2701	tags=30%, list=20%, signal=38%
GO_POSITIVE_REGULATION_OF_MRNA_PROCESSING	25	-0.26	-0.88	0.652	1	1	3778	tags=44%, list=29%, signal=62%
GO_INTERFERON_GAMMA_MEDIATED_SIGNALING_PATHWAY	36	-0.24	-0.88	0.654	1	1	597	tags=11%, list=5%, signal=12%
GO_REGULATION_OF_CALCIUM_ION_DEPENDENT_EXOCYTOSIS	29	-0.25	-0.88	0.663	1	1	2662	tags=28%, list=20%, signal=34%
GO_GLUCOSE_METABOLIC_PROCESS	79	-0.2	-0.88	0.711	1	1	3218	tags=28%, list=24%, signal=37%
GO_DORSAL_VENTRAL_PATTERN_FORMATION	42	-0.23	-0.88	0.723	1	1	2154	tags=21%, list=16%, signal=26%
GO_REGULATION_OF_ESTABLISHMENT_OF_PROTEIN_LOCALIZATION_TO_MITOCHONDRION	95	-0.2	-0.88	0.739	1	1	2594	tags=21%, list=20%, signal=26%
GO_NEGATIVE_REGULATION_OF_CANONICAL_WNT_SIGNALING_PATHWAY	117	-0.19	-0.88	0.743	1	1	4168	tags=41%, list=32%, signal=59%
GO_POSITIVE_REGULATION_OF_INTRACELLULAR_PROTEIN_TRANSPORT	164	-0.18	-0.88	0.783	1	1	2218	tags=20%, list=17%, signal=23%
GO_POSITIVE_REGULATION_OF_EPIDERMIS_DEVELOPMENT	20	-0.28	-0.87	0.624	1	1	2165	tags=30%, list=16%, signal=36%
GO_CELL_FATE_COMMITMENT_INVOLVED_IN_FORMATION_OF_PRIMARY_GERM_LAYER	16	-0.29	-0.87	0.636	1	1	2323	tags=25%, list=18%, signal=30%
GO_PHOSPHATIDYLGLYCEROL_METABOLIC_PROCESS	19	-0.28	-0.87	0.637	1	1	3714	tags=42%, list=28%, signal=59%
GO_FATTY_ACID_BETA_OXIDATION_USING_ACYL_COA_DEHYDROGENASE	15	-0.3	-0.87	0.654	1	1	1536	tags=20%, list=12%, signal=23%
GO_POSITIVE_REGULATION_OF_B_CELL_ACTIVATION	30	-0.25	-0.87	0.674	1	1	1677	tags=20%, list=13%, signal=23%
GO_REGULATION_OF_BLOOD_PRESSURE	65	-0.21	-0.87	0.737	1	1	3146	tags=28%, list=24%, signal=36%
GO_RESPONSE_TO_ENDOPLASMIC_RETICULUM_STRESS	202	-0.17	-0.87	0.782	1	1	3397	tags=27%, list=26%, signal=36%
GO_NUCLEOBASE_CONTAINING_COMPOUND_TRANSPORT	166	-0.18	-0.87	0.819	1	1	3767	tags=31%, list=29%, signal=42%
GO_NATURAL_KILLER_CELL_MEDIATED_IMMUNITY	17	-0.28	-0.86	0.659	1	1	557	tags=12%, list=4%, signal=12%
GO_SIGNAL_PEPTIDE_PROCESSING	16	-0.28	-0.86	0.666	1	1	4455	tags=50%, list=34%, signal=75%
GO_LEUKOCYTE_PROLIFERATION	31	-0.25	-0.86	0.673	1	1	2162	tags=23%, list=16%, signal=27%
GO_EXTRACELLULAR_MATRIX_DISASSEMBLY	33	-0.23	-0.86	0.676	1	1	2839	tags=33%, list=22%, signal=42%
GO_CELLULAR_RESPONSE_TO_VIRUS	16	-0.29	-0.86	0.678	1	1	2219	tags=25%, list=17%, signal=30%
GO_RESPONSE_TO_XENOBIOTIC_STIMULUS	42	-0.23	-0.86	0.688	1	1	3398	tags=38%, list=26%, signal=51%
GO_RECIPROCAL_DNA_RECOMBINATION	30	-0.25	-0.86	0.689	1	1	4129	tags=40%, list=31%, signal=58%
GO_POSITIVE_REGULATION_OF_LIPID_TRANSPORT	24	-0.26	-0.86	0.689	1	1	446	tags=13%, list=3%, signal=13%
GO_POSITIVE_REGULATION_OF_ACTIN_FILAMENT_BUNDLE_ASSEMBLY	27	-0.25	-0.86	0.691	1	1	994	tags=11%, list=8%, signal=12%
GO_CELLULAR_RESPONSE_TO_NUTRIENT	26	-0.25	-0.86	0.709	1	1	987	tags=15%, list=7%, signal=17%
GO_CARBOHYDRATE_CATABOLIC_PROCESS	76	-0.2	-0.86	0.712	1	1	4706	tags=45%, list=36%, signal=69%
GO_DNA_TEMPLATED_TRANSCRIPTION_ELONGATION	88	-0.2	-0.86	0.771	1	1	4383	tags=38%, list=33%, signal=56%
GO_ALPHA_AMINO_ACID_METABOLIC_PROCESS	144	-0.18	-0.86	0.803	1	1	2699	tags=21%, list=20%, signal=26%
GO_REGULATION_OF_CANONICAL_WNT_SIGNALING_PATHWAY	165	-0.18	-0.86	0.819	1	1	3899	tags=37%, list=30%, signal=52%
GO_NEGATIVE_REGULATION_OF_TRANSFERASE_ACTIVITY	262	-0.17	-0.86	0.868	1	1	4108	tags=35%, list=31%, signal=51%
GO_REGULATION_OF_WNT_SIGNALING_PATHWAY	210	-0.17	-0.86	0.881	1	1	3899	tags=34%, list=30%, signal=47%
GO_AUTOPHAGY	293	-0.16	-0.86	0.891	1	1	2355	tags=18%, list=18%, signal=22%
GO_NEGATIVE_REGULATION_OF_FAT_CELL_DIFFERENTIATION	23	-0.26	-0.85	0.662	1	1	2325	tags=35%, list=18%, signal=42%
GO_NEGATIVE_REGULATION_OF_PROTEIN_MATURATION	24	-0.26	-0.85	0.665	1	1	1476	tags=21%, list=11%, signal=23%
GO_NEGATIVE_REGULATION_OF_G_PROTEIN_COUPLED_RECEPTOR_PROTEIN_SIGNALING_PATHWAY	20	-0.27	-0.85	0.688	1	1	3493	tags=25%, list=27%, signal=34%
GO_FORELIMB_MORPHOGENESIS	22	-0.26	-0.85	0.69	1	1	1866	tags=18%, list=14%, signal=21%
GO_PYRIMIDINE_CONTAINING_COMPOUND_METABOLIC_PROCESS	54	-0.21	-0.85	0.733	1	1	3028	tags=28%, list=23%, signal=36%
GO_REGULATION_OF_T_CELL_DIFFERENTIATION	46	-0.22	-0.85	0.739	1	1	2243	tags=26%, list=17%, signal=31%
GO_POSITIVE_REGULATION_OF_PEPTIDASE_ACTIVITY	107	-0.19	-0.85	0.779	1	1	2880	tags=27%, list=22%, signal=34%
GO_LOCALIZATION_WITHIN_MEMBRANE	89	-0.19	-0.85	0.788	1	1	4389	tags=42%, list=33%, signal=62%
GO_NEGATIVE_REGULATION_OF_CELL_GROWTH	108	-0.18	-0.85	0.813	1	1	2527	tags=21%, list=19%, signal=26%
GO_PROTEIN_HOMOOLIGOMERIZATION	153	-0.18	-0.85	0.849	1	1	2881	tags=22%, list=22%, signal=28%
GO_REGULATION_OF_CYSTEINE_TYPE_ENDOPEPTIDASE_ACTIVITY	150	-0.18	-0.85	0.867	1	1	2318	tags=21%, list=18%, signal=25%
GO_POSITIVE_REGULATION_OF_PROTEOLYSIS	278	-0.16	-0.85	0.899	1	1	4168	tags=35%, list=32%, signal=49%
GO_POSITIVE_REGULATION_OF_ESTABLISHMENT_OF_PROTEIN_LOCALIZATION	290	-0.16	-0.85	0.915	1	1	2610	tags=20%, list=20%, signal=25%
GO_PROTEIN_EXIT_FROM_ENDOPLASMIC_RETICULUM	19	-0.27	-0.84	0.673	1	1	3909	tags=42%, list=30%, signal=60%
GO_T_CELL_HOMEOSTASIS	22	-0.26	-0.84	0.677	1	1	2243	tags=27%, list=17%, signal=33%
GO_NEGATIVE_REGULATION_OF_ENDOTHELIAL_CELL_MIGRATION	21	-0.26	-0.84	0.682	1	1	784	tags=14%, list=6%, signal=15%
GO_PROTEIN_IMPORT_INTO_NUCLEUS_TRANSLOCATION	20	-0.27	-0.84	0.699	1	1	3802	tags=50%, list=29%, signal=70%
GO_PURINE_CONTAINING_COMPOUND_CATABOLIC_PROCESS	37	-0.23	-0.84	0.724	1	1	3890	tags=41%, list=30%, signal=57%
GO_NEGATIVE_REGULATION_OF_RESPONSE_TO_EXTRACELLULAR_STIMULUS	25	-0.25	-0.84	0.724	1	1	3650	tags=40%, list=28%, signal=55%
GO_ER_ASSOCIATED_UBIQUITIN_DEPENDENT_PROTEIN_CATABOLIC_PROCESS	58	-0.21	-0.84	0.769	1	1	3544	tags=33%, list=27%, signal=45%
GO_OXIDOREDUCTION_COENZYME_METABOLIC_PROCESS	79	-0.19	-0.84	0.791	1	1	4660	tags=43%, list=35%, signal=66%
GO_DNA_BIOSYNTHETIC_PROCESS	105	-0.18	-0.84	0.822	1	1	4257	tags=38%, list=32%, signal=56%
GO_ANTIMICROBIAL_HUMORAL_RESPONSE	18	-0.27	-0.83	0.682	1	1	1814	tags=22%, list=14%, signal=26%
GO_TISSUE_REGENERATION	26	-0.24	-0.83	0.683	1	1	3491	tags=35%, list=26%, signal=47%
GO_VENTRICULAR_SEPTUM_MORPHOGENESIS	19	-0.26	-0.83	0.715	1	1	735	tags=16%, list=6%, signal=17%
GO_NEGATIVE_REGULATION_OF_RESPONSE_TO_CYTOKINE_STIMULUS	29	-0.25	-0.83	0.729	1	1	3053	tags=31%, list=23%, signal=40%
GO_NEGATIVE_REGULATION_OF_GTPASE_ACTIVITY	28	-0.24	-0.83	0.753	1	1	2225	tags=21%, list=17%, signal=26%
GO_UNSATURATED_FATTY_ACID_METABOLIC_PROCESS	51	-0.21	-0.83	0.759	1	1	2203	tags=20%, list=17%, signal=23%
GO_REGULATION_OF_TRANSCRIPTION_FACTOR_IMPORT_INTO_NUCLEUS	61	-0.2	-0.83	0.793	1	1	1603	tags=16%, list=12%, signal=19%
GO_RETROGRADE_VESICLE_MEDIATED_TRANSPORT_GOLGI_TO_ER	70	-0.2	-0.83	0.801	1	1	4235	tags=34%, list=32%, signal=50%
GO_POSITIVE_REGULATION_OF_WNT_SIGNALING_PATHWAY	108	-0.18	-0.83	0.814	1	1	4168	tags=38%, list=32%, signal=55%
GO_PROTEIN_STABILIZATION	110	-0.18	-0.83	0.845	1	1	3343	tags=29%, list=25%, signal=39%
GO_POSITIVE_REGULATION_OF_DNA_METABOLIC_PROCESS	139	-0.17	-0.83	0.856	1	1	3565	tags=32%, list=27%, signal=44%
GO_REGULATION_OF_RENAL_SYSTEM_PROCESS	15	-0.28	-0.82	0.707	1	1	3577	tags=40%, list=27%, signal=55%
GO_POSITIVE_REGULATION_OF_ALPHA_BETA_T_CELL_ACTIVATION	21	-0.26	-0.82	0.723	1	1	4009	tags=38%, list=30%, signal=55%
GO_REGULATION_OF_DNA_DAMAGE_RESPONSE_SIGNAL_TRANSDUCTION_BY_P53_CLASS_MEDIATOR	25	-0.24	-0.82	0.751	1	1	2408	tags=24%, list=18%, signal=29%
GO_REGULATION_OF_STRIATED_MUSCLE_CELL_DIFFERENTIATION	49	-0.21	-0.82	0.762	1	1	2619	tags=29%, list=20%, signal=36%
GO_CALCIUM_ION_REGULATED_EXOCYTOSIS	28	-0.24	-0.82	0.769	1	1	3005	tags=32%, list=23%, signal=42%
GO_XENOPHAGY	64	-0.2	-0.82	0.791	1	1	2480	tags=22%, list=19%, signal=27%
GO_REGULATION_OF_T_CELL_RECEPTOR_SIGNALING_PATHWAY	17	-0.27	-0.81	0.7	1	1	3483	tags=41%, list=26%, signal=56%
GO_PROXIMAL_DISTAL_PATTERN_FORMATION	17	-0.27	-0.81	0.704	1	1	3466	tags=35%, list=26%, signal=48%
GO_CARDIAC_MUSCLE_TISSUE_MORPHOGENESIS	28	-0.24	-0.81	0.733	1	1	2407	tags=29%, list=18%, signal=35%
GO_VENTRICULAR_CARDIAC_MUSCLE_TISSUE_DEVELOPMENT	25	-0.24	-0.81	0.736	1	1	1513	tags=20%, list=11%, signal=23%
GO_PROTEIN_EXPORT_FROM_NUCLEUS	28	-0.24	-0.81	0.74	1	1	3387	tags=32%, list=26%, signal=43%
GO_NEGATIVE_REGULATION_OF_FIBROBLAST_PROLIFERATION	20	-0.26	-0.81	0.741	1	1	2138	tags=25%, list=16%, signal=30%
GO_PHOSPHOLIPASE_C_ACTIVATING_G_PROTEIN_COUPLED_RECEPTOR_SIGNALING_PATHWAY	17	-0.27	-0.81	0.747	1	1	814	tags=18%, list=6%, signal=19%
GO_LUNG_MORPHOGENESIS	32	-0.23	-0.81	0.773	1	1	59	tags=6%, list=0%, signal=6%
GO_RESPONSE_TO_ANTIBIOTIC	33	-0.23	-0.81	0.777	1	1	2243	tags=24%, list=17%, signal=29%
GO_PROTEIN_HOMOTETRAMERIZATION	43	-0.21	-0.81	0.785	1	1	2881	tags=30%, list=22%, signal=39%
GO_SINGLE_FERTILIZATION	45	-0.21	-0.81	0.793	1	1	3466	tags=29%, list=26%, signal=39%
GO_MEMBRANE_DISASSEMBLY	43	-0.21	-0.81	0.806	1	1	2335	tags=23%, list=18%, signal=28%
GO_HORMONE_METABOLIC_PROCESS	62	-0.2	-0.81	0.821	1	1	2439	tags=23%, list=19%, signal=28%
GO_SENSORY_PERCEPTION_OF_MECHANICAL_STIMULUS	59	-0.2	-0.81	0.825	1	1	2441	tags=25%, list=19%, signal=31%
GO_PROTEIN_IMPORT	128	-0.17	-0.81	0.881	1	1	3802	tags=33%, list=29%, signal=46%
GO_MACROAUTOPHAGY	198	-0.16	-0.81	0.934	1	1	2355	tags=19%, list=18%, signal=22%
GO_REGULATION_OF_CELLULAR_PROTEIN_CATABOLIC_PROCESS	237	-0.16	-0.81	0.944	1	1	4108	tags=33%, list=31%, signal=48%
GO_POSITIVE_REGULATION_OF_PROTEIN_CATABOLIC_PROCESS	218	-0.16	-0.81	0.946	1	1	4108	tags=34%, list=31%, signal=49%
GO_CELL_CELL_RECOGNITION	18	-0.26	-0.8	0.717	1	1	2508	tags=28%, list=19%, signal=34%
GO_POSITIVE_REGULATION_OF_TRANSCRIPTION_INITIATION_FROM_RNA_POLYMERASE_II_PROMOTER	15	-0.28	-0.8	0.724	1	1	2304	tags=27%, list=17%, signal=32%
GO_EMBRYO_IMPLANTATION	21	-0.24	-0.8	0.74	1	1	2585	tags=24%, list=20%, signal=30%
GO_PHOSPHOLIPID_CATABOLIC_PROCESS	18	-0.26	-0.8	0.74	1	1	1248	tags=17%, list=9%, signal=18%
GO_REGULATION_OF_MICROTUBULE_POLYMERIZATION	25	-0.24	-0.8	0.75	1	1	3029	tags=32%, list=23%, signal=41%
GO_POSITIVE_REGULATION_OF_INTERLEUKIN_8_PRODUCTION	19	-0.26	-0.8	0.76	1	1	3438	tags=42%, list=26%, signal=57%
GO_ASPARTATE_FAMILY_AMINO_ACID_BIOSYNTHETIC_PROCESS	19	-0.26	-0.8	0.77	1	1	1188	tags=11%, list=9%, signal=12%
GO_RNA_POLYADENYLATION	28	-0.23	-0.8	0.779	1	1	1819	tags=18%, list=14%, signal=21%
GO_SYNAPTIC_VESICLE_LOCALIZATION	48	-0.2	-0.8	0.832	1	1	4259	tags=40%, list=32%, signal=58%
GO_REGULATION_OF_PROTEIN_CATABOLIC_PROCESS	325	-0.15	-0.8	0.987	1	1	4168	tags=33%, list=32%, signal=47%
GO_REGULATION_OF_B_CELL_MEDIATED_IMMUNITY	17	-0.27	-0.79	0.736	1	1	649	tags=12%, list=5%, signal=12%
GO_ENDOCARDIAL_CUSHION_DEVELOPMENT	20	-0.25	-0.79	0.747	1	1	3038	tags=40%, list=23%, signal=52%
GO_INTRASPECIES_INTERACTION_BETWEEN_ORGANISMS	20	-0.25	-0.79	0.752	1	1	3073	tags=35%, list=23%, signal=46%
GO_ENDOPLASMIC_RETICULUM_CALCIUM_ION_HOMEOSTASIS	19	-0.26	-0.79	0.753	1	1	2138	tags=26%, list=16%, signal=31%
GO_ARP2_3_COMPLEX_MEDIATED_ACTIN_NUCLEATION	16	-0.27	-0.79	0.758	1	1	3272	tags=44%, list=25%, signal=58%
GO_PROTEIN_TRIMERIZATION	23	-0.24	-0.79	0.76	1	1	4330	tags=39%, list=33%, signal=58%
GO_SYNAPTIC_VESICLE_CYCLE	32	-0.22	-0.79	0.795	1	1	3913	tags=38%, list=30%, signal=53%
GO_PROTEIN_K63_LINKED_UBIQUITINATION	32	-0.22	-0.79	0.798	1	1	3544	tags=38%, list=27%, signal=51%
GO_TRANSLESION_SYNTHESIS	36	-0.22	-0.79	0.799	1	1	4055	tags=36%, list=31%, signal=52%
GO_DNA_DEPENDENT_DNA_REPLICATION_MAINTENANCE_OF_FIDELITY	21	-0.25	-0.79	0.803	1	1	5318	tags=67%, list=40%, signal=112%
GO_MUSCLE_ORGAN_MORPHOGENESIS	35	-0.22	-0.79	0.811	1	1	2938	tags=31%, list=22%, signal=40%
GO_POSTREPLICATION_REPAIR	48	-0.2	-0.79	0.813	1	1	4055	tags=35%, list=31%, signal=51%
GO_REACTIVE_OXYGEN_SPECIES_METABOLIC_PROCESS	56	-0.19	-0.79	0.836	1	1	2661	tags=29%, list=20%, signal=36%
GO_REGULATION_OF_DNA_BIOSYNTHETIC_PROCESS	75	-0.18	-0.79	0.857	1	1	4813	tags=48%, list=37%, signal=75%
GO_INNATE_IMMUNE_RESPONSE_ACTIVATING_CELL_SURFACE_RECEPTOR_SIGNALING_PATHWAY	83	-0.18	-0.79	0.896	1	1	4168	tags=39%, list=32%, signal=56%
GO_MONOSACCHARIDE_METABOLIC_PROCESS	122	-0.17	-0.79	0.901	1	1	4706	tags=39%, list=36%, signal=59%
GO_ADAPTIVE_IMMUNE_RESPONSE	86	-0.18	-0.79	0.901	1	1	1619	tags=16%, list=12%, signal=18%
GO_MEMBRANE_BUDDING	98	-0.17	-0.79	0.907	1	1	4235	tags=39%, list=32%, signal=57%
GO_ER_TO_GOLGI_VESICLE_MEDIATED_TRANSPORT	139	-0.17	-0.79	0.921	1	1	2877	tags=22%, list=22%, signal=28%
GO_INTRINSIC_APOPTOTIC_SIGNALING_PATHWAY	128	-0.17	-0.79	0.928	1	1	3129	tags=23%, list=24%, signal=30%
GO_TRNA_METHYLATION	20	-0.25	-0.78	0.753	1	1	3825	tags=45%, list=29%, signal=63%
GO_ERROR_FREE_TRANSLESION_SYNTHESIS	18	-0.25	-0.78	0.78	1	1	4055	tags=39%, list=31%, signal=56%
GO_REGULATION_OF_SUBSTRATE_ADHESION_DEPENDENT_CELL_SPREADING	31	-0.22	-0.78	0.799	1	1	959	tags=13%, list=7%, signal=14%
GO_RESPONSE_TO_TESTOSTERONE	26	-0.23	-0.78	0.806	1	1	3848	tags=35%, list=29%, signal=49%
GO_MAINTENANCE_OF_PROTEIN_LOCALIZATION_IN_ORGANELLE	26	-0.23	-0.78	0.815	1	1	4174	tags=42%, list=32%, signal=62%
GO_RNA_PHOSPHODIESTER_BOND_HYDROLYSIS_EXONUCLEOLYTIC	33	-0.22	-0.78	0.816	1	1	2985	tags=30%, list=23%, signal=39%
GO_REGULATION_OF_DEFENSE_RESPONSE_TO_VIRUS_BY_HOST	80	-0.18	-0.78	0.894	1	1	2586	tags=21%, list=20%, signal=26%
GO_HEXOSE_METABOLIC_PROCESS	105	-0.17	-0.78	0.904	1	1	2592	tags=21%, list=20%, signal=26%
GO_RESPONSE_TO_IONIZING_RADIATION	115	-0.17	-0.78	0.934	1	1	2259	tags=16%, list=17%, signal=19%
GO_NEGATIVE_REGULATION_OF_SMOOTH_MUSCLE_CELL_PROLIFERATION	22	-0.24	-0.77	0.782	1	1	1459	tags=18%, list=11%, signal=20%
GO_NONMOTILE_PRIMARY_CILIUM_ASSEMBLY	19	-0.25	-0.77	0.794	1	1	27	tags=5%, list=0%, signal=5%
GO_INTRINSIC_APOPTOTIC_SIGNALING_PATHWAY_IN_RESPONSE_TO_ENDOPLASMIC_RETICULUM_STRESS	29	-0.22	-0.77	0.802	1	1	2880	tags=28%, list=22%, signal=35%
GO_AORTA_DEVELOPMENT	28	-0.23	-0.77	0.816	1	1	1632	tags=21%, list=12%, signal=24%
GO_POSITIVE_REGULATION_OF_MRNA_METABOLIC_PROCESS	35	-0.21	-0.77	0.823	1	1	3778	tags=34%, list=29%, signal=48%
GO_POSITIVE_REGULATION_OF_GLIOGENESIS	27	-0.22	-0.77	0.834	1	1	4024	tags=41%, list=31%, signal=59%
GO_REGULATION_OF_VIRAL_RELEASE_FROM_HOST_CELL	28	-0.22	-0.77	0.851	1	1	1071	tags=11%, list=8%, signal=12%
GO_POSITIVE_REGULATION_OF_CHROMATIN_MODIFICATION	68	-0.18	-0.77	0.884	1	1	2356	tags=21%, list=18%, signal=25%
GO_SIGNAL_TRANSDUCTION_IN_RESPONSE_TO_DNA_DAMAGE	86	-0.18	-0.77	0.891	1	1	2408	tags=20%, list=18%, signal=24%
GO_ATP_DEPENDENT_CHROMATIN_REMODELING	59	-0.19	-0.77	0.891	1	1	2594	tags=25%, list=20%, signal=32%
GO_CARBOHYDRATE_DERIVATIVE_CATABOLIC_PROCESS	109	-0.17	-0.77	0.937	1	1	4327	tags=35%, list=33%, signal=51%
GO_REGULATION_OF_RESPONSE_TO_DNA_DAMAGE_STIMULUS	121	-0.16	-0.77	0.948	1	1	2900	tags=25%, list=22%, signal=31%
GO_REGULATION_OF_PROTEIN_MODIFICATION_BY_SMALL_PROTEIN_CONJUGATION_OR_REMOVAL	241	-0.15	-0.77	0.988	1	1	4429	tags=37%, list=34%, signal=54%
GO_POSITIVE_REGULATION_OF_CELLULAR_PROTEIN_LOCALIZATION	247	-0.15	-0.77	0.993	1	1	2610	tags=20%, list=20%, signal=25%
GO_TETRAHYDROFOLATE_METABOLIC_PROCESS	15	-0.26	-0.76	0.789	1	1	744	tags=13%, list=6%, signal=14%
GO_CELLULAR_RESPONSE_TO_EPIDERMAL_GROWTH_FACTOR_STIMULUS	19	-0.25	-0.76	0.79	1	1	603	tags=11%, list=5%, signal=11%
GO_REGULATION_OF_ERAD_PATHWAY	26	-0.23	-0.76	0.799	1	1	2942	tags=27%, list=22%, signal=35%
GO_POSITIVE_REGULATION_OF_ORGAN_GROWTH	18	-0.25	-0.76	0.811	1	1	1632	tags=22%, list=12%, signal=25%
GO_REGULATION_OF_EXECUTION_PHASE_OF_APOPTOSIS	18	-0.25	-0.76	0.816	1	1	4339	tags=44%, list=33%, signal=66%
GO_MICROTUBULE_BUNDLE_FORMATION	30	-0.22	-0.76	0.819	1	1	2513	tags=27%, list=19%, signal=33%
GO_HISTONE_EXCHANGE	39	-0.2	-0.76	0.878	1	1	2594	tags=28%, list=20%, signal=35%
GO_ORGANONITROGEN_COMPOUND_CATABOLIC_PROCESS	200	-0.15	-0.76	0.97	1	1	3251	tags=25%, list=25%, signal=33%
GO_CELL_CYCLE_PHASE_TRANSITION	232	-0.15	-0.76	0.988	1	1	3932	tags=31%, list=30%, signal=43%
GO_SMALL_MOLECULE_CATABOLIC_PROCESS	208	-0.15	-0.76	0.995	1	1	4682	tags=41%, list=36%, signal=62%
GO_NEURAL_RETINA_DEVELOPMENT	20	-0.24	-0.75	0.804	1	1	2067	tags=20%, list=16%, signal=24%
GO_GLUTAMINE_METABOLIC_PROCESS	19	-0.24	-0.75	0.816	1	1	468	tags=11%, list=4%, signal=11%
GO_NEGATIVE_REGULATION_OF_EPITHELIAL_CELL_APOPTOTIC_PROCESS	15	-0.26	-0.75	0.817	1	1	1677	tags=20%, list=13%, signal=23%
GO_POSITIVE_REGULATION_OF_NUCLEASE_ACTIVITY	15	-0.26	-0.75	0.822	1	1	5667	tags=67%, list=43%, signal=117%
GO_REGULATION_OF_TRANSCRIPTION_INITIATION_FROM_RNA_POLYMERASE_II_PROMOTER	20	-0.24	-0.75	0.833	1	1	2304	tags=25%, list=17%, signal=30%
GO_CENTRIOLE_ASSEMBLY	18	-0.24	-0.75	0.833	1	1	3813	tags=44%, list=29%, signal=62%
GO_SUBSTANTIA_NIGRA_DEVELOPMENT	33	-0.21	-0.75	0.841	1	1	4718	tags=45%, list=36%, signal=71%
GO_PTERIDINE_CONTAINING_COMPOUND_METABOLIC_PROCESS	29	-0.22	-0.75	0.843	1	1	4125	tags=34%, list=31%, signal=50%
GO_OOGENESIS	35	-0.21	-0.75	0.857	1	1	3724	tags=37%, list=28%, signal=52%
GO_NADP_METABOLIC_PROCESS	22	-0.23	-0.75	0.863	1	1	1334	tags=18%, list=10%, signal=20%
GO_REGULATION_OF_MRNA_SPLICING_VIA_SPLICEOSOME	49	-0.19	-0.75	0.885	1	1	3129	tags=29%, list=24%, signal=37%
GO_RECOMBINATIONAL_REPAIR	67	-0.18	-0.75	0.898	1	1	1294	tags=10%, list=10%, signal=12%
GO_NEGATIVE_REGULATION_OF_PROTEIN_CATABOLIC_PROCESS	86	-0.17	-0.75	0.947	1	1	2510	tags=21%, list=19%, signal=26%
GO_MITOTIC_CELL_CYCLE_CHECKPOINT	122	-0.16	-0.75	0.956	1	1	2161	tags=17%, list=16%, signal=20%
GO_UBIQUITIN_DEPENDENT_PROTEIN_CATABOLIC_PROCESS_VIA_THE_MULTIVESICULAR_BODY_SORTING_PATHWAY	16	-0.26	-0.74	0.799	1	1	1409	tags=19%, list=11%, signal=21%
GO_PROTEIN_MANNOSYLATION	15	-0.26	-0.74	0.805	1	1	3145	tags=40%, list=24%, signal=52%
GO_CELL_DEATH_IN_RESPONSE_TO_OXIDATIVE_STRESS	17	-0.24	-0.74	0.826	1	1	3106	tags=29%, list=24%, signal=38%
GO_POSITIVE_REGULATION_OF_SODIUM_ION_TRANSPORT	20	-0.24	-0.74	0.831	1	1	735	tags=15%, list=6%, signal=16%
GO_MORPHOGENESIS_OF_A_POLARIZED_EPITHELIUM	20	-0.24	-0.74	0.833	1	1	1529	tags=15%, list=12%, signal=17%
GO_POSITIVE_REGULATION_OF_TRANSLATIONAL_INITIATION	18	-0.24	-0.74	0.835	1	1	54	tags=6%, list=0%, signal=6%
GO_NEGATIVE_REGULATION_OF_PROTEIN_POLYMERIZATION	33	-0.21	-0.74	0.861	1	1	2839	tags=30%, list=22%, signal=39%
GO_ENDOTHELIAL_CELL_MIGRATION	37	-0.2	-0.74	0.887	1	1	1910	tags=16%, list=14%, signal=19%
GO_NUCLEOTIDE_EXCISION_REPAIR_DNA_INCISION	39	-0.2	-0.74	0.902	1	1	4055	tags=36%, list=31%, signal=52%
GO_DNA_DEPENDENT_DNA_REPLICATION	90	-0.17	-0.74	0.947	1	1	5318	tags=51%, list=40%, signal=85%
GO_ANTIGEN_PROCESSING_AND_PRESENTATION	153	-0.15	-0.74	0.977	1	1	4224	tags=34%, list=32%, signal=49%
GO_NEGATIVE_REGULATION_OF_PROTEIN_LOCALIZATION_TO_CELL_PERIPHERY	16	-0.25	-0.73	0.818	1	1	1403	tags=19%, list=11%, signal=21%
GO_MALE_MEIOSIS	18	-0.24	-0.73	0.834	1	1	1365	tags=17%, list=10%, signal=19%
GO_GPI_ANCHOR_METABOLIC_PROCESS	31	-0.21	-0.73	0.846	1	1	2949	tags=26%, list=22%, signal=33%
GO_ERROR_PRONE_TRANSLESION_SYNTHESIS	19	-0.23	-0.73	0.849	1	1	4055	tags=42%, list=31%, signal=61%
GO_POSITIVE_REGULATION_OF_RESPONSE_TO_CYTOKINE_STIMULUS	24	-0.22	-0.73	0.852	1	1	2219	tags=25%, list=17%, signal=30%
GO_PYRIMIDINE_CONTAINING_COMPOUND_CATABOLIC_PROCESS	20	-0.23	-0.73	0.859	1	1	3028	tags=35%, list=23%, signal=45%
GO_REGULATION_OF_POTASSIUM_ION_TRANSMEMBRANE_TRANSPORTER_ACTIVITY	22	-0.23	-0.73	0.864	1	1	784	tags=14%, list=6%, signal=14%
GO_ASPARTATE_FAMILY_AMINO_ACID_METABOLIC_PROCESS	40	-0.19	-0.73	0.909	1	1	4825	tags=40%, list=37%, signal=63%
GO_DNA_GEOMETRIC_CHANGE	79	-0.17	-0.73	0.942	1	1	4749	tags=35%, list=36%, signal=55%
GO_CELL_CYCLE_CHECKPOINT	168	-0.15	-0.73	0.977	1	1	2161	tags=17%, list=16%, signal=20%
GO_REGULATION_OF_SIGNAL_TRANSDUCTION_BY_P53_CLASS_MEDIATOR	144	-0.15	-0.73	0.98	1	1	1826	tags=14%, list=14%, signal=16%
GO_NEGATIVE_REGULATION_OF_HISTONE_METHYLATION	15	-0.24	-0.72	0.854	1	1	9977	tags=100%, list=76%, signal=411%
GO_CYTOPLASMIC_SEQUESTERING_OF_TRANSCRIPTION_FACTOR	17	-0.24	-0.72	0.858	1	1	2307	tags=24%, list=18%, signal=28%
GO_RESPONSE_TO_AMINE	25	-0.21	-0.72	0.872	1	1	4007	tags=40%, list=30%, signal=57%
GO_ODONTOGENESIS_OF_DENTIN_CONTAINING_TOOTH	39	-0.2	-0.72	0.891	1	1	2968	tags=28%, list=23%, signal=36%
GO_REGULATION_OF_B_CELL_ACTIVATION	48	-0.18	-0.72	0.931	1	1	2300	tags=21%, list=17%, signal=25%
GO_G1_DNA_DAMAGE_CHECKPOINT	66	-0.17	-0.72	0.935	1	1	4055	tags=33%, list=31%, signal=48%
GO_POSITIVE_REGULATION_OF_PROTEIN_SECRETION	86	-0.17	-0.72	0.958	1	1	1699	tags=14%, list=13%, signal=16%
GO_RESPONSE_TO_ELECTRICAL_STIMULUS	17	-0.24	-0.71	0.85	1	1	3868	tags=47%, list=29%, signal=67%
GO_REGULATION_OF_ALPHA_BETA_T_CELL_DIFFERENTIATION	19	-0.23	-0.71	0.859	1	1	1755	tags=21%, list=13%, signal=24%
GO_POSITIVE_REGULATION_OF_INTERFERON_GAMMA_PRODUCTION	20	-0.23	-0.71	0.871	1	1	2988	tags=35%, list=23%, signal=45%
GO_RESPONSE_TO_MONOAMINE	23	-0.22	-0.71	0.888	1	1	26	tags=4%, list=0%, signal=4%
GO_ORGANOPHOSPHATE_CATABOLIC_PROCESS	81	-0.16	-0.71	0.947	1	1	3321	tags=27%, list=25%, signal=36%
GO_CELL_CYCLE_G2_M_PHASE_TRANSITION	130	-0.15	-0.71	0.988	1	1	4055	tags=33%, list=31%, signal=47%
GO_REGULATION_OF_TRIGLYCERIDE_METABOLIC_PROCESS	19	-0.23	-0.7	0.862	1	1	853	tags=16%, list=6%, signal=17%
GO_MUSCLE_ADAPTATION	15	-0.24	-0.7	0.883	1	1	993	tags=13%, list=8%, signal=14%
GO_REGULATION_OF_INTERLEUKIN_8_PRODUCTION	27	-0.2	-0.7	0.891	1	1	4089	tags=41%, list=31%, signal=59%
GO_NEURON_APOPTOTIC_PROCESS	30	-0.2	-0.7	0.903	1	1	2318	tags=27%, list=18%, signal=32%
GO_POSITIVE_REGULATION_OF_ADAPTIVE_IMMUNE_RESPONSE	35	-0.19	-0.7	0.904	1	1	3522	tags=31%, list=27%, signal=43%
GO_REGULATION_OF_MYOTUBE_DIFFERENTIATION	29	-0.2	-0.7	0.912	1	1	3491	tags=31%, list=26%, signal=42%
GO_INTERSTRAND_CROSS_LINK_REPAIR	38	-0.18	-0.7	0.925	1	1	4180	tags=37%, list=32%, signal=54%
GO_NUCLEOTIDE_EXCISION_REPAIR_PREINCISION_COMPLEX_ASSEMBLY	29	-0.2	-0.7	0.935	1	1	4958	tags=41%, list=38%, signal=66%
GO_PROTEIN_AUTOUBIQUITINATION	42	-0.18	-0.7	0.94	1	1	1881	tags=14%, list=14%, signal=17%
GO_DICARBOXYLIC_ACID_METABOLIC_PROCESS	70	-0.16	-0.7	0.972	1	1	4175	tags=34%, list=32%, signal=50%
GO_COENZYME_METABOLIC_PROCESS	193	-0.14	-0.7	0.993	1	1	3218	tags=24%, list=24%, signal=32%
GO_RECEPTOR_CATABOLIC_PROCESS	15	-0.24	-0.69	0.857	1	1	1625	tags=20%, list=12%, signal=23%
GO_REGULATION_OF_T_CELL_APOPTOTIC_PROCESS	15	-0.24	-0.69	0.859	1	1	2243	tags=27%, list=17%, signal=32%
GO_POSITIVE_REGULATION_OF_NOTCH_SIGNALING_PATHWAY	19	-0.22	-0.69	0.877	1	1	1648	tags=21%, list=13%, signal=24%
GO_ENDODERMAL_CELL_DIFFERENTIATION	22	-0.22	-0.69	0.879	1	1	2209	tags=23%, list=17%, signal=27%
GO_POSITIVE_REGULATION_OF_REGULATED_SECRETORY_PATHWAY	21	-0.22	-0.69	0.887	1	1	2441	tags=24%, list=19%, signal=29%
GO_APOPTOTIC_NUCLEAR_CHANGES	19	-0.22	-0.69	0.887	1	1	4708	tags=47%, list=36%, signal=74%
GO_REGULATION_OF_TRANSLATIONAL_ELONGATION	21	-0.21	-0.69	0.899	1	1	3236	tags=33%, list=25%, signal=44%
GO_REGULATION_OF_ENDOPLASMIC_RETICULUM_UNFOLDED_PROTEIN_RESPONSE	24	-0.21	-0.69	0.905	1	1	3388	tags=29%, list=26%, signal=39%
GO_CELLULAR_HORMONE_METABOLIC_PROCESS	45	-0.18	-0.69	0.945	1	1	3775	tags=33%, list=29%, signal=47%
GO_REGULATION_OF_FIBROBLAST_PROLIFERATION	54	-0.17	-0.69	0.953	1	1	2891	tags=26%, list=22%, signal=33%
GO_RESPONSE_TO_FIBROBLAST_GROWTH_FACTOR	75	-0.16	-0.69	0.967	1	1	4528	tags=39%, list=34%, signal=59%
GO_SULFUR_AMINO_ACID_BIOSYNTHETIC_PROCESS	16	-0.23	-0.68	0.886	1	1	4825	tags=44%, list=37%, signal=69%
GO_HOMOLOGOUS_CHROMOSOME_SEGREGATION	19	-0.22	-0.68	0.897	1	1	4059	tags=42%, list=31%, signal=61%
GO_NEGATIVE_REGULATION_OF_ORGANELLE_ASSEMBLY	18	-0.23	-0.68	0.906	1	1	4235	tags=39%, list=32%, signal=57%
GO_NECROTIC_CELL_DEATH	19	-0.21	-0.68	0.908	1	1	2138	tags=21%, list=16%, signal=25%
GO_TRANSCRIPTION_FROM_RNA_POLYMERASE_I_PROMOTER	35	-0.19	-0.68	0.935	1	1	4958	tags=46%, list=38%, signal=73%
GO_DNA_CONFORMATION_CHANGE	200	-0.13	-0.68	1	1	1	2880	tags=19%, list=22%, signal=24%
GO_MEMBRANE_ASSEMBLY	15	-0.23	-0.67	0.905	1	1	1646	tags=13%, list=12%, signal=15%
GO_POSITIVE_REGULATION_OF_DNA_TEMPLATED_TRANSCRIPTION_ELONGATION	22	-0.21	-0.67	0.926	1	1	5225	tags=55%, list=40%, signal=90%
GO_REGULATION_OF_DNA_TEMPLATED_TRANSCRIPTION_ELONGATION	34	-0.19	-0.67	0.936	1	1	5225	tags=50%, list=40%, signal=83%
GO_PHOTORECEPTOR_CELL_DEVELOPMENT	16	-0.22	-0.66	0.907	1	1	10233	tags=100%, list=78%, signal=447%
GO_INACTIVATION_OF_MAPK_ACTIVITY	22	-0.2	-0.66	0.921	1	1	3822	tags=36%, list=29%, signal=51%
GO_RESPONSE_TO_COCAINE	18	-0.22	-0.66	0.923	1	1	2138	tags=17%, list=16%, signal=20%
GO_DNA_CATABOLIC_PROCESS_ENDONUCLEOLYTIC	15	-0.22	-0.66	0.927	1	1	4708	tags=53%, list=36%, signal=83%
GO_REGULATION_OF_ANDROGEN_RECEPTOR_SIGNALING_PATHWAY	18	-0.22	-0.66	0.935	1	1	339	tags=11%, list=3%, signal=11%
GO_GLYCOLIPID_BIOSYNTHETIC_PROCESS	41	-0.17	-0.66	0.962	1	1	2949	tags=22%, list=22%, signal=28%
GO_FERTILIZATION	57	-0.17	-0.66	0.97	1	1	2814	tags=23%, list=21%, signal=29%
GO_POSITIVE_REGULATION_OF_SIGNAL_TRANSDUCTION_BY_P53_CLASS_MEDIATOR	16	-0.22	-0.65	0.907	1	1	2408	tags=25%, list=18%, signal=31%
GO_SECRETORY_GRANULE_ORGANIZATION	18	-0.21	-0.65	0.913	1	1	3175	tags=28%, list=24%, signal=37%
GO_CHONDROITIN_SULFATE_PROTEOGLYCAN_BIOSYNTHETIC_PROCESS	19	-0.21	-0.65	0.928	1	1	2002	tags=21%, list=15%, signal=25%
GO_MRNA_SPLICE_SITE_SELECTION	24	-0.2	-0.65	0.942	1	1	1977	tags=17%, list=15%, signal=20%
GO_DNA_REPLICATION_INITIATION	27	-0.19	-0.65	0.944	1	1	3932	tags=37%, list=30%, signal=53%
GO_NEGATIVE_REGULATION_OF_RESPONSE_TO_ENDOPLASMIC_RETICULUM_STRESS	30	-0.18	-0.65	0.944	1	1	898	tags=10%, list=7%, signal=11%
GO_ALPHA_AMINO_ACID_CATABOLIC_PROCESS	50	-0.16	-0.65	0.962	1	1	4638	tags=38%, list=35%, signal=58%
GO_MULTI_ORGANISM_LOCALIZATION	61	-0.16	-0.65	0.982	1	1	2589	tags=18%, list=20%, signal=22%
GO_NEGATIVE_REGULATION_OF_CELLULAR_RESPONSE_TO_INSULIN_STIMULUS	19	-0.21	-0.64	0.922	1	1	5053	tags=53%, list=38%, signal=85%
GO_GLUCAN_BIOSYNTHETIC_PROCESS	18	-0.22	-0.64	0.929	1	1	4150	tags=44%, list=31%, signal=65%
GO_NEURON_DEATH	34	-0.17	-0.64	0.942	1	1	2318	tags=26%, list=18%, signal=32%
GO_LIPID_OXIDATION	55	-0.16	-0.64	0.981	1	1	5241	tags=45%, list=40%, signal=75%
GO_ESTABLISHMENT_OR_MAINTENANCE_OF_EPITHELIAL_CELL_APICAL_BASAL_POLARITY	17	-0.21	-0.63	0.927	1	1	80	tags=6%, list=1%, signal=6%
GO_MYELOID_LEUKOCYTE_MEDIATED_IMMUNITY	21	-0.2	-0.63	0.955	1	1	1602	tags=19%, list=12%, signal=22%
GO_TELOMERE_ORGANIZATION	85	-0.14	-0.63	0.99	1	1	5103	tags=47%, list=39%, signal=76%
GO_GLIAL_CELL_MIGRATION	18	-0.2	-0.62	0.919	1	1	2814	tags=28%, list=21%, signal=35%
GO_FOLIC_ACID_METABOLIC_PROCESS	15	-0.21	-0.62	0.932	1	1	1301	tags=13%, list=10%, signal=15%
GO_CHROMOSOME_CONDENSATION	21	-0.19	-0.62	0.934	1	1	2880	tags=24%, list=22%, signal=30%
GO_SULFUR_COMPOUND_CATABOLIC_PROCESS	25	-0.19	-0.62	0.938	1	1	1201	tags=12%, list=9%, signal=13%
GO_POSITIVE_REGULATION_OF_DNA_TEMPLATED_TRANSCRIPTION_INITIATION	22	-0.19	-0.62	0.959	1	1	2304	tags=23%, list=17%, signal=27%
GO_NEGATIVE_REGULATION_OF_EPITHELIAL_CELL_MIGRATION	29	-0.18	-0.62	0.962	1	1	784	tags=10%, list=6%, signal=11%
GO_REGULATION_OF_MRNA_METABOLIC_PROCESS	98	-0.14	-0.62	0.998	1	1	4214	tags=33%, list=32%, signal=48%
GO_DNA_REPLICATION	188	-0.12	-0.62	1	1	1	4304	tags=31%, list=33%, signal=46%
GO_ENTRAINMENT_OF_CIRCADIAN_CLOCK	23	-0.19	-0.61	0.945	1	1	1440	tags=13%, list=11%, signal=15%
GO_ACTIN_FILAMENT_POLYMERIZATION	15	-0.21	-0.61	0.945	1	1	2839	tags=33%, list=22%, signal=42%
GO_NEGATIVE_REGULATION_OF_MRNA_SPLICING_VIA_SPLICEOSOME	17	-0.2	-0.61	0.954	1	1	6011	tags=76%, list=46%, signal=140%
GO_NEGATIVE_REGULATION_OF_VIRAL_RELEASE_FROM_HOST_CELL	15	-0.21	-0.61	0.954	1	1	227	tags=7%, list=2%, signal=7%
GO_RETINA_HOMEOSTASIS	25	-0.19	-0.61	0.956	1	1	2212	tags=20%, list=17%, signal=24%
GO_POSITIVE_REGULATION_OF_CELL_CYCLE_G2_M_PHASE_TRANSITION	16	-0.21	-0.6	0.942	1	1	3611	tags=38%, list=27%, signal=52%
GO_PROTEIN_INSERTION_INTO_MEMBRANE	16	-0.21	-0.6	0.946	1	1	2190	tags=25%, list=17%, signal=30%
GO_NUCLEOBASE_BIOSYNTHETIC_PROCESS	16	-0.21	-0.6	0.958	1	1	3520	tags=25%, list=27%, signal=34%
GO_REGULATION_OF_TRANSCRIPTION_ELONGATION_FROM_RNA_POLYMERASE_II_PROMOTER	20	-0.19	-0.6	0.959	1	1	4528	tags=45%, list=34%, signal=68%
GO_PH_REDUCTION	28	-0.18	-0.6	0.966	1	1	2079	tags=18%, list=16%, signal=21%
GO_MACROMOLECULE_DEACYLATION	62	-0.15	-0.6	0.996	1	1	2489	tags=19%, list=19%, signal=24%
GO_REGULATION_OF_NUCLEASE_ACTIVITY	22	-0.18	-0.59	0.963	1	1	5667	tags=59%, list=43%, signal=104%
GO_CHROMOSOME_SEPARATION	15	-0.19	-0.56	0.96	1	1	3621	tags=40%, list=27%, signal=55%
GO_NEGATIVE_REGULATION_OF_MACROAUTOPHAGY	17	-0.19	-0.56	0.973	1	1	4235	tags=41%, list=32%, signal=61%
GO_NEGATIVE_REGULATION_OF_HISTONE_MODIFICATION	31	-0.16	-0.56	0.987	1	1	2114	tags=16%, list=16%, signal=19%
GO_AXONEME_ASSEMBLY	16	-0.19	-0.55	0.971	1	1	2132	tags=19%, list=16%, signal=22%
GO_HISTONE_H3_DEACETYLATION	20	-0.17	-0.55	0.973	1	1	5145	tags=50%, list=39%, signal=82%
GO_DNA_STRAND_ELONGATION_INVOLVED_IN_DNA_REPLICATION	25	-0.17	-0.55	0.981	1	1	4742	tags=44%, list=36%, signal=69%
GO_NEGATIVE_REGULATION_OF_RNA_SPLICING	22	-0.17	-0.55	0.989	1	1	6011	tags=68%, list=46%, signal=125%
GO_GLOBAL_GENOME_NUCLEOTIDE_EXCISION_REPAIR	32	-0.15	-0.55	0.99	1	1	4055	tags=31%, list=31%, signal=45%
GO_REGULATION_OF_STEROL_TRANSPORT	15	-0.19	-0.54	0.977	1	1	4755	tags=47%, list=36%, signal=73%
GO_CELLULAR_RESPONSE_TO_INTERLEUKIN_4	15	-0.18	-0.54	0.985	1	1	3924	tags=33%, list=30%, signal=47%
GO_ESTABLISHMENT_OR_MAINTENANCE_OF_BIPOLAR_CELL_POLARITY	21	-0.17	-0.54	0.986	1	1	80	tags=5%, list=1%, signal=5%
GO_RESPONSE_TO_EXOGENOUS_DSRNA	22	-0.17	-0.54	0.988	1	1	2482	tags=18%, list=19%, signal=22%
GO_CELLULAR_CARBOHYDRATE_BIOSYNTHETIC_PROCESS	34	-0.15	-0.54	0.988	1	1	4150	tags=35%, list=31%, signal=51%
GO_NEGATIVE_REGULATION_OF_PROTEIN_ACETYLATION	15	-0.19	-0.54	0.988	1	1	4397	tags=33%, list=33%, signal=50%
GO_CHROMOSOME_LOCALIZATION	52	-0.14	-0.54	0.996	1	1	4499	tags=35%, list=34%, signal=52%
GO_REGULATION_OF_RESPONSE_TO_REACTIVE_OXYGEN_SPECIES	22	-0.16	-0.53	0.985	1	1	4397	tags=36%, list=33%, signal=54%
GO_SERINE_FAMILY_AMINO_ACID_METABOLIC_PROCESS	29	-0.15	-0.52	0.998	1	1	1201	tags=10%, list=9%, signal=11%
GO_PROTEIN_POLYMERIZATION	46	-0.13	-0.52	1	1	1	3769	tags=28%, list=29%, signal=39%
GO_LYTIC_VACUOLE_ORGANIZATION	41	-0.14	-0.52	1	1	1	4409	tags=37%, list=33%, signal=55%
GO_PREASSEMBLY_OF_GPI_ANCHOR_IN_ER_MEMBRANE	15	-0.17	-0.49	0.994	1	1	2795	tags=20%, list=21%, signal=25%
GO_VIRAL_GENOME_REPLICATION	16	-0.15	-0.46	0.992	1	1	5277	tags=50%, list=40%, signal=83%
GO_NEGATIVE_REGULATION_OF_MRNA_METABOLIC_PROCESS	32	-0.13	-0.46	0.998	1	1	4684	tags=38%, list=36%, signal=58%
GO_REGULATION_OF_IMMUNOGLOBULIN_PRODUCTION	23	-0.14	-0.46	0.998	1	1	5419	tags=43%, list=41%, signal=74%
GO_DNA_STRAND_ELONGATION	29	-0.11	-0.39	1	1	1	4742	tags=38%, list=36%, signal=59%
GO_NUCLEOTIDE_EXCISION_REPAIR_DNA_DUPLEX_UNWINDING	22	0.13	0.41	0.998	1	1	11450	tags=100%, list=87%, signal=762%
GO_SECONDARY_METABOLIC_PROCESS	17	0.16	0.47	0.993	0.999	1	3381	tags=29%, list=26%, signal=40%
GO_FEMALE_MEIOTIC_DIVISION	19	0.16	0.47	0.996	0.998	1	2167	tags=16%, list=16%, signal=19%
GO_RESPONSE_TO_INTERLEUKIN_4	17	0.16	0.49	0.989	0.998	1	422	tags=6%, list=3%, signal=6%
GO_POSITIVE_REGULATION_OF_ANION_TRANSPORT	22	0.16	0.5	0.988	0.998	1	4319	tags=41%, list=33%, signal=61%
GO_RUFFLE_ORGANIZATION	15	0.18	0.51	0.984	0.999	1	2352	tags=20%, list=18%, signal=24%
GO_EMBRYONIC_HINDLIMB_MORPHOGENESIS	16	0.18	0.51	0.986	0.999	1	3082	tags=31%, list=23%, signal=41%
GO_AMINOGLYCAN_CATABOLIC_PROCESS	35	0.15	0.51	0.996	0.998	1	3464	tags=26%, list=26%, signal=35%
GO_ENERGY_RESERVE_METABOLIC_PROCESS	46	0.14	0.51	0.998	0.998	1	3683	tags=26%, list=28%, signal=36%
GO_PROTEIN_COMPLEX_LOCALIZATION	44	0.14	0.51	0.998	0.998	1	3411	tags=25%, list=26%, signal=34%
GO_NEGATIVE_REGULATION_OF_LEUKOCYTE_MEDIATED_IMMUNITY	23	0.16	0.52	0.98	1	1	11058	tags=100%, list=84%, signal=621%
GO_ACTIN_FILAMENT_BUNDLE_ORGANIZATION	35	0.15	0.52	0.998	1	1	3408	tags=26%, list=26%, signal=35%
GO_CELLULAR_ALDEHYDE_METABOLIC_PROCESS	60	0.13	0.52	0.998	1	1	3195	tags=25%, list=24%, signal=33%
GO_POSITIVE_REGULATION_OF_INTERLEUKIN_2_PRODUCTION	16	0.18	0.53	0.974	1	1	4158	tags=38%, list=32%, signal=55%
GO_NEGATIVE_REGULATION_OF_INTRACELLULAR_STEROID_HORMONE_RECEPTOR_SIGNALING_PATHWAY	22	0.17	0.53	0.989	1	1	4960	tags=59%, list=38%, signal=95%
GO_GLUCAN_METABOLIC_PROCESS	42	0.14	0.53	0.994	1	1	3683	tags=26%, list=28%, signal=36%
GO_REGULATION_OF_COAGULATION	40	0.15	0.53	0.998	1	1	1826	tags=15%, list=14%, signal=17%
GO_NEGATIVE_REGULATION_OF_INNATE_IMMUNE_RESPONSE	24	0.17	0.54	0.99	1	1	858	tags=8%, list=7%, signal=9%
GO_REGULATION_OF_INSULIN_RECEPTOR_SIGNALING_PATHWAY	25	0.16	0.54	0.991	1	1	3005	tags=24%, list=23%, signal=31%
GO_MYD88_INDEPENDENT_TOLL_LIKE_RECEPTOR_SIGNALING_PATHWAY	24	0.17	0.54	0.994	1	1	3077	tags=25%, list=23%, signal=33%
GO_REGULATION_OF_PROTEIN_PHOSPHATASE_TYPE_2A_ACTIVITY	22	0.17	0.55	0.972	1	1	2809	tags=23%, list=21%, signal=29%
GO_HORMONE_BIOSYNTHETIC_PROCESS	19	0.18	0.55	0.977	1	1	3011	tags=26%, list=23%, signal=34%
GO_PEPTIDYL_ASPARAGINE_MODIFICATION	29	0.16	0.55	0.979	1	1	3209	tags=24%, list=24%, signal=32%
GO_REGULATION_OF_CELL_CYCLE_CHECKPOINT	25	0.17	0.55	0.985	1	1	2286	tags=20%, list=17%, signal=24%
GO_MODULATION_BY_SYMBIONT_OF_HOST_CELLULAR_PROCESS	23	0.17	0.56	0.974	1	1	4287	tags=43%, list=33%, signal=64%
GO_ANTEROGRADE_AXONAL_TRANSPORT	18	0.19	0.57	0.96	1	1	3962	tags=39%, list=30%, signal=56%
GO_REGULATION_OF_TRANSLATION_IN_RESPONSE_TO_STRESS	18	0.19	0.57	0.963	1	1	3588	tags=33%, list=27%, signal=46%
GO_POLYSACCHARIDE_CATABOLIC_PROCESS	18	0.19	0.57	0.969	1	1	3484	tags=28%, list=26%, signal=38%
GO_APOPTOTIC_CELL_CLEARANCE	19	0.19	0.57	0.972	1	1	1826	tags=16%, list=14%, signal=18%
GO_CERAMIDE_BIOSYNTHETIC_PROCESS	22	0.18	0.57	0.98	1	1	2797	tags=23%, list=21%, signal=29%
GO_FATTY_ACID_CATABOLIC_PROCESS	59	0.15	0.57	0.991	1	1	464	tags=5%, list=4%, signal=5%
GO_METHIONINE_METABOLIC_PROCESS	15	0.2	0.58	0.954	1	1	1500	tags=13%, list=11%, signal=15%
GO_REGULATION_OF_UBIQUITIN_PROTEIN_LIGASE_ACTIVITY	16	0.2	0.58	0.964	1	1	2286	tags=19%, list=17%, signal=23%
GO_POSITIVE_REGULATION_OF_TELOMERASE_ACTIVITY	23	0.18	0.58	0.969	1	1	1481	tags=13%, list=11%, signal=15%
GO_HISTONE_H4_ACETYLATION	38	0.16	0.58	0.977	1	1	3083	tags=21%, list=23%, signal=27%
GO_DETECTION_OF_STIMULUS	81	0.14	0.58	0.994	1	1	4563	tags=37%, list=35%, signal=56%
GO_CELLULAR_AMINO_ACID_CATABOLIC_PROCESS	66	0.14	0.58	0.998	1	1	4110	tags=35%, list=31%, signal=50%
GO_ORGANIC_ACID_CATABOLIC_PROCESS	134	0.12	0.58	1	1	1	558	tags=5%, list=4%, signal=5%
GO_MITOTIC_SISTER_CHROMATID_SEGREGATION	83	0.14	0.58	1	1	1	4210	tags=30%, list=32%, signal=44%
GO_REGULATION_OF_CATENIN_IMPORT_INTO_NUCLEUS	17	0.2	0.59	0.944	1	1	924	tags=12%, list=7%, signal=13%
GO_2_OXOGLUTARATE_METABOLIC_PROCESS	16	0.21	0.59	0.956	1	1	2966	tags=31%, list=23%, signal=40%
GO_POSITIVE_REGULATION_OF_INTERFERON_BETA_PRODUCTION	22	0.19	0.59	0.963	1	1	2992	tags=27%, list=23%, signal=35%
GO_CHONDROITIN_SULFATE_PROTEOGLYCAN_METABOLIC_PROCESS	27	0.18	0.59	0.966	1	1	2614	tags=22%, list=20%, signal=28%
GO_NEGATIVE_REGULATION_OF_ERK1_AND_ERK2_CASCADE	37	0.16	0.59	0.989	1	1	3074	tags=27%, list=23%, signal=35%
GO_SINGLE_ORGANISM_MEMBRANE_BUDDING	63	0.15	0.59	0.992	1	1	3563	tags=30%, list=27%, signal=41%
GO_CELLULAR_COMPONENT_MAINTENANCE	15	0.21	0.6	0.949	1	1	1576	tags=20%, list=12%, signal=23%
GO_POSITIVE_REGULATION_OF_PRODUCTION_OF_MOLECULAR_MEDIATOR_OF_IMMUNE_RESPONSE	29	0.17	0.6	0.955	1	1	2132	tags=17%, list=16%, signal=21%
GO_CHROMOSOME_ORGANIZATION_INVOLVED_IN_MEIOTIC_CELL_CYCLE	23	0.19	0.6	0.957	1	1	3963	tags=35%, list=30%, signal=50%
GO_NEGATIVE_REGULATION_OF_CELLULAR_PROTEIN_CATABOLIC_PROCESS	53	0.15	0.6	0.989	1	1	3366	tags=25%, list=26%, signal=33%
GO_NEURON_PROJECTION_REGENERATION	19	0.2	0.61	0.938	1	1	2908	tags=26%, list=22%, signal=34%
GO_DNA_SYNTHESIS_INVOLVED_IN_DNA_REPAIR	66	0.15	0.61	0.995	1	1	4296	tags=38%, list=33%, signal=56%
GO_COENZYME_BIOSYNTHETIC_PROCESS	97	0.14	0.61	0.995	1	1	2989	tags=21%, list=23%, signal=26%
GO_ESTABLISHMENT_OF_MITOTIC_SPINDLE_ORIENTATION	16	0.21	0.62	0.932	1	1	8308	tags=94%, list=63%, signal=253%
GO_ENDOCYTIC_RECYCLING	20	0.2	0.62	0.932	1	1	4489	tags=40%, list=34%, signal=61%
GO_NUCLEOTIDE_EXCISION_REPAIR_PREINCISION_COMPLEX_STABILIZATION	21	0.2	0.62	0.938	1	1	1842	tags=14%, list=14%, signal=17%
GO_REGULATION_OF_ANTIGEN_RECEPTOR_MEDIATED_SIGNALING_PATHWAY	23	0.19	0.62	0.946	1	1	4272	tags=43%, list=32%, signal=64%
GO_REGULATION_OF_RESPONSE_TO_INTERFERON_GAMMA	18	0.21	0.62	0.947	1	1	4241	tags=44%, list=32%, signal=65%
GO_REGULATION_OF_DEFENSE_RESPONSE_TO_VIRUS_BY_VIRUS	21	0.2	0.62	0.958	1	1	2598	tags=24%, list=20%, signal=30%
GO_REGULATION_OF_CELL_KILLING	21	0.2	0.63	0.934	1	1	4219	tags=43%, list=32%, signal=63%
GO_POSITIVE_REGULATION_OF_T_CELL_PROLIFERATION	30	0.18	0.63	0.945	1	1	2132	tags=20%, list=16%, signal=24%
GO_REGULATION_OF_CENTROSOME_CYCLE	36	0.18	0.63	0.961	1	1	2427	tags=22%, list=18%, signal=27%
GO_REGULATION_OF_RESPONSE_TO_BIOTIC_STIMULUS	144	0.14	0.63	0.993	1	1	2178	tags=15%, list=17%, signal=18%
GO_REGULATION_OF_DEFENSE_RESPONSE_TO_VIRUS	120	0.14	0.63	0.998	1	1	2178	tags=15%, list=17%, signal=18%
GO_MITOCHONDRIAL_FUSION	16	0.22	0.64	0.907	0.999	1	3512	tags=38%, list=27%, signal=51%
GO_NEGATIVE_REGULATION_OF_REACTIVE_OXYGEN_SPECIES_METABOLIC_PROCESS	24	0.2	0.64	0.948	0.999	1	2440	tags=21%, list=19%, signal=26%
GO_POSITIVE_REGULATION_OF_EXOCYTOSIS	46	0.17	0.64	0.972	0.999	1	3034	tags=24%, list=23%, signal=31%
GO_REGULATION_OF_LYMPHOCYTE_MEDIATED_IMMUNITY	47	0.17	0.64	0.976	1	1	3560	tags=30%, list=27%, signal=41%
GO_LIPOPROTEIN_BIOSYNTHETIC_PROCESS	67	0.16	0.64	0.981	0.999	1	575	tags=6%, list=4%, signal=6%
GO_SIGNAL_TRANSDUCTION_BY_P53_CLASS_MEDIATOR	106	0.14	0.64	0.987	1	1	1440	tags=11%, list=11%, signal=13%
GO_REGULATION_OF_MEMBRANE_DEPOLARIZATION	16	0.23	0.65	0.894	0.998	1	2991	tags=31%, list=23%, signal=40%
GO_NEGATIVE_REGULATION_OF_T_CELL_DIFFERENTIATION	17	0.21	0.65	0.915	0.998	1	1190	tags=18%, list=9%, signal=19%
GO_POSITIVE_REGULATION_OF_CALCIUM_MEDIATED_SIGNALING	18	0.22	0.65	0.931	0.999	1	2574	tags=28%, list=20%, signal=34%
GO_HISTONE_MRNA_METABOLIC_PROCESS	28	0.19	0.65	0.932	0.999	1	1949	tags=18%, list=15%, signal=21%
GO_REGULATION_OF_PROTEIN_LOCALIZATION_TO_CELL_SURFACE	20	0.21	0.65	0.935	0.999	1	3143	tags=35%, list=24%, signal=46%
GO_REGULATION_OF_PROTEIN_INSERTION_INTO_MITOCHONDRIAL_MEMBRANE_INVOLVED_IN_APOPTOTIC_SIGNALING_PATHWAY	26	0.2	0.65	0.939	0.999	1	4197	tags=42%, list=32%, signal=62%
GO_MEIOTIC_CHROMOSOME_SEGREGATION	31	0.19	0.65	0.947	0.999	1	1541	tags=16%, list=12%, signal=18%
GO_REGULATION_OF_CELLULAR_PH	41	0.18	0.65	0.953	0.999	1	3133	tags=27%, list=24%, signal=35%
GO_POLYSACCHARIDE_BIOSYNTHETIC_PROCESS	28	0.19	0.65	0.961	0.998	1	2841	tags=25%, list=22%, signal=32%
GO_CHROMATIN_ASSEMBLY_OR_DISASSEMBLY	115	0.15	0.65	0.995	0.998	1	1991	tags=13%, list=15%, signal=15%
GO_REGULATION_OF_MICROTUBULE_POLYMERIZATION_OR_DEPOLYMERIZATION	144	0.14	0.65	0.996	0.999	1	2932	tags=19%, list=22%, signal=25%
GO_REGULATION_OF_INTERLEUKIN_2_PRODUCTION	23	0.21	0.67	0.893	0.994	1	2966	tags=22%, list=23%, signal=28%
GO_PIGMENT_GRANULE_LOCALIZATION	18	0.22	0.67	0.914	0.994	1	1152	tags=11%, list=9%, signal=12%
GO_TOXIN_TRANSPORT	27	0.2	0.67	0.922	0.993	1	1688	tags=15%, list=13%, signal=17%
GO_REGULATION_OF_DNA_DEPENDENT_DNA_REPLICATION	36	0.19	0.67	0.928	0.992	1	978	tags=11%, list=7%, signal=12%
GO_POSITIVE_REGULATION_OF_LYMPHOCYTE_MEDIATED_IMMUNITY	29	0.2	0.67	0.932	0.993	1	4176	tags=41%, list=32%, signal=60%
GO_NEGATIVE_REGULATION_OF_CHROMATIN_MODIFICATION	37	0.19	0.67	0.94	0.994	1	4441	tags=41%, list=34%, signal=61%
GO_ORGANELLE_MEMBRANE_FUSION	57	0.17	0.67	0.941	0.993	1	3543	tags=32%, list=27%, signal=43%
GO_MITOTIC_DNA_INTEGRITY_CHECKPOINT	88	0.15	0.67	0.98	0.993	1	2988	tags=22%, list=23%, signal=28%
GO_CELLULAR_LIPID_CATABOLIC_PROCESS	100	0.15	0.67	0.989	0.993	1	1270	tags=10%, list=10%, signal=11%
GO_GLUTAMINE_FAMILY_AMINO_ACID_CATABOLIC_PROCESS	15	0.24	0.68	0.865	0.991	1	3761	tags=40%, list=29%, signal=56%
GO_NEGATIVE_REGULATION_OF_LYMPHOCYTE_MEDIATED_IMMUNITY	17	0.23	0.68	0.871	0.991	1	10190	tags=100%, list=77%, signal=441%
GO_CHONDROITIN_SULFATE_BIOSYNTHETIC_PROCESS	17	0.23	0.68	0.883	0.992	1	1461	tags=18%, list=11%, signal=20%
GO_BLASTOCYST_FORMATION	21	0.22	0.68	0.908	0.991	1	2988	tags=33%, list=23%, signal=43%
GO_NEGATIVE_REGULATION_OF_PEPTIDYL_TYROSINE_PHOSPHORYLATION	28	0.2	0.68	0.915	0.992	1	10516	tags=100%, list=80%, signal=494%
GO_REGULATION_OF_STEROID_METABOLIC_PROCESS	38	0.19	0.68	0.925	0.992	1	1307	tags=13%, list=10%, signal=15%
GO_LAMELLIPODIUM_ORGANIZATION	28	0.2	0.68	0.927	0.991	1	3032	tags=36%, list=23%, signal=46%
GO_NEGATIVE_REGULATION_OF_IMMUNE_RESPONSE	61	0.17	0.68	0.961	0.992	1	1424	tags=13%, list=11%, signal=15%
GO_PROTEIN_TETRAMERIZATION	83	0.16	0.68	0.975	0.992	1	2214	tags=17%, list=17%, signal=20%
GO_MEIOTIC_CELL_CYCLE_PROCESS	93	0.16	0.68	0.986	0.991	1	2828	tags=22%, list=21%, signal=27%
GO_NUCLEAR_IMPORT	108	0.15	0.68	0.991	0.992	1	4189	tags=39%, list=32%, signal=57%
GO_RETROGRADE_TRANSPORT_VESICLE_RECYCLING_WITHIN_GOLGI	15	0.25	0.69	0.852	0.991	1	2197	tags=20%, list=17%, signal=24%
GO_RNA_STABILIZATION	23	0.22	0.69	0.902	0.992	1	3214	tags=26%, list=24%, signal=34%
GO_NEGATIVE_REGULATION_OF_NF_KAPPAB_TRANSCRIPTION_FACTOR_ACTIVITY	41	0.19	0.69	0.914	0.993	1	1405	tags=15%, list=11%, signal=16%
GO_PEROXISOME_ORGANIZATION	31	0.2	0.69	0.923	0.991	1	4787	tags=55%, list=36%, signal=86%
GO_POSITIVE_REGULATION_OF_CALCIUM_ION_TRANSPORT	43	0.19	0.69	0.927	0.993	1	3082	tags=28%, list=23%, signal=36%
GO_FIBROBLAST_GROWTH_FACTOR_RECEPTOR_SIGNALING_PATHWAY	58	0.17	0.69	0.946	0.993	1	977	tags=10%, list=7%, signal=11%
GO_REGULATION_OF_ADAPTIVE_IMMUNE_RESPONSE	55	0.17	0.69	0.947	0.992	1	1211	tags=13%, list=9%, signal=14%
GO_LIPOSACCHARIDE_METABOLIC_PROCESS	80	0.16	0.69	0.962	0.993	1	3027	tags=20%, list=23%, signal=26%
GO_NEGATIVE_REGULATION_OF_CELL_PROJECTION_ORGANIZATION	90	0.16	0.69	0.975	0.993	1	1928	tags=14%, list=15%, signal=17%
GO_CHROMATIN_REMODELING	119	0.15	0.69	0.983	0.993	1	4526	tags=40%, list=34%, signal=61%
GO_ORGANIC_ACID_BIOSYNTHETIC_PROCESS	158	0.15	0.69	0.993	0.992	1	3761	tags=32%, list=29%, signal=44%
GO_PROTEIN_OLIGOMERIZATION	267	0.14	0.69	1	0.993	1	3055	tags=21%, list=23%, signal=27%
GO_REGULATION_OF_DNA_TEMPLATED_TRANSCRIPTION_INITIATION	28	0.21	0.7	0.866	0.988	1	2261	tags=25%, list=17%, signal=30%
GO_REGULATION_OF_CELL_AGING	27	0.21	0.7	0.871	0.988	1	2128	tags=22%, list=16%, signal=26%
GO_VESICLE_DOCKING_INVOLVED_IN_EXOCYTOSIS	26	0.21	0.7	0.884	0.987	1	3277	tags=27%, list=25%, signal=36%
GO_SPINDLE_ASSEMBLY	61	0.17	0.7	0.924	0.988	1	2896	tags=21%, list=22%, signal=27%
GO_LYMPHOCYTE_MEDIATED_IMMUNITY	54	0.18	0.7	0.947	0.989	1	2775	tags=24%, list=21%, signal=30%
GO_DNA_PACKAGING	123	0.16	0.7	0.971	0.99	1	2828	tags=19%, list=21%, signal=24%
GO_DNA_INTEGRITY_CHECKPOINT	128	0.15	0.7	0.98	0.99	1	3012	tags=22%, list=23%, signal=28%
GO_NUCLEOPHAGY	16	0.25	0.71	0.84	0.985	1	227	tags=6%, list=2%, signal=6%
GO_RESPONSE_TO_INCREASED_OXYGEN_LEVELS	17	0.24	0.71	0.863	0.984	1	663	tags=12%, list=5%, signal=12%
GO_POSITIVE_REGULATION_OF_TRANSCRIPTION_FROM_RNA_POLYMERASE_II_PROMOTER_IN_RESPONSE_TO_STRESS	19	0.23	0.71	0.872	0.985	1	2368	tags=21%, list=18%, signal=26%
GO_CELLULAR_RESPONSE_TO_FATTY_ACID	30	0.21	0.71	0.873	0.983	1	4458	tags=50%, list=34%, signal=75%
GO_RESPONSE_TO_DEXAMETHASONE	19	0.24	0.71	0.876	0.984	1	371	tags=11%, list=3%, signal=11%
GO_REGULATION_OF_LEUKOCYTE_MEDIATED_CYTOTOXICITY	18	0.24	0.71	0.879	0.984	1	4219	tags=44%, list=32%, signal=65%
GO_POSITIVE_REGULATION_OF_FIBROBLAST_PROLIFERATION	33	0.2	0.71	0.886	0.986	1	1398	tags=15%, list=11%, signal=17%
GO_CELLULAR_PIGMENTATION	34	0.2	0.71	0.899	0.985	1	3236	tags=26%, list=25%, signal=35%
GO_POSITIVE_REGULATION_OF_CELLULAR_AMIDE_METABOLIC_PROCESS	85	0.17	0.71	0.95	0.984	1	1940	tags=15%, list=15%, signal=18%
GO_PROTEIN_DNA_COMPLEX_SUBUNIT_ORGANIZATION	162	0.15	0.71	0.98	0.984	1	1991	tags=14%, list=15%, signal=16%
GO_REGULATION_OF_ORGAN_MORPHOGENESIS	162	0.15	0.71	0.989	0.984	1	2395	tags=17%, list=18%, signal=21%
GO_ANDROGEN_METABOLIC_PROCESS	15	0.26	0.72	0.829	0.982	1	2672	tags=27%, list=20%, signal=33%
GO_PHOSPHATIDYLSERINE_METABOLIC_PROCESS	16	0.25	0.72	0.834	0.983	1	2281	tags=31%, list=17%, signal=38%
GO_REGULATION_OF_ANOIKIS	20	0.23	0.72	0.843	0.983	1	3612	tags=45%, list=27%, signal=62%
GO_CELLULAR_RESPONSE_TO_DSRNA	27	0.22	0.72	0.844	0.983	1	1350	tags=15%, list=10%, signal=16%
GO_RESPONSE_TO_ATP	16	0.25	0.72	0.846	0.983	1	1865	tags=25%, list=14%, signal=29%
GO_REGULATION_OF_LAMELLIPODIUM_ASSEMBLY	19	0.24	0.72	0.849	0.983	1	2460	tags=26%, list=19%, signal=32%
GO_BLOOD_VESSEL_REMODELING	15	0.26	0.72	0.851	0.982	1	1207	tags=20%, list=9%, signal=22%
GO_REGULATION_OF_INSULIN_SECRETION_INVOLVED_IN_CELLULAR_RESPONSE_TO_GLUCOSE_STIMULUS	27	0.22	0.72	0.861	0.982	1	2200	tags=22%, list=17%, signal=27%
GO_MITOTIC_CYTOKINESIS	28	0.22	0.72	0.87	0.982	1	4559	tags=43%, list=35%, signal=65%
GO_AUTOPHAGOSOME_ORGANIZATION	34	0.21	0.72	0.871	0.982	1	3292	tags=21%, list=25%, signal=27%
GO_LEUKOCYTE_MEDIATED_IMMUNITY	73	0.17	0.72	0.921	0.983	1	2775	tags=25%, list=21%, signal=31%
GO_VESICLE_TARGETING	66	0.18	0.72	0.922	0.984	1	2142	tags=21%, list=16%, signal=25%
GO_ZYMOGEN_ACTIVATION	72	0.17	0.72	0.923	0.982	1	4164	tags=39%, list=32%, signal=57%
GO_EMBRYONIC_SKELETAL_SYSTEM_DEVELOPMENT	73	0.17	0.72	0.938	0.982	1	3337	tags=30%, list=25%, signal=40%
GO_NUCLEUS_ORGANIZATION	114	0.16	0.72	0.967	0.983	1	1753	tags=14%, list=13%, signal=16%
GO_T_CELL_PROLIFERATION	17	0.25	0.73	0.8	0.98	1	2655	tags=29%, list=20%, signal=37%
GO_MEMBRANE_INVAGINATION	18	0.24	0.73	0.841	0.98	1	3760	tags=39%, list=29%, signal=54%
GO_REGULATION_OF_POLYSACCHARIDE_METABOLIC_PROCESS	30	0.22	0.73	0.862	0.979	1	3113	tags=30%, list=24%, signal=39%
GO_CELLULAR_COMPONENT_DISASSEMBLY_INVOLVED_IN_EXECUTION_PHASE_OF_APOPTOSIS	34	0.2	0.73	0.876	0.981	1	3776	tags=35%, list=29%, signal=49%
GO_NEURAL_NUCLEUS_DEVELOPMENT	43	0.2	0.73	0.881	0.979	1	1465	tags=16%, list=11%, signal=18%
GO_CENTROMERE_COMPLEX_ASSEMBLY	38	0.2	0.73	0.884	0.983	1	2645	tags=21%, list=20%, signal=26%
GO_NEGATIVE_REGULATION_OF_IMMUNE_EFFECTOR_PROCESS	57	0.19	0.73	0.911	0.979	1	2917	tags=23%, list=22%, signal=29%
GO_MAINTENANCE_OF_LOCATION_IN_CELL	75	0.18	0.73	0.937	0.98	1	1776	tags=15%, list=13%, signal=17%
GO_POSITIVE_REGULATION_OF_PROTEIN_LOCALIZATION_TO_NUCLEUS	84	0.17	0.73	0.948	0.979	1	1580	tags=14%, list=12%, signal=16%
GO_METHYLATION	201	0.15	0.73	0.988	0.983	1	2851	tags=20%, list=22%, signal=25%
GO_POSITIVE_REGULATION_OF_MICROTUBULE_POLYMERIZATION	16	0.26	0.74	0.796	0.981	1	2910	tags=31%, list=22%, signal=40%
GO_NEGATIVE_REGULATION_OF_DNA_DEPENDENT_DNA_REPLICATION	15	0.26	0.74	0.809	0.98	1	978	tags=13%, list=7%, signal=14%
GO_CELLULAR_RESPONSE_TO_DEXAMETHASONE_STIMULUS	16	0.26	0.74	0.811	0.98	1	371	tags=13%, list=3%, signal=13%
GO_SPERM_MOTILITY	16	0.25	0.74	0.812	0.978	1	2934	tags=31%, list=22%, signal=40%
GO_REGULATION_OF_CHROMATIN_SILENCING	18	0.25	0.74	0.817	0.981	1	4250	tags=50%, list=32%, signal=74%
GO_POSITIVE_REGULATION_OF_ERBB_SIGNALING_PATHWAY	21	0.24	0.74	0.823	0.978	1	1268	tags=19%, list=10%, signal=21%
GO_NEGATIVE_REGULATION_OF_EXTRINSIC_APOPTOTIC_SIGNALING_PATHWAY_VIA_DEATH_DOMAIN_RECEPTORS	23	0.24	0.74	0.825	0.98	1	436	tags=9%, list=3%, signal=9%
GO_STEROL_HOMEOSTASIS	26	0.22	0.74	0.837	0.979	1	1487	tags=15%, list=11%, signal=17%
GO_BROWN_FAT_CELL_DIFFERENTIATION	17	0.25	0.74	0.845	0.98	1	470	tags=12%, list=4%, signal=12%
GO_REGULATION_OF_PEPTIDYL_THREONINE_PHOSPHORYLATION	25	0.23	0.74	0.845	0.979	1	1136	tags=12%, list=9%, signal=13%
GO_REGULATION_OF_GLYCOGEN_METABOLIC_PROCESS	24	0.23	0.74	0.849	0.98	1	3113	tags=33%, list=24%, signal=44%
GO_INTRINSIC_APOPTOTIC_SIGNALING_PATHWAY_BY_P53_CLASS_MEDIATOR	42	0.2	0.74	0.857	0.98	1	2709	tags=24%, list=21%, signal=30%
GO_REGULATION_OF_PRODUCTION_OF_MOLECULAR_MEDIATOR_OF_IMMUNE_RESPONSE	46	0.2	0.74	0.871	0.979	1	1211	tags=13%, list=9%, signal=14%
GO_EXECUTION_PHASE_OF_APOPTOSIS	43	0.2	0.74	0.881	0.979	1	3503	tags=30%, list=27%, signal=41%
GO_ODONTOGENESIS	55	0.19	0.74	0.902	0.979	1	3617	tags=36%, list=27%, signal=50%
GO_LIPID_HOMEOSTASIS	59	0.19	0.74	0.907	0.979	1	3757	tags=37%, list=29%, signal=52%
GO_MEMBRANE_FUSION	95	0.17	0.74	0.946	0.98	1	3543	tags=32%, list=27%, signal=43%
GO_POSITIVE_REGULATION_OF_INTRACELLULAR_TRANSPORT	233	0.15	0.74	0.986	0.981	1	2301	tags=17%, list=17%, signal=20%
GO_REGULATION_OF_IMMUNE_EFFECTOR_PROCESS	223	0.15	0.74	0.99	0.978	1	3449	tags=26%, list=26%, signal=35%
GO_SULFUR_COMPOUND_METABOLIC_PROCESS	233	0.15	0.74	0.99	0.978	1	3512	tags=27%, list=27%, signal=37%
GO_MONOCARBOXYLIC_ACID_METABOLIC_PROCESS	292	0.14	0.74	0.993	0.979	1	1633	tags=12%, list=12%, signal=14%
GO_NEGATIVE_REGULATION_OF_DEFENSE_RESPONSE_TO_VIRUS	15	0.27	0.75	0.805	0.974	1	2833	tags=27%, list=21%, signal=34%
GO_TRNA_TRANSPORT	31	0.22	0.75	0.838	0.977	1	3411	tags=32%, list=26%, signal=43%
GO_ESTABLISHMENT_OF_SPINDLE_ORIENTATION	21	0.24	0.75	0.838	0.98	1	4254	tags=29%, list=32%, signal=42%
GO_REGULATION_OF_CILIUM_ASSEMBLY	40	0.2	0.75	0.842	0.979	1	3334	tags=30%, list=25%, signal=40%
GO_NEGATIVE_REGULATION_OF_ACTIN_FILAMENT_POLYMERIZATION	25	0.23	0.75	0.842	0.979	1	2033	tags=20%, list=15%, signal=24%
GO_VESICLE_COATING	63	0.18	0.75	0.899	0.979	1	2767	tags=27%, list=21%, signal=34%
GO_CHROMOSOME_SEGREGATION	223	0.15	0.75	0.993	0.98	1	4000	tags=30%, list=30%, signal=43%
GO_REGULATION_OF_MITOTIC_CELL_CYCLE	393	0.14	0.75	0.993	0.979	1	2444	tags=17%, list=19%, signal=20%
GO_ORGANELLE_FISSION	397	0.14	0.75	0.995	0.979	1	2896	tags=21%, list=22%, signal=26%
GO_PRIMARY_ALCOHOL_METABOLIC_PROCESS	22	0.24	0.76	0.801	0.971	1	3450	tags=36%, list=26%, signal=49%
GO_REGULATION_OF_DENDRITIC_SPINE_MORPHOGENESIS	17	0.26	0.76	0.811	0.97	1	1865	tags=24%, list=14%, signal=27%
GO_REGULATION_OF_TRANSCRIPTION_INVOLVED_IN_G1_S_TRANSITION_OF_MITOTIC_CELL_CYCLE	23	0.24	0.76	0.813	0.974	1	3728	tags=39%, list=28%, signal=54%
GO_EMBRYONIC_CRANIAL_SKELETON_MORPHOGENESIS	30	0.22	0.76	0.83	0.973	1	3337	tags=33%, list=25%, signal=45%
GO_REGULATION_OF_ALPHA_BETA_T_CELL_ACTIVATION	29	0.23	0.76	0.835	0.971	1	1201	tags=17%, list=9%, signal=19%
GO_MIDBRAIN_DEVELOPMENT	55	0.19	0.76	0.861	0.971	1	1563	tags=15%, list=12%, signal=16%
GO_POLYSACCHARIDE_METABOLIC_PROCESS	53	0.19	0.76	0.882	0.974	1	3683	tags=30%, list=28%, signal=42%
GO_REGULATION_OF_PH	48	0.2	0.76	0.889	0.974	1	3929	tags=35%, list=30%, signal=50%
GO_REGULATION_OF_TYPE_I_INTERFERON_PRODUCTION	86	0.18	0.76	0.9	0.97	1	1512	tags=14%, list=11%, signal=16%
GO_CELL_CYCLE_G1_S_PHASE_TRANSITION	98	0.17	0.76	0.939	0.972	1	4016	tags=35%, list=30%, signal=50%
GO_ORGANELLE_FUSION	85	0.18	0.76	0.939	0.974	1	3543	tags=31%, list=27%, signal=42%
GO_REGULATION_OF_PROTEIN_IMPORT	121	0.17	0.76	0.947	0.973	1	1420	tags=13%, list=11%, signal=15%
GO_REGULATION_OF_PROTEASOMAL_PROTEIN_CATABOLIC_PROCESS	159	0.16	0.76	0.976	0.973	1	2903	tags=21%, list=22%, signal=27%
GO_T_CELL_ACTIVATION_INVOLVED_IN_IMMUNE_RESPONSE	18	0.26	0.77	0.779	0.964	1	4219	tags=50%, list=32%, signal=73%
GO_REGULATION_OF_NEURONAL_SYNAPTIC_PLASTICITY	19	0.25	0.77	0.795	0.967	1	2769	tags=32%, list=21%, signal=40%
GO_REGULATION_OF_POTASSIUM_ION_TRANSMEMBRANE_TRANSPORT	27	0.23	0.77	0.796	0.966	1	4084	tags=44%, list=31%, signal=64%
GO_RESPONSE_TO_EPIDERMAL_GROWTH_FACTOR	22	0.24	0.77	0.815	0.967	1	2339	tags=27%, list=18%, signal=33%
GO_POSITIVE_REGULATION_OF_INSULIN_SECRETION	31	0.22	0.77	0.818	0.965	1	3386	tags=32%, list=26%, signal=43%
GO_LEUKOCYTE_HOMEOSTASIS	35	0.22	0.77	0.819	0.968	1	3074	tags=31%, list=23%, signal=41%
GO_POSITIVE_REGULATION_OF_NF_KAPPAB_TRANSCRIPTION_FACTOR_ACTIVITY	82	0.18	0.77	0.873	0.964	1	3304	tags=30%, list=25%, signal=40%
GO_REGULATION_OF_PROTEIN_LOCALIZATION_TO_NUCLEUS	152	0.17	0.77	0.93	0.967	1	2709	tags=22%, list=21%, signal=27%
GO_SISTER_CHROMATID_SEGREGATION	157	0.16	0.77	0.937	0.965	1	3990	tags=31%, list=30%, signal=44%
GO_REGULATION_OF_CELL_CYCLE_PHASE_TRANSITION	278	0.15	0.77	0.978	0.967	1	2444	tags=17%, list=19%, signal=20%
GO_ORGANELLE_ASSEMBLY	364	0.15	0.77	0.988	0.963	1	3049	tags=23%, list=23%, signal=28%
GO_MITOTIC_NUCLEAR_DIVISION	321	0.15	0.77	0.989	0.966	1	2896	tags=21%, list=22%, signal=26%
GO_INTRINSIC_APOPTOTIC_SIGNALING_PATHWAY_IN_RESPONSE_TO_DNA_DAMAGE_BY_P53_CLASS_MEDIATOR	26	0.23	0.78	0.774	0.96	1	2709	tags=27%, list=21%, signal=34%
GO_POSITIVE_REGULATION_OF_HEART_GROWTH	15	0.27	0.78	0.775	0.961	1	3830	tags=47%, list=29%, signal=66%
GO_POSITIVE_REGULATION_OF_CHROMOSOME_SEGREGATION	23	0.24	0.78	0.779	0.958	1	1927	tags=17%, list=15%, signal=20%
GO_B_CELL_MEDIATED_IMMUNITY	29	0.23	0.78	0.782	0.958	1	2775	tags=28%, list=21%, signal=35%
GO_POSITIVE_REGULATION_OF_TUMOR_NECROSIS_FACTOR_SUPERFAMILY_CYTOKINE_PRODUCTION	25	0.24	0.78	0.783	0.961	1	1826	tags=20%, list=14%, signal=23%
GO_SULFUR_AMINO_ACID_METABOLIC_PROCESS	31	0.23	0.78	0.806	0.958	1	4063	tags=42%, list=31%, signal=60%
GO_HEAD_MORPHOGENESIS	28	0.23	0.78	0.813	0.959	1	1945	tags=21%, list=15%, signal=25%
GO_RESPONSE_TO_HEAT	51	0.2	0.78	0.838	0.96	1	985	tags=10%, list=7%, signal=11%
GO_CELL_ACTIVATION_INVOLVED_IN_IMMUNE_RESPONSE	60	0.2	0.78	0.848	0.957	1	3487	tags=32%, list=26%, signal=43%
GO_NEGATIVE_REGULATION_OF_CELL_ACTIVATION	73	0.19	0.78	0.849	0.959	1	2167	tags=21%, list=16%, signal=24%
GO_REGULATION_OF_RNA_SPLICING	77	0.19	0.78	0.854	0.957	1	1821	tags=17%, list=14%, signal=19%
GO_REGULATION_OF_DNA_REPAIR	60	0.19	0.78	0.856	0.961	1	2838	tags=25%, list=22%, signal=32%
GO_NEGATIVE_REGULATION_OF_DEFENSE_RESPONSE	79	0.19	0.78	0.875	0.957	1	993	tags=11%, list=8%, signal=12%
GO_LIPOPROTEIN_METABOLIC_PROCESS	87	0.18	0.78	0.881	0.958	1	837	tags=8%, list=6%, signal=9%
GO_ANTIGEN_PROCESSING_AND_PRESENTATION_OF_PEPTIDE_ANTIGEN	132	0.17	0.78	0.893	0.959	1	2184	tags=17%, list=17%, signal=21%
GO_NEGATIVE_REGULATION_OF_CELL_CYCLE_PHASE_TRANSITION	126	0.17	0.78	0.935	0.962	1	2988	tags=22%, list=23%, signal=28%
GO_HEMOSTASIS	166	0.16	0.78	0.947	0.961	1	1659	tags=14%, list=13%, signal=16%
GO_POSITIVE_REGULATION_OF_LEUKOCYTE_APOPTOTIC_PROCESS	17	0.27	0.79	0.736	0.959	1	1257	tags=18%, list=10%, signal=19%
GO_REGULATION_OF_SMAD_PROTEIN_IMPORT_INTO_NUCLEUS	15	0.28	0.79	0.741	0.958	1	3358	tags=47%, list=25%, signal=63%
GO_PEROXISOMAL_TRANSPORT	17	0.27	0.79	0.753	0.955	1	4787	tags=59%, list=36%, signal=92%
GO_NEGATIVE_REGULATION_OF_WOUND_HEALING	28	0.23	0.79	0.763	0.958	1	3100	tags=32%, list=24%, signal=42%
GO_REGULATION_OF_MORPHOGENESIS_OF_A_BRANCHING_STRUCTURE	24	0.24	0.79	0.763	0.958	1	3143	tags=38%, list=24%, signal=49%
GO_CLATHRIN_MEDIATED_ENDOCYTOSIS	27	0.23	0.79	0.767	0.957	1	2421	tags=33%, list=18%, signal=41%
GO_POSITIVE_REGULATION_OF_BLOOD_CIRCULATION	39	0.21	0.79	0.779	0.959	1	3534	tags=36%, list=27%, signal=49%
GO_B_CELL_ACTIVATION_INVOLVED_IN_IMMUNE_RESPONSE	22	0.25	0.79	0.785	0.957	1	2775	tags=32%, list=21%, signal=40%
GO_RESPONSE_TO_ARSENIC_CONTAINING_SUBSTANCE	24	0.24	0.79	0.789	0.958	1	2861	tags=29%, list=22%, signal=37%
GO_PROTEIN_K48_LINKED_UBIQUITINATION	43	0.21	0.79	0.796	0.957	1	3122	tags=26%, list=24%, signal=33%
GO_ORGAN_REGENERATION	53	0.21	0.79	0.802	0.958	1	1737	tags=15%, list=13%, signal=17%
GO_POSITIVE_REGULATION_OF_VIRAL_GENOME_REPLICATION	27	0.24	0.79	0.803	0.958	1	1746	tags=26%, list=13%, signal=30%
GO_ENDOSOME_ORGANIZATION	57	0.2	0.79	0.81	0.955	1	2693	tags=21%, list=20%, signal=26%
GO_CELLULAR_RESPONSE_TO_IONIZING_RADIATION	44	0.21	0.79	0.819	0.955	1	2000	tags=18%, list=15%, signal=21%
GO_NEGATIVE_REGULATION_OF_AUTOPHAGY	38	0.22	0.79	0.821	0.958	1	2743	tags=24%, list=21%, signal=30%
GO_SINGLE_ORGANISM_MEMBRANE_FUSION	75	0.19	0.79	0.831	0.955	1	3543	tags=33%, list=27%, signal=45%
GO_MONOCARBOXYLIC_ACID_CATABOLIC_PROCESS	72	0.19	0.79	0.846	0.958	1	502	tags=7%, list=4%, signal=7%
GO_REGULATION_OF_LEUKOCYTE_MEDIATED_IMMUNITY	70	0.19	0.79	0.858	0.957	1	4319	tags=40%, list=33%, signal=59%
GO_SISTER_CHROMATID_COHESION	99	0.18	0.79	0.878	0.959	1	4210	tags=37%, list=32%, signal=55%
GO_NEGATIVE_REGULATION_OF_CELL_CYCLE_PROCESS	175	0.16	0.79	0.933	0.959	1	2896	tags=22%, list=22%, signal=28%
GO_POSITIVE_REGULATION_OF_CATABOLIC_PROCESS	318	0.15	0.79	0.97	0.956	1	1979	tags=14%, list=15%, signal=17%
GO_ESTABLISHMENT_OF_MITOTIC_SPINDLE_LOCALIZATION	20	0.26	0.8	0.734	0.953	1	4254	tags=30%, list=32%, signal=44%
GO_MEMBRANE_DEPOLARIZATION	18	0.27	0.8	0.743	0.949	1	1398	tags=17%, list=11%, signal=19%
GO_NATURAL_KILLER_CELL_ACTIVATION	19	0.26	0.8	0.746	0.947	1	3372	tags=32%, list=26%, signal=42%
GO_LAMELLIPODIUM_ASSEMBLY	22	0.25	0.8	0.746	0.948	1	3032	tags=41%, list=23%, signal=53%
GO_CARBOHYDRATE_PHOSPHORYLATION	17	0.27	0.8	0.752	0.948	1	455	tags=12%, list=3%, signal=12%
GO_REGULATION_OF_INTRACELLULAR_ESTROGEN_RECEPTOR_SIGNALING_PATHWAY	22	0.25	0.8	0.756	0.948	1	3157	tags=32%, list=24%, signal=42%
GO_REGULATION_OF_CELLULAR_SENESCENCE	22	0.25	0.8	0.759	0.947	1	2128	tags=23%, list=16%, signal=27%
GO_ENDOCHONDRAL_BONE_MORPHOGENESIS	21	0.26	0.8	0.759	0.95	1	2158	tags=24%, list=16%, signal=28%
GO_ACTIN_CYTOSKELETON_REORGANIZATION	39	0.22	0.8	0.771	0.947	1	3163	tags=33%, list=24%, signal=44%
GO_MICROTUBULE_POLYMERIZATION_OR_DEPOLYMERIZATION	31	0.23	0.8	0.779	0.952	1	3937	tags=32%, list=30%, signal=46%
GO_REGULATION_OF_T_CELL_PROLIFERATION	59	0.2	0.8	0.822	0.948	1	3082	tags=31%, list=23%, signal=40%
GO_REGULATION_OF_CHROMOSOME_SEGREGATION	72	0.19	0.8	0.823	0.949	1	3070	tags=24%, list=23%, signal=31%
GO_NEGATIVE_REGULATION_OF_GENE_EXPRESSION_EPIGENETIC	71	0.19	0.8	0.831	0.953	1	4519	tags=38%, list=34%, signal=58%
GO_AMINE_METABOLIC_PROCESS	67	0.2	0.8	0.848	0.953	1	1997	tags=19%, list=15%, signal=23%
GO_NUCLEAR_CHROMOSOME_SEGREGATION	181	0.17	0.8	0.918	0.948	1	3990	tags=31%, list=30%, signal=44%
GO_REGULATION_OF_CELL_DIVISION	185	0.17	0.8	0.918	0.947	1	1142	tags=11%, list=9%, signal=12%
GO_APOPTOTIC_SIGNALING_PATHWAY	217	0.16	0.8	0.934	0.953	1	2979	tags=24%, list=23%, signal=30%
GO_RESPONSE_TO_WOUNDING	313	0.16	0.8	0.945	0.949	1	1826	tags=15%, list=14%, signal=17%
GO_PHOSPHATIDIC_ACID_METABOLIC_PROCESS	19	0.27	0.81	0.707	0.944	1	2991	tags=37%, list=23%, signal=48%
GO_ENDOTHELIAL_CELL_PROLIFERATION	15	0.28	0.81	0.716	0.945	1	1821	tags=27%, list=14%, signal=31%
GO_POSITIVE_REGULATION_OF_PEPTIDYL_THREONINE_PHOSPHORYLATION	15	0.28	0.81	0.722	0.947	1	456	tags=13%, list=3%, signal=14%
GO_ENDOCRINE_PANCREAS_DEVELOPMENT	20	0.27	0.81	0.724	0.945	1	2568	tags=35%, list=19%, signal=43%
GO_NEGATIVE_REGULATION_OF_RESPONSE_TO_BIOTIC_STIMULUS	21	0.26	0.81	0.75	0.945	1	2833	tags=29%, list=21%, signal=36%
GO_POSITIVE_REGULATION_OF_NEURON_APOPTOTIC_PROCESS	37	0.22	0.81	0.769	0.948	1	3965	tags=46%, list=30%, signal=66%
GO_TOLL_LIKE_RECEPTOR_SIGNALING_PATHWAY	53	0.21	0.81	0.782	0.945	1	3304	tags=28%, list=25%, signal=38%
GO_ENDODERM_DEVELOPMENT	44	0.22	0.81	0.784	0.947	1	3544	tags=36%, list=27%, signal=50%
GO_REGULATION_OF_PROTEIN_ACETYLATION	49	0.21	0.81	0.789	0.946	1	725	tags=10%, list=6%, signal=11%
GO_REGULATION_OF_SISTER_CHROMATID_SEGREGATION	57	0.21	0.81	0.802	0.945	1	1142	tags=12%, list=9%, signal=13%
GO_NIK_NF_KAPPAB_SIGNALING	74	0.19	0.81	0.84	0.945	1	576	tags=7%, list=4%, signal=7%
GO_NEGATIVE_REGULATION_OF_CELLULAR_CATABOLIC_PROCESS	116	0.18	0.81	0.876	0.946	1	2903	tags=24%, list=22%, signal=31%
GO_REGULATION_OF_DEFENSE_RESPONSE	417	0.15	0.81	0.967	0.945	1	3560	tags=27%, list=27%, signal=36%
GO_REGULATION_OF_CELL_CYCLE_PROCESS	442	0.15	0.81	0.975	0.945	1	2444	tags=18%, list=19%, signal=21%
GO_NEGATIVE_REGULATION_OF_CELLULAR_COMPONENT_ORGANIZATION	478	0.15	0.81	0.979	0.945	1	3363	tags=25%, list=26%, signal=32%
GO_CELLULAR_RESPONSE_TO_HEAT	23	0.26	0.82	0.695	0.939	1	931	tags=13%, list=7%, signal=14%
GO_SCF_DEPENDENT_PROTEASOMAL_UBIQUITIN_DEPENDENT_PROTEIN_CATABOLIC_PROCESS	20	0.26	0.82	0.705	0.945	1	3515	tags=40%, list=27%, signal=54%
GO_POLYOL_BIOSYNTHETIC_PROCESS	19	0.27	0.82	0.71	0.941	1	1555	tags=21%, list=12%, signal=24%
GO_CELLULAR_CARBOHYDRATE_CATABOLIC_PROCESS	26	0.25	0.82	0.731	0.944	1	3484	tags=35%, list=26%, signal=47%
GO_POSITIVE_REGULATION_OF_PATHWAY_RESTRICTED_SMAD_PROTEIN_PHOSPHORYLATION	25	0.25	0.82	0.735	0.943	1	3936	tags=44%, list=30%, signal=63%
GO_POSITIVE_REGULATION_OF_TELOMERE_MAINTENANCE_VIA_TELOMERE_LENGTHENING	31	0.24	0.82	0.742	0.945	1	1481	tags=16%, list=11%, signal=18%
GO_TRIVALENT_INORGANIC_CATION_TRANSPORT	31	0.24	0.82	0.744	0.942	1	925	tags=13%, list=7%, signal=14%
GO_POSITIVE_REGULATION_OF_PROTEIN_TYROSINE_KINASE_ACTIVITY	22	0.26	0.82	0.75	0.942	1	3563	tags=45%, list=27%, signal=62%
GO_REGULATION_OF_CENTROSOME_DUPLICATION	29	0.24	0.82	0.751	0.942	1	2886	tags=31%, list=22%, signal=40%
GO_NUCLEOBASE_METABOLIC_PROCESS	31	0.24	0.82	0.756	0.943	1	2239	tags=19%, list=17%, signal=23%
GO_GLYCOSPHINGOLIPID_METABOLIC_PROCESS	42	0.22	0.82	0.757	0.944	1	3027	tags=21%, list=23%, signal=28%
GO_REGULATION_OF_TELOMERE_MAINTENANCE_VIA_TELOMERE_LENGTHENING	47	0.21	0.82	0.759	0.942	1	846	tags=11%, list=6%, signal=11%
GO_REGULATION_OF_LIPASE_ACTIVITY	37	0.23	0.82	0.762	0.945	1	1691	tags=19%, list=13%, signal=22%
GO_CELLULAR_RESPONSE_TO_CORTICOSTEROID_STIMULUS	33	0.24	0.82	0.762	0.941	1	2686	tags=30%, list=20%, signal=38%
GO_REGULATION_OF_SODIUM_ION_TRANSPORT	43	0.22	0.82	0.763	0.944	1	2633	tags=26%, list=20%, signal=32%
GO_STEM_CELL_PROLIFERATION	36	0.23	0.82	0.765	0.94	1	3363	tags=31%, list=26%, signal=41%
GO_AMIDE_TRANSPORT	40	0.22	0.82	0.768	0.943	1	3337	tags=30%, list=25%, signal=40%
GO_MEMBRANE_DOCKING	49	0.22	0.82	0.787	0.944	1	3292	tags=31%, list=25%, signal=41%
GO_POSITIVE_REGULATION_OF_LEUKOCYTE_MEDIATED_IMMUNITY	37	0.22	0.82	0.799	0.943	1	4319	tags=46%, list=33%, signal=68%
GO_INTRINSIC_APOPTOTIC_SIGNALING_PATHWAY_IN_RESPONSE_TO_DNA_DAMAGE	61	0.21	0.82	0.8	0.943	1	2898	tags=28%, list=22%, signal=36%
GO_ACTIVATION_OF_INNATE_IMMUNE_RESPONSE	135	0.18	0.82	0.874	0.941	1	3304	tags=24%, list=25%, signal=32%
GO_VESICLE_LOCALIZATION	145	0.17	0.82	0.877	0.94	1	3604	tags=32%, list=27%, signal=44%
GO_DOUBLE_STRAND_BREAK_REPAIR	139	0.18	0.82	0.879	0.941	1	3070	tags=27%, list=23%, signal=34%
GO_VESICLE_ORGANIZATION	198	0.17	0.82	0.912	0.941	1	2767	tags=23%, list=21%, signal=28%
GO_REGULATION_OF_BINDING	208	0.17	0.82	0.913	0.946	1	2282	tags=19%, list=17%, signal=22%
GO_MALE_GAMETE_GENERATION	226	0.16	0.82	0.928	0.944	1	2945	tags=22%, list=22%, signal=28%
GO_REGULATION_OF_INTRACELLULAR_PROTEIN_TRANSPORT	259	0.16	0.82	0.943	0.945	1	2927	tags=23%, list=22%, signal=29%
GO_RESPONSE_TO_BIOTIC_STIMULUS	426	0.15	0.82	0.955	0.942	1	1911	tags=16%, list=15%, signal=18%
GO_COCHLEA_DEVELOPMENT	16	0.28	0.83	0.689	0.937	1	1148	tags=13%, list=9%, signal=14%
GO_SUPEROXIDE_METABOLIC_PROCESS	18	0.27	0.83	0.694	0.937	1	2067	tags=28%, list=16%, signal=33%
GO_REGULATION_OF_T_CELL_MEDIATED_IMMUNITY	23	0.26	0.83	0.699	0.938	1	2799	tags=30%, list=21%, signal=39%
GO_REGULATION_OF_INTERLEUKIN_12_PRODUCTION	22	0.26	0.83	0.714	0.938	1	2132	tags=23%, list=16%, signal=27%
GO_REGULATION_OF_VASCULAR_ENDOTHELIAL_GROWTH_FACTOR_PRODUCTION	15	0.29	0.83	0.715	0.939	1	1566	tags=27%, list=12%, signal=30%
GO_LYMPHOCYTE_HOMEOSTASIS	31	0.24	0.83	0.719	0.938	1	3074	tags=35%, list=23%, signal=46%
GO_POST_TRANSLATIONAL_PROTEIN_MODIFICATION	28	0.25	0.83	0.72	0.936	1	3263	tags=32%, list=25%, signal=43%
GO_PROTEOGLYCAN_METABOLIC_PROCESS	46	0.22	0.83	0.726	0.935	1	3464	tags=30%, list=26%, signal=41%
GO_G2_DNA_DAMAGE_CHECKPOINT	29	0.25	0.83	0.728	0.938	1	3729	tags=38%, list=28%, signal=53%
GO_REGULATION_OF_DENDRITIC_SPINE_DEVELOPMENT	33	0.24	0.83	0.729	0.938	1	2332	tags=27%, list=18%, signal=33%
GO_NEGATIVE_REGULATION_OF_LEUKOCYTE_DIFFERENTIATION	39	0.23	0.83	0.73	0.937	1	1793	tags=23%, list=14%, signal=27%
GO_POSITIVE_REGULATION_OF_EXTRINSIC_APOPTOTIC_SIGNALING_PATHWAY	38	0.23	0.83	0.753	0.937	1	3052	tags=29%, list=23%, signal=38%
GO_REGULATION_OF_CELL_CYCLE_G2_M_PHASE_TRANSITION	50	0.22	0.83	0.766	0.938	1	2970	tags=26%, list=23%, signal=33%
GO_CELLULAR_RESPONSE_TO_HYDROGEN_PEROXIDE	51	0.22	0.83	0.768	0.937	1	2331	tags=20%, list=18%, signal=24%
GO_ACTIVATION_OF_CYSTEINE_TYPE_ENDOPEPTIDASE_ACTIVITY	66	0.2	0.83	0.776	0.937	1	4164	tags=41%, list=32%, signal=60%
GO_ESTABLISHMENT_OF_LOCALIZATION_BY_MOVEMENT_ALONG_MICROTUBULE	78	0.2	0.83	0.792	0.939	1	3604	tags=33%, list=27%, signal=46%
GO_OSTEOBLAST_DIFFERENTIATION	76	0.2	0.83	0.793	0.937	1	1489	tags=16%, list=11%, signal=18%
GO_POSITIVE_REGULATION_OF_PROTEASOMAL_PROTEIN_CATABOLIC_PROCESS	86	0.19	0.83	0.798	0.939	1	2282	tags=20%, list=17%, signal=24%
GO_POSITIVE_REGULATION_OF_PROTEIN_IMPORT	61	0.21	0.83	0.801	0.938	1	1580	tags=16%, list=12%, signal=19%
GO_POSITIVE_REGULATION_OF_BINDING	93	0.19	0.83	0.813	0.939	1	2186	tags=17%, list=17%, signal=20%
GO_MEIOTIC_CELL_CYCLE	112	0.18	0.83	0.833	0.939	1	2828	tags=23%, list=21%, signal=29%
GO_MICROTUBULE_BASED_MOVEMENT	140	0.18	0.83	0.838	0.937	1	2539	tags=21%, list=19%, signal=25%
GO_POSITIVE_REGULATION_OF_CHROMOSOME_ORGANIZATION	125	0.18	0.83	0.856	0.938	1	1279	tags=12%, list=10%, signal=13%
GO_REGULATION_OF_MICROTUBULE_BASED_PROCESS	193	0.17	0.83	0.879	0.937	1	2961	tags=21%, list=22%, signal=27%
GO_POSITIVE_REGULATION_OF_RESPONSE_TO_BIOTIC_STIMULUS	19	0.27	0.84	0.653	0.932	1	2992	tags=37%, list=23%, signal=48%
GO_NEGATIVE_REGULATION_OF_SMOOTHENED_SIGNALING_PATHWAY	16	0.29	0.84	0.66	0.93	1	887	tags=13%, list=7%, signal=13%
GO_NEGATIVE_REGULATION_OF_T_CELL_PROLIFERATION	25	0.26	0.84	0.673	0.93	1	3560	tags=40%, list=27%, signal=55%
GO_CATECHOLAMINE_METABOLIC_PROCESS	15	0.3	0.84	0.674	0.93	1	3794	tags=47%, list=29%, signal=65%
GO_PHOTORECEPTOR_CELL_MAINTENANCE	15	0.3	0.84	0.677	0.928	1	4059	tags=47%, list=31%, signal=67%
GO_REGULATION_OF_VACUOLAR_TRANSPORT	24	0.27	0.84	0.687	0.931	1	4152	tags=50%, list=32%, signal=73%
GO_POSITIVE_REGULATION_OF_FILOPODIUM_ASSEMBLY	17	0.29	0.84	0.697	0.935	1	2332	tags=24%, list=18%, signal=29%
GO_MUCOPOLYSACCHARIDE_METABOLIC_PROCESS	63	0.21	0.84	0.711	0.93	1	2670	tags=24%, list=20%, signal=30%
GO_GLUTAMATE_METABOLIC_PROCESS	19	0.28	0.84	0.717	0.934	1	3761	tags=42%, list=29%, signal=59%
GO_POSITIVE_REGULATION_OF_TELOMERE_MAINTENANCE	43	0.22	0.84	0.721	0.928	1	846	tags=12%, list=6%, signal=12%
GO_TRICARBOXYLIC_ACID_METABOLIC_PROCESS	32	0.24	0.84	0.724	0.929	1	3063	tags=34%, list=23%, signal=45%
GO_SOMATIC_DIVERSIFICATION_OF_IMMUNOGLOBULINS	25	0.26	0.84	0.724	0.932	1	2775	tags=32%, list=21%, signal=40%
GO_POSITIVE_REGULATION_OF_ERYTHROCYTE_DIFFERENTIATION	18	0.28	0.84	0.732	0.935	1	2080	tags=33%, list=16%, signal=40%
GO_POSITIVE_REGULATION_OF_DNA_BIOSYNTHETIC_PROCESS	48	0.22	0.84	0.739	0.932	1	846	tags=13%, list=6%, signal=13%
GO_REGULATION_OF_REGULATED_SECRETORY_PATHWAY	53	0.22	0.84	0.74	0.928	1	3531	tags=34%, list=27%, signal=46%
GO_WATER_SOLUBLE_VITAMIN_METABOLIC_PROCESS	60	0.21	0.84	0.758	0.934	1	2989	tags=25%, list=23%, signal=32%
GO_CHROMATIN_SILENCING	55	0.21	0.84	0.76	0.929	1	1843	tags=15%, list=14%, signal=17%
GO_REGULATION_OF_TELOMERE_MAINTENANCE	62	0.21	0.84	0.763	0.932	1	1481	tags=13%, list=11%, signal=14%
GO_SPECIFICATION_OF_SYMMETRY	68	0.21	0.84	0.772	0.934	1	2368	tags=22%, list=18%, signal=27%
GO_NEGATIVE_REGULATION_OF_CELL_CYCLE_G1_S_PHASE_TRANSITION	87	0.2	0.84	0.786	0.928	1	2988	tags=24%, list=23%, signal=31%
GO_CELLULAR_RESPONSE_TO_OXYGEN_LEVELS	100	0.19	0.84	0.794	0.934	1	2568	tags=20%, list=19%, signal=25%
GO_VACUOLE_ORGANIZATION	138	0.18	0.84	0.806	0.929	1	2720	tags=20%, list=21%, signal=24%
GO_REGULATION_OF_RESPONSE_TO_EXTRACELLULAR_STIMULUS	142	0.18	0.84	0.807	0.928	1	3531	tags=31%, list=27%, signal=42%
GO_REGULATION_OF_CHROMOSOME_ORGANIZATION	228	0.17	0.84	0.883	0.932	1	1481	tags=12%, list=11%, signal=14%
GO_NEGATIVE_REGULATION_OF_CELL_CYCLE_G2_M_PHASE_TRANSITION	21	0.27	0.85	0.665	0.922	1	3694	tags=38%, list=28%, signal=53%
GO_CARDIAC_ATRIUM_DEVELOPMENT	16	0.3	0.85	0.672	0.922	1	1377	tags=25%, list=10%, signal=28%
GO_MULTI_ORGANISM_BEHAVIOR	34	0.24	0.85	0.675	0.923	1	2945	tags=32%, list=22%, signal=42%
GO_RESPONSE_TO_ISCHEMIA	19	0.28	0.85	0.68	0.926	1	2221	tags=26%, list=17%, signal=32%
GO_ACID_SECRETION	25	0.26	0.85	0.681	0.923	1	985	tags=20%, list=7%, signal=22%
GO_OVARIAN_FOLLICLE_DEVELOPMENT	35	0.24	0.85	0.682	0.926	1	1673	tags=20%, list=13%, signal=23%
GO_PROTEIN_LOCALIZATION_TO_LYSOSOME	16	0.3	0.85	0.685	0.927	1	2409	tags=31%, list=18%, signal=38%
GO_HEART_PROCESS	38	0.24	0.85	0.691	0.922	1	2991	tags=34%, list=23%, signal=44%
GO_NEGATIVE_REGULATION_OF_TYPE_I_INTERFERON_PRODUCTION	31	0.25	0.85	0.691	0.922	1	1791	tags=19%, list=14%, signal=22%
GO_REGULATION_OF_EPITHELIAL_CELL_APOPTOTIC_PROCESS	30	0.25	0.85	0.694	0.923	1	1919	tags=27%, list=15%, signal=31%
GO_REGULATION_OF_NF_KAPPAB_IMPORT_INTO_NUCLEUS	23	0.26	0.85	0.695	0.926	1	1087	tags=17%, list=8%, signal=19%
GO_POSITIVE_REGULATION_OF_ENDOTHELIAL_CELL_PROLIFERATION	44	0.23	0.85	0.708	0.923	1	1818	tags=20%, list=14%, signal=24%
GO_NUCLEOTIDE_TRANSPORT	20	0.27	0.85	0.717	0.921	1	1994	tags=20%, list=15%, signal=24%
GO_POSITIVE_REGULATION_OF_TRANSMEMBRANE_RECEPTOR_PROTEIN_SERINE_THREONINE_KINASE_SIGNALING_PATHWAY	61	0.21	0.85	0.731	0.922	1	3936	tags=43%, list=30%, signal=60%
GO_NEGATIVE_REGULATION_OF_NUCLEOCYTOPLASMIC_TRANSPORT	54	0.22	0.85	0.743	0.921	1	2916	tags=26%, list=22%, signal=33%
GO_NEGATIVE_REGULATION_OF_HOMOTYPIC_CELL_CELL_ADHESION	49	0.22	0.85	0.747	0.923	1	2655	tags=29%, list=20%, signal=36%
GO_CELLULAR_RESPONSE_TO_OXIDATIVE_STRESS	144	0.18	0.85	0.818	0.926	1	2221	tags=18%, list=17%, signal=21%
GO_HOMEOSTASIS_OF_NUMBER_OF_CELLS_WITHIN_A_TISSUE	17	0.29	0.86	0.631	0.913	1	2305	tags=35%, list=17%, signal=43%
GO_HINDLIMB_MORPHOGENESIS	19	0.28	0.86	0.641	0.914	1	3082	tags=37%, list=23%, signal=48%
GO_POSITIVE_REGULATION_OF_EPITHELIAL_CELL_APOPTOTIC_PROCESS	15	0.31	0.86	0.659	0.913	1	3082	tags=47%, list=23%, signal=61%
GO_BLASTOCYST_GROWTH	15	0.31	0.86	0.661	0.909	1	4341	tags=47%, list=33%, signal=70%
GO_SOMATIC_CELL_DNA_RECOMBINATION	24	0.27	0.86	0.661	0.914	1	2775	tags=29%, list=21%, signal=37%
GO_MITOCHONDRIAL_GENOME_MAINTENANCE	21	0.28	0.86	0.662	0.915	1	745	tags=14%, list=6%, signal=15%
GO_CEREBRAL_CORTEX_RADIALLY_ORIENTED_CELL_MIGRATION	16	0.29	0.86	0.663	0.913	1	3024	tags=31%, list=23%, signal=41%
GO_REGULATION_OF_LAMELLIPODIUM_ORGANIZATION	25	0.26	0.86	0.664	0.911	1	2460	tags=28%, list=19%, signal=34%
GO_ALDITOL_PHOSPHATE_METABOLIC_PROCESS	20	0.28	0.86	0.665	0.915	1	2991	tags=40%, list=23%, signal=52%
GO_REGULATION_OF_HEART_RATE	33	0.25	0.86	0.665	0.917	1	974	tags=15%, list=7%, signal=16%
GO_NEGATIVE_REGULATION_OF_B_CELL_ACTIVATION	16	0.29	0.86	0.67	0.918	1	4027	tags=63%, list=31%, signal=90%
GO_COLLAGEN_FIBRIL_ORGANIZATION	17	0.29	0.86	0.678	0.91	1	607	tags=12%, list=5%, signal=12%
GO_NEGATIVE_REGULATION_OF_STAT_CASCADE	20	0.28	0.86	0.68	0.909	1	1892	tags=20%, list=14%, signal=23%
GO_NEGATIVE_REGULATION_OF_LIPID_BIOSYNTHETIC_PROCESS	29	0.25	0.86	0.698	0.915	1	1980	tags=17%, list=15%, signal=20%
GO_NEGATIVE_REGULATION_OF_EXTRINSIC_APOPTOTIC_SIGNALING_PATHWAY	64	0.22	0.86	0.699	0.914	1	3592	tags=33%, list=27%, signal=45%
GO_DNA_REPLICATION_INDEPENDENT_NUCLEOSOME_ORGANIZATION	43	0.23	0.86	0.703	0.914	1	2645	tags=21%, list=20%, signal=26%
GO_REGULATION_OF_EMBRYONIC_DEVELOPMENT	68	0.21	0.86	0.704	0.911	1	3124	tags=28%, list=24%, signal=36%
GO_NEGATIVE_REGULATION_OF_MAP_KINASE_ACTIVITY	51	0.22	0.86	0.714	0.914	1	3188	tags=29%, list=24%, signal=39%
GO_SPERMATID_DIFFERENTIATION	59	0.22	0.86	0.728	0.916	1	1150	tags=12%, list=9%, signal=13%
GO_ESTABLISHMENT_OF_PROTEIN_LOCALIZATION_TO_PLASMA_MEMBRANE	70	0.21	0.86	0.744	0.917	1	4248	tags=43%, list=32%, signal=63%
GO_FATTY_ACID_METABOLIC_PROCESS	179	0.18	0.86	0.809	0.914	1	1633	tags=15%, list=12%, signal=16%
GO_MONOVALENT_INORGANIC_CATION_TRANSPORT	179	0.18	0.86	0.812	0.918	1	3096	tags=26%, list=23%, signal=33%
GO_REGULATION_OF_CELL_GROWTH	246	0.17	0.86	0.819	0.914	1	1565	tags=13%, list=12%, signal=15%
GO_RESPONSE_TO_RADIATION	270	0.17	0.86	0.848	0.909	1	2838	tags=24%, list=22%, signal=31%
GO_PHOSPHATIDYLCHOLINE_BIOSYNTHETIC_PROCESS	15	0.3	0.87	0.621	0.909	1	2827	tags=40%, list=21%, signal=51%
GO_REGULATION_OF_TYPE_I_INTERFERON_MEDIATED_SIGNALING_PATHWAY	23	0.27	0.87	0.629	0.91	1	1957	tags=26%, list=15%, signal=31%
GO_POSITIVE_REGULATION_OF_STRIATED_MUSCLE_CELL_DIFFERENTIATION	23	0.27	0.87	0.634	0.909	1	3317	tags=39%, list=25%, signal=52%
GO_PHOTORECEPTOR_CELL_DIFFERENTIATION	20	0.28	0.87	0.635	0.909	1	4561	tags=45%, list=35%, signal=69%
GO_POSITIVE_REGULATION_OF_LIPID_KINASE_ACTIVITY	18	0.29	0.87	0.639	0.907	1	3165	tags=44%, list=24%, signal=58%
GO_MAMMARY_GLAND_DUCT_MORPHOGENESIS	17	0.29	0.87	0.642	0.91	1	2444	tags=35%, list=19%, signal=43%
GO_MITOTIC_SPINDLE_ASSEMBLY	34	0.25	0.87	0.645	0.909	1	2896	tags=26%, list=22%, signal=34%
GO_CELLULAR_RESPONSE_TO_VASCULAR_ENDOTHELIAL_GROWTH_FACTOR_STIMULUS	18	0.29	0.87	0.646	0.911	1	2368	tags=28%, list=18%, signal=34%
GO_RESPONSE_TO_X_RAY	25	0.27	0.87	0.65	0.911	1	3885	tags=40%, list=29%, signal=57%
GO_REGULATION_OF_ACUTE_INFLAMMATORY_RESPONSE	28	0.26	0.87	0.653	0.906	1	985	tags=18%, list=7%, signal=19%
GO_POSITIVE_REGULATION_OF_BMP_SIGNALING_PATHWAY	19	0.28	0.87	0.654	0.906	1	3576	tags=47%, list=27%, signal=65%
GO_ADULT_LOCOMOTORY_BEHAVIOR	35	0.24	0.87	0.662	0.907	1	2887	tags=34%, list=22%, signal=44%
GO_REGULATION_OF_SMOOTH_MUSCLE_CONTRACTION	25	0.27	0.87	0.664	0.911	1	1522	tags=20%, list=12%, signal=23%
GO_CYTOSKELETON_DEPENDENT_CYTOKINESIS	35	0.25	0.87	0.681	0.908	1	1753	tags=20%, list=13%, signal=23%
GO_PHOSPHATIDYLCHOLINE_METABOLIC_PROCESS	33	0.25	0.87	0.683	0.911	1	1963	tags=24%, list=15%, signal=28%
GO_REGULATION_OF_DNA_RECOMBINATION	40	0.24	0.87	0.686	0.907	1	4441	tags=43%, list=34%, signal=64%
GO_NEGATIVE_REGULATION_OF_LEUKOCYTE_PROLIFERATION	32	0.25	0.87	0.688	0.909	1	3965	tags=47%, list=30%, signal=67%
GO_TRANSITION_METAL_ION_TRANSPORT	69	0.21	0.87	0.69	0.91	1	3266	tags=32%, list=25%, signal=42%
GO_NEGATIVE_REGULATION_OF_INTRACELLULAR_PROTEIN_TRANSPORT	70	0.21	0.87	0.694	0.909	1	2916	tags=26%, list=22%, signal=33%
GO_REGULATION_OF_CELLULAR_RESPONSE_TO_HEAT	68	0.21	0.87	0.696	0.909	1	1430	tags=13%, list=11%, signal=15%
GO_REGULATION_OF_EXOCYTOSIS	90	0.2	0.87	0.701	0.91	1	3531	tags=32%, list=27%, signal=44%
GO_NEGATIVE_REGULATION_OF_DNA_METABOLIC_PROCESS	86	0.2	0.87	0.707	0.909	1	1336	tags=14%, list=10%, signal=15%
GO_SKELETAL_SYSTEM_MORPHOGENESIS	113	0.19	0.87	0.728	0.911	1	2197	tags=19%, list=17%, signal=23%
GO_REGENERATION	95	0.2	0.87	0.741	0.906	1	2368	tags=20%, list=18%, signal=24%
GO_REGULATION_OF_PROTEASOMAL_UBIQUITIN_DEPENDENT_PROTEIN_CATABOLIC_PROCESS	129	0.19	0.87	0.748	0.91	1	2286	tags=19%, list=17%, signal=22%
GO_GERM_CELL_DEVELOPMENT	104	0.2	0.87	0.749	0.91	1	1150	tags=12%, list=9%, signal=13%
GO_NEGATIVE_REGULATION_OF_CELLULAR_PROTEIN_LOCALIZATION	98	0.2	0.87	0.749	0.91	1	3065	tags=26%, list=23%, signal=33%
GO_REGULATION_OF_EXTRINSIC_APOPTOTIC_SIGNALING_PATHWAY	101	0.2	0.87	0.749	0.909	1	3592	tags=31%, list=27%, signal=42%
GO_REGULATION_OF_NUCLEAR_DIVISION	124	0.19	0.87	0.754	0.909	1	1142	tags=12%, list=9%, signal=13%
GO_POSITIVE_REGULATION_OF_ION_TRANSPORT	102	0.2	0.87	0.766	0.909	1	3534	tags=33%, list=27%, signal=45%
GO_EXTRACELLULAR_STRUCTURE_ORGANIZATION	138	0.19	0.87	0.78	0.906	1	1151	tags=12%, list=9%, signal=13%
GO_REGULATION_OF_DNA_METABOLIC_PROCESS	256	0.17	0.87	0.813	0.909	1	1815	tags=15%, list=14%, signal=17%
GO_NEGATIVE_REGULATION_OF_ORGANELLE_ORGANIZATION	294	0.17	0.87	0.87	0.909	1	3363	tags=25%, list=26%, signal=33%
GO_COPPER_ION_TRANSPORT	15	0.32	0.88	0.586	0.896	1	291	tags=13%, list=2%, signal=14%
GO_POSITIVE_REGULATION_OF_MICROTUBULE_POLYMERIZATION_OR_DEPOLYMERIZATION	18	0.3	0.88	0.613	0.898	1	2910	tags=33%, list=22%, signal=43%
GO_ANION_HOMEOSTASIS	19	0.29	0.88	0.622	0.9	1	2782	tags=37%, list=21%, signal=47%
GO_REGULATION_OF_SYNAPTIC_VESICLE_TRANSPORT	18	0.29	0.88	0.628	0.903	1	2874	tags=33%, list=22%, signal=43%
GO_POSITIVE_REGULATION_OF_DENDRITIC_SPINE_DEVELOPMENT	20	0.28	0.88	0.633	0.903	1	2332	tags=25%, list=18%, signal=30%
GO_POSITIVE_REGULATION_OF_FAT_CELL_DIFFERENTIATION	27	0.27	0.88	0.643	0.898	1	3724	tags=44%, list=28%, signal=62%
GO_CELLULAR_RESPONSE_TO_AMINO_ACID_STARVATION	22	0.28	0.88	0.652	0.903	1	3608	tags=45%, list=27%, signal=62%
GO_RESPONSE_TO_DSRNA	41	0.24	0.88	0.659	0.901	1	1571	tags=17%, list=12%, signal=19%
GO_BODY_FLUID_SECRETION	37	0.24	0.88	0.667	0.901	1	3381	tags=35%, list=26%, signal=47%
GO_MAINTENANCE_OF_CELL_NUMBER	92	0.21	0.88	0.7	0.898	1	4010	tags=40%, list=30%, signal=57%
GO_NEGATIVE_REGULATION_OF_RESPONSE_TO_EXTERNAL_STIMULUS	141	0.19	0.88	0.719	0.895	1	1034	tags=12%, list=8%, signal=13%
GO_RESPONSE_TO_TUMOR_NECROSIS_FACTOR	133	0.19	0.88	0.734	0.904	1	1820	tags=14%, list=14%, signal=16%
GO_POSITIVE_REGULATION_OF_I_KAPPAB_KINASE_NF_KAPPAB_SIGNALING	124	0.19	0.88	0.74	0.895	1	3756	tags=32%, list=29%, signal=45%
GO_NEGATIVE_REGULATION_OF_MITOTIC_CELL_CYCLE	168	0.19	0.88	0.756	0.902	1	3151	tags=26%, list=24%, signal=33%
GO_EXOCYTOSIS	170	0.19	0.88	0.763	0.904	1	3100	tags=25%, list=24%, signal=32%
GO_NEGATIVE_REGULATION_OF_CELL_CYCLE	348	0.17	0.88	0.794	0.894	1	3151	tags=24%, list=24%, signal=31%
GO_REGULATION_OF_CELLULAR_PROTEIN_LOCALIZATION	399	0.17	0.88	0.858	0.904	1	3005	tags=23%, list=23%, signal=29%
GO_STEROL_TRANSPORT	23	0.28	0.89	0.583	0.882	1	2564	tags=30%, list=19%, signal=38%
GO_NUCLEOTIDE_SUGAR_BIOSYNTHETIC_PROCESS	17	0.3	0.89	0.604	0.888	1	2816	tags=29%, list=21%, signal=37%
GO_RESPONSE_TO_ACTIVITY	37	0.25	0.89	0.608	0.885	1	3322	tags=38%, list=25%, signal=50%
GO_RESPIRATORY_GASEOUS_EXCHANGE	29	0.26	0.89	0.625	0.881	1	1563	tags=17%, list=12%, signal=20%
GO_REGULATION_OF_CYTOKINE_BIOSYNTHETIC_PROCESS	37	0.25	0.89	0.626	0.888	1	3214	tags=32%, list=24%, signal=43%
GO_CRANIAL_SKELETAL_SYSTEM_DEVELOPMENT	36	0.25	0.89	0.633	0.884	1	3337	tags=33%, list=25%, signal=45%
GO_RIBONUCLEOTIDE_CATABOLIC_PROCESS	21	0.28	0.89	0.634	0.89	1	2806	tags=33%, list=21%, signal=42%
GO_SPINDLE_CHECKPOINT	23	0.28	0.89	0.639	0.888	1	701	tags=13%, list=5%, signal=14%
GO_DEFENSE_RESPONSE_TO_BACTERIUM	50	0.24	0.89	0.651	0.883	1	1828	tags=22%, list=14%, signal=25%
GO_PLATELET_ACTIVATION	75	0.22	0.89	0.663	0.885	1	1604	tags=19%, list=12%, signal=21%
GO_NEGATIVE_REGULATION_OF_CHROMOSOME_ORGANIZATION	83	0.21	0.89	0.687	0.89	1	1475	tags=13%, list=11%, signal=15%
GO_RESPONSE_TO_HYDROGEN_PEROXIDE	86	0.21	0.89	0.693	0.893	1	2331	tags=21%, list=18%, signal=25%
GO_PROTEIN_SUMOYLATION	106	0.2	0.89	0.702	0.885	1	3456	tags=33%, list=26%, signal=44%
GO_SULFUR_COMPOUND_BIOSYNTHETIC_PROCESS	136	0.19	0.89	0.711	0.881	1	2861	tags=24%, list=22%, signal=31%
GO_LIPID_CATABOLIC_PROCESS	141	0.19	0.89	0.722	0.89	1	1340	tags=13%, list=10%, signal=14%
GO_ANATOMICAL_STRUCTURE_HOMEOSTASIS	169	0.19	0.89	0.733	0.886	1	3406	tags=29%, list=26%, signal=39%
GO_REGULATION_OF_PROTEIN_COMPLEX_DISASSEMBLY	165	0.19	0.89	0.746	0.89	1	2932	tags=23%, list=22%, signal=29%
GO_CELLULAR_RESPONSE_TO_CYTOKINE_STIMULUS	299	0.18	0.89	0.755	0.881	1	1566	tags=14%, list=12%, signal=15%
GO_THYROID_GLAND_DEVELOPMENT	17	0.31	0.9	0.574	0.874	1	2330	tags=29%, list=18%, signal=36%
GO_REGULATION_OF_TRANSCRIPTION_FROM_RNA_POLYMERASE_II_PROMOTER_IN_RESPONSE_TO_HYPOXIA	29	0.26	0.9	0.591	0.875	1	3276	tags=41%, list=25%, signal=55%
GO_REGULATION_OF_PROTEIN_IMPORT_INTO_NUCLEUS_TRANSLOCATION	15	0.31	0.9	0.592	0.878	1	1420	tags=20%, list=11%, signal=22%
GO_EXOCRINE_SYSTEM_DEVELOPMENT	25	0.28	0.9	0.596	0.874	1	1514	tags=20%, list=11%, signal=23%
GO_REGULATION_OF_PROTEIN_DEACETYLATION	28	0.27	0.9	0.601	0.871	1	1351	tags=21%, list=10%, signal=24%
GO_NEGATIVE_REGULATION_OF_STEM_CELL_DIFFERENTIATION	25	0.28	0.9	0.601	0.874	1	2607	tags=32%, list=20%, signal=40%
GO_ARTERY_MORPHOGENESIS	32	0.26	0.9	0.602	0.872	1	1076	tags=16%, list=8%, signal=17%
GO_POSITIVE_REGULATION_OF_SYNAPSE_ASSEMBLY	19	0.3	0.9	0.603	0.874	1	4007	tags=37%, list=30%, signal=53%
GO_NEGATIVE_REGULATION_OF_AXONOGENESIS	35	0.25	0.9	0.608	0.877	1	3177	tags=34%, list=24%, signal=45%
GO_COFACTOR_TRANSPORT	20	0.3	0.9	0.612	0.874	1	587	tags=10%, list=4%, signal=10%
GO_ER_NUCLEUS_SIGNALING_PATHWAY	31	0.26	0.9	0.612	0.876	1	1980	tags=19%, list=15%, signal=23%
GO_HISTONE_DEUBIQUITINATION	19	0.29	0.9	0.616	0.875	1	2297	tags=32%, list=17%, signal=38%
GO_POTASSIUM_ION_TRANSPORT	37	0.25	0.9	0.617	0.875	1	2682	tags=30%, list=20%, signal=37%
GO_SIGNAL_TRANSDUCTION_IN_ABSENCE_OF_LIGAND	25	0.28	0.9	0.618	0.882	1	2882	tags=36%, list=22%, signal=46%
GO_REGULATION_OF_INTERLEUKIN_1_PRODUCTION	27	0.28	0.9	0.621	0.874	1	1322	tags=22%, list=10%, signal=25%
GO_ESTABLISHMENT_OF_PROTEIN_LOCALIZATION_TO_VACUOLE	30	0.26	0.9	0.632	0.875	1	3816	tags=43%, list=29%, signal=61%
GO_RESPONSE_TO_GLUCAGON	29	0.26	0.9	0.637	0.879	1	2307	tags=31%, list=18%, signal=38%
GO_NON_RECOMBINATIONAL_REPAIR	59	0.22	0.9	0.649	0.874	1	4393	tags=42%, list=33%, signal=63%
GO_MAINTENANCE_OF_LOCATION	95	0.21	0.9	0.656	0.872	1	1974	tags=19%, list=15%, signal=22%
GO_TRANSCRIPTION_INITIATION_FROM_RNA_POLYMERASE_II_PROMOTER	118	0.2	0.9	0.665	0.875	1	1457	tags=14%, list=11%, signal=16%
GO_DIVALENT_INORGANIC_CATION_HOMEOSTASIS	136	0.2	0.9	0.672	0.877	1	3650	tags=35%, list=28%, signal=48%
GO_REGULATION_OF_CHROMATIN_ORGANIZATION	118	0.2	0.9	0.684	0.874	1	1930	tags=17%, list=15%, signal=20%
GO_POSITIVE_REGULATION_OF_INNATE_IMMUNE_RESPONSE	154	0.19	0.9	0.729	0.877	1	3304	tags=25%, list=25%, signal=33%
GO_SMALL_MOLECULE_BIOSYNTHETIC_PROCESS	286	0.18	0.9	0.778	0.875	1	2854	tags=23%, list=22%, signal=28%
GO_REGULATION_OF_SPROUTING_ANGIOGENESIS	17	0.31	0.91	0.567	0.857	1	3091	tags=35%, list=23%, signal=46%
GO_PROTEIN_PALMITOYLATION	19	0.31	0.91	0.573	0.861	1	2322	tags=21%, list=18%, signal=26%
GO_POSITIVE_REGULATION_OF_CELL_JUNCTION_ASSEMBLY	15	0.31	0.91	0.58	0.864	1	924	tags=20%, list=7%, signal=21%
GO_MODIFIED_AMINO_ACID_TRANSPORT	15	0.31	0.91	0.581	0.867	1	544	tags=13%, list=4%, signal=14%
GO_NEUROBLAST_PROLIFERATION	17	0.31	0.91	0.583	0.857	1	3830	tags=47%, list=29%, signal=66%
GO_BILE_ACID_METABOLIC_PROCESS	15	0.31	0.91	0.593	0.867	1	1427	tags=20%, list=11%, signal=22%
GO_NEGATIVE_REGULATION_OF_NUCLEAR_DIVISION	34	0.26	0.91	0.597	0.859	1	3224	tags=32%, list=24%, signal=43%
GO_REGULATION_OF_VASCULAR_PERMEABILITY	17	0.31	0.91	0.602	0.869	1	3188	tags=47%, list=24%, signal=62%
GO_CELLULAR_RESPONSE_TO_UV	57	0.23	0.91	0.62	0.857	1	2831	tags=30%, list=21%, signal=38%
GO_RETINA_DEVELOPMENT_IN_CAMERA_TYPE_EYE	58	0.23	0.91	0.622	0.86	1	3082	tags=31%, list=23%, signal=40%
GO_NEGATIVE_REGULATION_OF_CELL_CELL_ADHESION	68	0.22	0.91	0.623	0.864	1	2167	tags=25%, list=16%, signal=30%
GO_REGULATION_OF_HOMOTYPIC_CELL_CELL_ADHESION	138	0.2	0.91	0.674	0.855	1	3159	tags=30%, list=24%, signal=40%
GO_WNT_SIGNALING_PATHWAY	246	0.18	0.91	0.713	0.856	1	2178	tags=17%, list=17%, signal=20%
GO_GOLGI_VESICLE_TRANSPORT	268	0.18	0.91	0.719	0.868	1	3604	tags=30%, list=27%, signal=40%
GO_REGULATION_OF_CELLULAR_AMIDE_METABOLIC_PROCESS	276	0.18	0.91	0.75	0.859	1	1571	tags=15%, list=12%, signal=17%
GO_POSITIVE_REGULATION_OF_LAMELLIPODIUM_ORGANIZATION	16	0.32	0.92	0.531	0.845	1	2460	tags=31%, list=19%, signal=38%
GO_EXTRINSIC_APOPTOTIC_SIGNALING_PATHWAY_VIA_DEATH_DOMAIN_RECEPTORS	32	0.27	0.92	0.558	0.855	1	2924	tags=31%, list=22%, signal=40%
GO_POSITIVE_REGULATION_OF_EPITHELIAL_CELL_DIFFERENTIATION	30	0.27	0.92	0.559	0.844	1	3082	tags=43%, list=23%, signal=56%
GO_POSITIVE_REGULATION_OF_T_CELL_MEDIATED_IMMUNITY	16	0.32	0.92	0.559	0.855	1	2799	tags=38%, list=21%, signal=48%
GO_DNA_DOUBLE_STRAND_BREAK_PROCESSING	19	0.31	0.92	0.576	0.845	1	4781	tags=68%, list=36%, signal=107%
GO_REGULATION_OF_INTERFERON_BETA_PRODUCTION	33	0.27	0.92	0.58	0.846	1	3214	tags=30%, list=24%, signal=40%
GO_NEGATIVE_REGULATION_OF_CYCLIN_DEPENDENT_PROTEIN_KINASE_ACTIVITY	28	0.27	0.92	0.581	0.845	1	1100	tags=18%, list=8%, signal=19%
GO_GLYOXYLATE_METABOLIC_PROCESS	20	0.3	0.92	0.584	0.851	1	3194	tags=40%, list=24%, signal=53%
GO_VESICLE_DOCKING	41	0.25	0.92	0.584	0.855	1	3292	tags=34%, list=25%, signal=45%
GO_MUSCLE_FIBER_DEVELOPMENT	19	0.3	0.92	0.585	0.855	1	3975	tags=47%, list=30%, signal=68%
GO_PROTEIN_HETEROOLIGOMERIZATION	67	0.23	0.92	0.599	0.844	1	3178	tags=27%, list=24%, signal=35%
GO_RESPONSE_TO_ALKALOID	63	0.23	0.92	0.607	0.852	1	837	tags=10%, list=6%, signal=10%
GO_CARDIAC_VENTRICLE_DEVELOPMENT	63	0.23	0.92	0.611	0.855	1	2723	tags=30%, list=21%, signal=38%
GO_HISTONE_H3_ACETYLATION	37	0.26	0.92	0.615	0.855	1	725	tags=11%, list=6%, signal=11%
GO_PROTEIN_LOCALIZATION_TO_NUCLEUS	127	0.2	0.92	0.619	0.847	1	4189	tags=43%, list=32%, signal=62%
GO_REGULATION_OF_DNA_REPLICATION	129	0.2	0.92	0.629	0.85	1	978	tags=12%, list=7%, signal=12%
GO_DNA_TEMPLATED_TRANSCRIPTION_INITIATION	158	0.19	0.92	0.634	0.85	1	2646	tags=21%, list=20%, signal=26%
GO_POSITIVE_REGULATION_OF_CYTOKINE_PRODUCTION	172	0.2	0.92	0.643	0.846	1	1580	tags=17%, list=12%, signal=19%
GO_REGULATION_OF_BODY_FLUID_LEVELS	257	0.18	0.92	0.693	0.846	1	1844	tags=16%, list=14%, signal=19%
GO_ORGANELLE_LOCALIZATION	294	0.18	0.92	0.696	0.845	1	3625	tags=31%, list=28%, signal=42%
GO_INORGANIC_ION_TRANSMEMBRANE_TRANSPORT	230	0.18	0.92	0.714	0.854	1	3231	tags=28%, list=25%, signal=36%
GO_CELL_DIVISION	387	0.18	0.92	0.727	0.845	1	2828	tags=22%, list=21%, signal=27%
GO_POSITIVE_REGULATION_OF_ORGANELLE_ORGANIZATION	415	0.17	0.92	0.727	0.845	1	2194	tags=18%, list=17%, signal=20%
GO_MICROTUBULE_NUCLEATION	18	0.31	0.93	0.526	0.835	1	4666	tags=50%, list=35%, signal=77%
GO_POSITIVE_REGULATION_OF_OXIDOREDUCTASE_ACTIVITY	26	0.28	0.93	0.532	0.839	1	2398	tags=31%, list=18%, signal=38%
GO_NEGATIVE_REGULATION_OF_PROTEIN_KINASE_B_SIGNALING	25	0.29	0.93	0.546	0.835	1	3188	tags=40%, list=24%, signal=53%
GO_POSITIVE_REGULATION_OF_HORMONE_SECRETION	54	0.24	0.93	0.548	0.835	1	3522	tags=37%, list=27%, signal=50%
GO_DETECTION_OF_ABIOTIC_STIMULUS	28	0.27	0.93	0.561	0.839	1	4561	tags=50%, list=35%, signal=76%
GO_REGULATION_OF_CYTOKINESIS	47	0.24	0.93	0.561	0.839	1	3048	tags=30%, list=23%, signal=39%
GO_REGULATION_OF_FIBROBLAST_MIGRATION	21	0.3	0.93	0.565	0.837	1	3496	tags=43%, list=27%, signal=58%
GO_TISSUE_MIGRATION	55	0.24	0.93	0.568	0.832	1	1865	tags=22%, list=14%, signal=25%
GO_STEM_CELL_DIVISION	19	0.31	0.93	0.569	0.836	1	4136	tags=42%, list=31%, signal=61%
GO_MYOBLAST_DIFFERENTIATION	26	0.28	0.93	0.571	0.838	1	3317	tags=38%, list=25%, signal=51%
GO_REGULATION_OF_LEUKOCYTE_CHEMOTAXIS	36	0.26	0.93	0.574	0.836	1	1609	tags=28%, list=12%, signal=32%
GO_NEGATIVE_REGULATION_OF_CELL_DIVISION	46	0.25	0.93	0.576	0.837	1	1082	tags=15%, list=8%, signal=17%
GO_REGULATION_OF_BLOOD_VESSEL_ENDOTHELIAL_CELL_MIGRATION	33	0.26	0.93	0.577	0.839	1	2368	tags=27%, list=18%, signal=33%
GO_EPHRIN_RECEPTOR_SIGNALING_PATHWAY	57	0.24	0.93	0.579	0.837	1	3190	tags=33%, list=24%, signal=44%
GO_POSITIVE_REGULATION_OF_PHOSPHOLIPID_METABOLIC_PROCESS	23	0.29	0.93	0.579	0.843	1	3165	tags=43%, list=24%, signal=57%
GO_CARDIAC_CHAMBER_MORPHOGENESIS	59	0.23	0.93	0.586	0.843	1	2723	tags=31%, list=21%, signal=38%
GO_REGULATION_OF_RESPONSE_TO_CYTOKINE_STIMULUS	97	0.21	0.93	0.591	0.838	1	1566	tags=18%, list=12%, signal=20%
GO_POSITIVE_REGULATION_OF_SECRETION	161	0.2	0.93	0.592	0.835	1	3531	tags=32%, list=27%, signal=43%
GO_RESPONSE_TO_UV	106	0.21	0.93	0.594	0.838	1	3366	tags=32%, list=26%, signal=43%
GO_NEGATIVE_REGULATION_OF_CATABOLIC_PROCESS	147	0.2	0.93	0.615	0.838	1	2903	tags=25%, list=22%, signal=32%
GO_NEGATIVE_REGULATION_OF_CYTOKINE_PRODUCTION	109	0.21	0.93	0.615	0.837	1	1368	tags=16%, list=10%, signal=17%
GO_AMMONIUM_ION_METABOLIC_PROCESS	93	0.21	0.93	0.615	0.842	1	3565	tags=34%, list=27%, signal=47%
GO_REGULATION_OF_PROTEIN_BINDING	128	0.2	0.93	0.627	0.838	1	2380	tags=21%, list=18%, signal=25%
GO_POSITIVE_REGULATION_OF_CYTOPLASMIC_TRANSPORT	175	0.19	0.93	0.641	0.838	1	2927	tags=25%, list=22%, signal=31%
GO_NEGATIVE_REGULATION_OF_PROTEIN_MODIFICATION_PROCESS	452	0.17	0.93	0.699	0.843	1	2607	tags=20%, list=20%, signal=24%
GO_KERATAN_SULFATE_METABOLIC_PROCESS	19	0.31	0.94	0.505	0.827	1	2657	tags=26%, list=20%, signal=33%
GO_MAMMARY_GLAND_MORPHOGENESIS	25	0.29	0.94	0.528	0.826	1	3328	tags=44%, list=25%, signal=59%
GO_THYMUS_DEVELOPMENT	31	0.28	0.94	0.53	0.833	1	3281	tags=39%, list=25%, signal=51%
GO_GLYCEROLIPID_CATABOLIC_PROCESS	20	0.3	0.94	0.532	0.826	1	1264	tags=25%, list=10%, signal=28%
GO_SALIVARY_GLAND_DEVELOPMENT	18	0.31	0.94	0.533	0.833	1	1514	tags=22%, list=11%, signal=25%
GO_POSITIVE_REGULATION_OF_CYTOKINE_PRODUCTION_INVOLVED_IN_IMMUNE_RESPONSE	16	0.32	0.94	0.533	0.833	1	2132	tags=31%, list=16%, signal=37%
GO_MATERNAL_PLACENTA_DEVELOPMENT	22	0.29	0.94	0.535	0.832	1	2921	tags=27%, list=22%, signal=35%
GO_REGULATION_OF_VASOCONSTRICTION	18	0.32	0.94	0.536	0.827	1	1566	tags=28%, list=12%, signal=31%
GO_ISOPRENOID_BIOSYNTHETIC_PROCESS	17	0.31	0.94	0.539	0.832	1	1596	tags=24%, list=12%, signal=27%
GO_ACTIN_POLYMERIZATION_OR_DEPOLYMERIZATION	27	0.29	0.94	0.54	0.826	1	2011	tags=26%, list=15%, signal=31%
GO_POSITIVE_REGULATION_OF_PHOSPHATIDYLINOSITOL_3_KINASE_SIGNALING	28	0.28	0.94	0.541	0.832	1	1673	tags=21%, list=13%, signal=24%
GO_NEGATIVE_REGULATION_OF_MUSCLE_CELL_DIFFERENTIATION	34	0.27	0.94	0.544	0.826	1	1291	tags=18%, list=10%, signal=20%
GO_MYELOID_CELL_HOMEOSTASIS	63	0.23	0.94	0.544	0.828	1	1466	tags=19%, list=11%, signal=21%
GO_MEMBRANE_PROTEIN_INTRACELLULAR_DOMAIN_PROTEOLYSIS	15	0.33	0.94	0.546	0.832	1	2132	tags=27%, list=16%, signal=32%
GO_REGULATION_OF_SMOOTHENED_SIGNALING_PATHWAY	39	0.26	0.94	0.548	0.828	1	2444	tags=26%, list=19%, signal=31%
GO_REGULATION_OF_CELLULAR_RESPIRATION	15	0.33	0.94	0.548	0.832	1	1566	tags=20%, list=12%, signal=23%
GO_REGULATION_OF_NEUROTRANSMITTER_TRANSPORT	24	0.29	0.94	0.549	0.832	1	3531	tags=42%, list=27%, signal=57%
GO_HIPPOCAMPUS_DEVELOPMENT	42	0.25	0.94	0.549	0.832	1	3562	tags=36%, list=27%, signal=49%
GO_REGULATION_OF_FATTY_ACID_OXIDATION	20	0.3	0.94	0.552	0.826	1	4135	tags=45%, list=31%, signal=65%
GO_POSITIVE_REGULATION_OF_DENDRITE_MORPHOGENESIS	22	0.3	0.94	0.553	0.832	1	3657	tags=36%, list=28%, signal=50%
GO_POSITIVE_REGULATION_OF_CELL_DIVISION	72	0.23	0.94	0.555	0.826	1	2412	tags=22%, list=18%, signal=27%
GO_CERAMIDE_METABOLIC_PROCESS	46	0.25	0.94	0.556	0.826	1	3434	tags=28%, list=26%, signal=38%
GO_RECEPTOR_MEDIATED_ENDOCYTOSIS	108	0.21	0.94	0.56	0.826	1	3587	tags=33%, list=27%, signal=45%
GO_CELLULAR_MONOVALENT_INORGANIC_CATION_HOMEOSTASIS	49	0.24	0.94	0.56	0.832	1	3133	tags=29%, list=24%, signal=37%
GO_REGULATION_OF_MEIOTIC_CELL_CYCLE	21	0.31	0.94	0.563	0.828	1	2658	tags=29%, list=20%, signal=36%
GO_NOTCH_SIGNALING_PATHWAY	70	0.23	0.94	0.563	0.831	1	2376	tags=27%, list=18%, signal=33%
GO_REGULATION_OF_MEMBRANE_POTENTIAL	136	0.21	0.94	0.564	0.827	1	3079	tags=28%, list=23%, signal=36%
GO_NEGATIVE_REGULATION_OF_INTRACELLULAR_TRANSPORT	97	0.22	0.94	0.571	0.826	1	2917	tags=26%, list=22%, signal=33%
GO_CILIUM_ORGANIZATION	128	0.21	0.94	0.575	0.826	1	3049	tags=26%, list=23%, signal=33%
GO_REGULATION_OF_CYCLIN_DEPENDENT_PROTEIN_KINASE_ACTIVITY	78	0.22	0.94	0.583	0.833	1	1268	tags=15%, list=10%, signal=17%
GO_MONOCARBOXYLIC_ACID_BIOSYNTHETIC_PROCESS	91	0.22	0.94	0.594	0.826	1	1633	tags=19%, list=12%, signal=21%
GO_IMMUNE_RESPONSE	426	0.18	0.94	0.626	0.829	1	2857	tags=25%, list=22%, signal=30%
GO_MODULATION_OF_TRANSCRIPTION_IN_OTHER_ORGANISM_INVOLVED_IN_SYMBIOTIC_INTERACTION	15	0.33	0.95	0.501	0.818	1	1398	tags=27%, list=11%, signal=30%
GO_CELLULAR_RESPONSE_TO_AMINO_ACID_STIMULUS	36	0.27	0.95	0.504	0.816	1	3143	tags=33%, list=24%, signal=44%
GO_REGULATION_OF_ALTERNATIVE_MRNA_SPLICING_VIA_SPLICEOSOME	25	0.29	0.95	0.509	0.822	1	1811	tags=20%, list=14%, signal=23%
GO_PITUITARY_GLAND_DEVELOPMENT	17	0.33	0.95	0.512	0.817	1	3276	tags=47%, list=25%, signal=63%
GO_SOMATIC_RECOMBINATION_OF_IMMUNOGLOBULIN_GENE_SEGMENTS	18	0.32	0.95	0.513	0.818	1	2775	tags=33%, list=21%, signal=42%
GO_CELLULAR_RESPONSE_TO_TOXIC_SUBSTANCE	16	0.33	0.95	0.516	0.817	1	1566	tags=31%, list=12%, signal=35%
GO_PROTEIN_ADP_RIBOSYLATION	15	0.33	0.95	0.525	0.819	1	1700	tags=20%, list=13%, signal=23%
GO_NEURAL_CREST_CELL_MIGRATION	25	0.29	0.95	0.527	0.817	1	1810	tags=24%, list=14%, signal=28%
GO_SOMATIC_DIVERSIFICATION_OF_IMMUNE_RECEPTORS	32	0.27	0.95	0.528	0.822	1	2775	tags=31%, list=21%, signal=39%
GO_HAIR_CELL_DIFFERENTIATION	20	0.31	0.95	0.53	0.817	1	3276	tags=40%, list=25%, signal=53%
GO_NUCLEAR_TRANSCRIBED_MRNA_POLY_A_TAIL_SHORTENING	23	0.3	0.95	0.537	0.814	1	1371	tags=17%, list=10%, signal=19%
GO_PROTEIN_N_LINKED_GLYCOSYLATION	56	0.24	0.95	0.537	0.818	1	3209	tags=32%, list=24%, signal=42%
GO_REGULATION_OF_NEUROTRANSMITTER_SECRETION	23	0.3	0.95	0.537	0.822	1	3531	tags=43%, list=27%, signal=59%
GO_MODULATION_BY_VIRUS_OF_HOST_MORPHOLOGY_OR_PHYSIOLOGY	30	0.28	0.95	0.538	0.816	1	2616	tags=27%, list=20%, signal=33%
GO_REGULATION_OF_ESTABLISHMENT_OF_PROTEIN_LOCALIZATION_TO_PLASMA_MEMBRANE	32	0.28	0.95	0.54	0.817	1	3322	tags=38%, list=25%, signal=50%
GO_DEFENSE_RESPONSE_TO_GRAM_POSITIVE_BACTERIUM	25	0.3	0.95	0.542	0.818	1	3923	tags=48%, list=30%, signal=68%
GO_CELL_RECOGNITION	38	0.26	0.95	0.543	0.817	1	1828	tags=18%, list=14%, signal=21%
GO_I_KAPPAB_KINASE_NF_KAPPAB_SIGNALING	50	0.25	0.95	0.543	0.82	1	1288	tags=14%, list=10%, signal=15%
GO_CYTOPLASMIC_PATTERN_RECOGNITION_RECEPTOR_SIGNALING_PATHWAY	31	0.27	0.95	0.546	0.818	1	2132	tags=26%, list=16%, signal=31%
GO_POSITIVE_REGULATION_OF_PEPTIDYL_SERINE_PHOSPHORYLATION	48	0.25	0.95	0.547	0.817	1	2440	tags=25%, list=19%, signal=31%
GO_WOUND_HEALING	261	0.19	0.95	0.563	0.816	1	3231	tags=27%, list=25%, signal=35%
GO_NEGATIVE_REGULATION_OF_LOCOMOTION	152	0.21	0.95	0.566	0.817	1	2368	tags=23%, list=18%, signal=28%
GO_CELLULAR_PROCESS_INVOLVED_IN_REPRODUCTION_IN_MULTICELLULAR_ORGANISM	123	0.21	0.95	0.573	0.818	1	1150	tags=12%, list=9%, signal=13%
GO_SECRETION_BY_CELL	241	0.19	0.95	0.585	0.814	1	3372	tags=28%, list=26%, signal=37%
GO_RESPONSE_TO_DRUG	261	0.19	0.95	0.592	0.816	1	2214	tags=19%, list=17%, signal=23%
GO_REGULATION_OF_EXTRACELLULAR_MATRIX_ORGANIZATION	19	0.32	0.96	0.485	0.808	1	2607	tags=37%, list=20%, signal=46%
GO_VENTRICULAR_SYSTEM_DEVELOPMENT	19	0.31	0.96	0.492	0.807	1	2128	tags=26%, list=16%, signal=31%
GO_OOCYTE_DIFFERENTIATION	21	0.3	0.96	0.498	0.803	1	1440	tags=24%, list=11%, signal=27%
GO_NEUROMUSCULAR_PROCESS	45	0.26	0.96	0.503	0.807	1	3079	tags=38%, list=23%, signal=49%
GO_POSITIVE_REGULATION_OF_MITOTIC_NUCLEAR_DIVISION	35	0.27	0.96	0.507	0.805	1	1142	tags=17%, list=9%, signal=19%
GO_CELLULAR_RESPONSE_TO_INTERLEUKIN_1	40	0.26	0.96	0.511	0.807	1	510	tags=10%, list=4%, signal=10%
GO_HISTONE_H2A_UBIQUITINATION	16	0.33	0.96	0.512	0.803	1	2653	tags=31%, list=20%, signal=39%
GO_REGULATION_OF_FAT_CELL_DIFFERENTIATION	61	0.23	0.96	0.513	0.806	1	2572	tags=28%, list=20%, signal=34%
GO_NEUTRAL_LIPID_BIOSYNTHETIC_PROCESS	16	0.33	0.96	0.514	0.807	1	2991	tags=44%, list=23%, signal=57%
GO_ADAPTIVE_IMMUNE_RESPONSE_BASED_ON_SOMATIC_RECOMBINATION_OF_IMMUNE_RECEPTORS_BUILT_FROM_IMMUNOGLOBULIN_SUPERFAMILY_DOMAINS	54	0.25	0.96	0.514	0.813	1	2775	tags=28%, list=21%, signal=35%
GO_REGULATION_OF_SYNAPTIC_PLASTICITY	69	0.23	0.96	0.524	0.805	1	3143	tags=33%, list=24%, signal=44%
GO_REGULATION_OF_LEUKOCYTE_APOPTOTIC_PROCESS	40	0.26	0.96	0.524	0.813	1	3192	tags=43%, list=24%, signal=56%
GO_VASCULAR_ENDOTHELIAL_GROWTH_FACTOR_RECEPTOR_SIGNALING_PATHWAY	55	0.25	0.96	0.526	0.805	1	2009	tags=24%, list=15%, signal=28%
GO_IMMUNOGLOBULIN_PRODUCTION	29	0.28	0.96	0.528	0.81	1	2775	tags=31%, list=21%, signal=39%
GO_REGULATION_OF_PLASMA_MEMBRANE_ORGANIZATION	51	0.25	0.96	0.531	0.807	1	3065	tags=33%, list=23%, signal=43%
GO_NEGATIVE_REGULATION_OF_PROTEIN_TYROSINE_KINASE_ACTIVITY	17	0.32	0.96	0.533	0.809	1	3650	tags=35%, list=28%, signal=49%
GO_REGULATION_OF_PROTEIN_SECRETION	173	0.2	0.96	0.541	0.805	1	1913	tags=18%, list=15%, signal=21%
GO_SENSORY_PERCEPTION_OF_LIGHT_STIMULUS	69	0.23	0.96	0.544	0.81	1	3249	tags=32%, list=25%, signal=42%
GO_REGULATION_OF_INNATE_IMMUNE_RESPONSE	221	0.2	0.96	0.547	0.809	1	3077	tags=25%, list=23%, signal=32%
GO_EMBRYONIC_ORGAN_DEVELOPMENT	245	0.19	0.96	0.548	0.805	1	3290	tags=30%, list=25%, signal=39%
GO_CELLULAR_HOMEOSTASIS	340	0.19	0.96	0.551	0.803	1	3231	tags=29%, list=25%, signal=37%
GO_NEGATIVE_REGULATION_OF_PROTEIN_COMPLEX_DISASSEMBLY	127	0.21	0.96	0.555	0.804	1	2212	tags=20%, list=17%, signal=23%
GO_ORGANOPHOSPHATE_BIOSYNTHETIC_PROCESS	327	0.19	0.96	0.567	0.803	1	3484	tags=29%, list=26%, signal=38%
GO_IMMUNE_EFFECTOR_PROCESS	239	0.19	0.96	0.573	0.81	1	3671	tags=33%, list=28%, signal=46%
GO_POSITIVE_REGULATION_OF_CELL_DEATH	409	0.18	0.96	0.592	0.806	1	3660	tags=31%, list=28%, signal=41%
GO_REGULATION_OF_ANION_TRANSPORT	55	0.24	0.97	0.483	0.79	1	3991	tags=40%, list=30%, signal=57%
GO_AXO_DENDRITIC_TRANSPORT	26	0.3	0.97	0.489	0.79	1	2409	tags=27%, list=18%, signal=33%
GO_MAMMARY_GLAND_DEVELOPMENT	74	0.23	0.97	0.494	0.786	1	3381	tags=34%, list=26%, signal=45%
GO_PROTEIN_MONOUBIQUITINATION	48	0.25	0.97	0.495	0.783	1	3466	tags=33%, list=26%, signal=45%
GO_POSITIVE_REGULATION_OF_PROTEIN_EXPORT_FROM_NUCLEUS	17	0.32	0.97	0.499	0.791	1	1860	tags=24%, list=14%, signal=27%
GO_POSITIVE_REGULATION_OF_CATION_TRANSMEMBRANE_TRANSPORT	42	0.26	0.97	0.504	0.79	1	3534	tags=38%, list=27%, signal=52%
GO_POSITIVE_REGULATION_OF_CELL_CELL_ADHESION	99	0.22	0.97	0.505	0.789	1	2132	tags=22%, list=16%, signal=26%
GO_CELLULAR_RESPONSE_TO_KETONE	47	0.26	0.97	0.513	0.792	1	3300	tags=38%, list=25%, signal=51%
GO_CELLULAR_RESPONSE_TO_EXTRACELLULAR_STIMULUS	135	0.21	0.97	0.515	0.783	1	3612	tags=33%, list=27%, signal=45%
GO_POSITIVE_REGULATION_OF_CELL_GROWTH	94	0.22	0.97	0.516	0.797	1	1565	tags=16%, list=12%, signal=18%
GO_REGULATION_OF_CELL_ACTIVATION	215	0.2	0.97	0.528	0.798	1	2189	tags=20%, list=17%, signal=24%
GO_RESPONSE_TO_OXIDATIVE_STRESS	256	0.19	0.97	0.529	0.791	1	2331	tags=21%, list=18%, signal=25%
GO_REGULATION_OF_INTRACELLULAR_TRANSPORT	415	0.18	0.97	0.541	0.782	1	2927	tags=24%, list=22%, signal=30%
GO_NEGATIVE_REGULATION_OF_NERVOUS_SYSTEM_DEVELOPMENT	150	0.21	0.97	0.541	0.8	1	1928	tags=19%, list=15%, signal=22%
GO_REGULATION_OF_DNA_TEMPLATED_TRANSCRIPTION_IN_RESPONSE_TO_STRESS	59	0.24	0.98	0.462	0.777	1	3081	tags=31%, list=23%, signal=40%
GO_MYOTUBE_DIFFERENTIATION	24	0.31	0.98	0.463	0.776	1	3170	tags=42%, list=24%, signal=55%
GO_POSITIVE_REGULATION_OF_EPITHELIAL_TO_MESENCHYMAL_TRANSITION	28	0.29	0.98	0.464	0.776	1	2961	tags=43%, list=22%, signal=55%
GO_REGULATION_OF_EARLY_ENDOSOME_TO_LATE_ENDOSOME_TRANSPORT	15	0.35	0.98	0.467	0.781	1	3637	tags=47%, list=28%, signal=64%
GO_POSITIVE_REGULATION_OF_CELL_CYCLE_PHASE_TRANSITION	59	0.25	0.98	0.468	0.778	1	1865	tags=22%, list=14%, signal=26%
GO_POSITIVE_REGULATION_OF_LEUKOCYTE_CHEMOTAXIS	31	0.29	0.98	0.474	0.776	1	1609	tags=32%, list=12%, signal=37%
GO_POSITIVE_REGULATION_OF_PROTEIN_LOCALIZATION_TO_CELL_PERIPHERY	22	0.31	0.98	0.475	0.777	1	3322	tags=41%, list=25%, signal=55%
GO_ETHANOLAMINE_CONTAINING_COMPOUND_METABOLIC_PROCESS	47	0.26	0.98	0.476	0.783	1	1997	tags=23%, list=15%, signal=27%
GO_VENTRICULAR_SEPTUM_DEVELOPMENT	37	0.28	0.98	0.478	0.783	1	2521	tags=32%, list=19%, signal=40%
GO_RESPONSE_TO_VITAMIN	60	0.24	0.98	0.483	0.78	1	1571	tags=20%, list=12%, signal=23%
GO_HEPARAN_SULFATE_PROTEOGLYCAN_METABOLIC_PROCESS	16	0.34	0.98	0.484	0.782	1	3802	tags=44%, list=29%, signal=61%
GO_PROTEIN_LOCALIZATION_TO_CHROMOSOME	33	0.28	0.98	0.488	0.777	1	1971	tags=21%, list=15%, signal=25%
GO_REGULATION_OF_P38MAPK_CASCADE	16	0.34	0.98	0.488	0.78	1	886	tags=13%, list=7%, signal=13%
GO_AUDITORY_RECEPTOR_CELL_DIFFERENTIATION	16	0.34	0.98	0.489	0.782	1	2599	tags=38%, list=20%, signal=47%
GO_POSITIVE_REGULATION_OF_GENE_EXPRESSION_EPIGENETIC	55	0.25	0.98	0.49	0.778	1	3076	tags=27%, list=23%, signal=35%
GO_NEGATIVE_REGULATION_OF_DEPHOSPHORYLATION	45	0.26	0.98	0.491	0.775	1	2978	tags=27%, list=23%, signal=34%
GO_ACTIN_FILAMENT_ORGANIZATION	116	0.22	0.98	0.491	0.776	1	2161	tags=21%, list=16%, signal=25%
GO_POSITIVE_REGULATION_OF_IMMUNE_RESPONSE	284	0.19	0.98	0.492	0.776	1	3421	tags=29%, list=26%, signal=38%
GO_PROTEIN_CATABOLIC_PROCESS	469	0.18	0.98	0.493	0.776	1	4303	tags=38%, list=33%, signal=55%
GO_NEGATIVE_REGULATION_OF_CYTOPLASMIC_TRANSPORT	82	0.23	0.98	0.495	0.782	1	2916	tags=27%, list=22%, signal=34%
GO_ADENYLATE_CYCLASE_INHIBITING_G_PROTEIN_COUPLED_RECEPTOR_SIGNALING_PATHWAY	17	0.34	0.98	0.495	0.781	1	3565	tags=47%, list=27%, signal=64%
GO_SYNAPTIC_VESICLE_RECYCLING	15	0.34	0.98	0.495	0.783	1	3571	tags=53%, list=27%, signal=73%
GO_HISTONE_MONOUBIQUITINATION	22	0.31	0.98	0.5	0.777	1	3466	tags=41%, list=26%, signal=55%
GO_NEGATIVE_REGULATION_OF_CYTOSKELETON_ORGANIZATION	162	0.21	0.98	0.502	0.776	1	2945	tags=25%, list=22%, signal=31%
GO_VITAMIN_METABOLIC_PROCESS	72	0.24	0.98	0.502	0.781	1	2989	tags=24%, list=23%, signal=30%
GO_PROTEIN_SECRETION	51	0.25	0.98	0.502	0.781	1	3487	tags=43%, list=26%, signal=58%
GO_CELLULAR_RESPONSE_TO_RADIATION	101	0.22	0.98	0.509	0.782	1	3394	tags=34%, list=26%, signal=45%
GO_NITROGEN_COMPOUND_TRANSPORT	311	0.19	0.98	0.512	0.776	1	3438	tags=28%, list=26%, signal=37%
GO_RESPONSE_TO_TEMPERATURE_STIMULUS	82	0.23	0.98	0.512	0.783	1	1597	tags=13%, list=12%, signal=15%
GO_CYTOKINE_MEDIATED_SIGNALING_PATHWAY	207	0.2	0.98	0.517	0.778	1	1537	tags=15%, list=12%, signal=17%
GO_SECRETION	286	0.19	0.98	0.536	0.781	1	3381	tags=30%, list=26%, signal=39%
GO_CARBOHYDRATE_DERIVATIVE_BIOSYNTHETIC_PROCESS	381	0.18	0.98	0.542	0.782	1	2913	tags=24%, list=22%, signal=30%
GO_ENDOPLASMIC_RETICULUM_ORGANIZATION	34	0.28	0.99	0.445	0.764	1	4238	tags=41%, list=32%, signal=61%
GO_CELLULAR_RESPONSE_TO_REACTIVE_OXYGEN_SPECIES	79	0.24	0.99	0.446	0.763	1	2331	tags=20%, list=18%, signal=24%
GO_PROTEIN_DEALKYLATION	24	0.3	0.99	0.455	0.764	1	4669	tags=50%, list=35%, signal=77%
GO_POSITIVE_REGULATION_OF_LIPASE_ACTIVITY	26	0.3	0.99	0.458	0.763	1	1570	tags=23%, list=12%, signal=26%
GO_RESPONSE_TO_REACTIVE_OXYGEN_SPECIES	134	0.22	0.99	0.46	0.766	1	1566	tags=16%, list=12%, signal=18%
GO_POSITIVE_REGULATION_OF_PROTEIN_COMPLEX_ASSEMBLY	144	0.21	0.99	0.462	0.767	1	1926	tags=18%, list=15%, signal=21%
GO_CARBOHYDRATE_METABOLIC_PROCESS	404	0.19	0.99	0.463	0.763	1	3397	tags=27%, list=26%, signal=36%
GO_REGULATION_OF_ERYTHROCYTE_DIFFERENTIATION	29	0.29	0.99	0.463	0.765	1	3074	tags=45%, list=23%, signal=58%
GO_NEGATIVE_REGULATION_OF_MYELOID_LEUKOCYTE_DIFFERENTIATION	21	0.32	0.99	0.466	0.767	1	1793	tags=29%, list=14%, signal=33%
GO_POSITIVE_REGULATION_OF_TRANSPORTER_ACTIVITY	36	0.27	0.99	0.468	0.775	1	3530	tags=39%, list=27%, signal=53%
GO_REGULATION_OF_DENDRITE_DEVELOPMENT	73	0.24	0.99	0.473	0.764	1	3372	tags=34%, list=26%, signal=46%
GO_REGULATION_OF_HISTONE_H3_K4_METHYLATION	18	0.33	0.99	0.473	0.764	1	3466	tags=33%, list=26%, signal=45%
GO_OLFACTORY_LOBE_DEVELOPMENT	17	0.34	0.99	0.473	0.767	1	3177	tags=47%, list=24%, signal=62%
GO_NEURON_NEURON_SYNAPTIC_TRANSMISSION	17	0.34	0.99	0.474	0.763	1	2769	tags=41%, list=21%, signal=52%
GO_LEUKOCYTE_CELL_CELL_ADHESION	112	0.22	0.99	0.475	0.762	1	2966	tags=28%, list=23%, signal=35%
GO_POSITIVE_REGULATION_OF_WOUND_HEALING	25	0.3	0.99	0.475	0.774	1	1826	tags=24%, list=14%, signal=28%
GO_PATTERN_RECOGNITION_RECEPTOR_SIGNALING_PATHWAY	66	0.25	0.99	0.479	0.764	1	3304	tags=30%, list=25%, signal=40%
GO_REGULATION_OF_I_KAPPAB_KINASE_NF_KAPPAB_SIGNALING	161	0.21	0.99	0.48	0.767	1	3756	tags=34%, list=29%, signal=46%
GO_REGULATION_OF_INTERLEUKIN_1_BETA_PRODUCTION	22	0.32	0.99	0.483	0.768	1	1322	tags=23%, list=10%, signal=25%
GO_IRON_ION_TRANSPORT	39	0.28	0.99	0.488	0.763	1	1289	tags=18%, list=10%, signal=20%
GO_NEGATIVE_REGULATION_OF_MITOTIC_NUCLEAR_DIVISION	29	0.29	0.99	0.499	0.775	1	1082	tags=17%, list=8%, signal=19%
GO_MICROTUBULE_BASED_PROCESS	375	0.19	1	0.427	0.752	1	3049	tags=25%, list=23%, signal=31%
GO_REGULATION_OF_PEPTIDE_SECRETION	93	0.23	1	0.428	0.747	1	1913	tags=20%, list=15%, signal=24%
GO_PROTEIN_POLYUBIQUITINATION	221	0.2	1	0.437	0.759	1	3902	tags=34%, list=30%, signal=47%
GO_NEURON_PROJECTION_EXTENSION	32	0.29	1	0.437	0.758	1	3322	tags=28%, list=25%, signal=38%
GO_CYTOKINESIS	70	0.24	1	0.44	0.748	1	2732	tags=26%, list=21%, signal=32%
GO_RETROGRADE_TRANSPORT_ENDOSOME_TO_GOLGI	61	0.25	1	0.44	0.753	1	1707	tags=16%, list=13%, signal=19%
GO_CELLULAR_RESPONSE_TO_LIGHT_STIMULUS	63	0.25	1	0.442	0.747	1	2982	tags=33%, list=23%, signal=43%
GO_REGULATION_OF_TUMOR_NECROSIS_FACTOR_SUPERFAMILY_CYTOKINE_PRODUCTION	46	0.27	1	0.442	0.758	1	1322	tags=20%, list=10%, signal=22%
GO_REGULATION_OF_FATTY_ACID_TRANSPORT	15	0.35	1	0.444	0.749	1	3974	tags=53%, list=30%, signal=76%
GO_CARDIAC_SEPTUM_DEVELOPMENT	57	0.26	1	0.446	0.747	1	2568	tags=30%, list=19%, signal=37%
GO_PROTEIN_LOCALIZATION_TO_VACUOLE	41	0.27	1	0.447	0.759	1	3836	tags=39%, list=29%, signal=55%
GO_TISSUE_HOMEOSTASIS	78	0.24	1	0.453	0.748	1	3097	tags=32%, list=24%, signal=42%
GO_CENTRAL_NERVOUS_SYSTEM_NEURON_DIFFERENTIATION	67	0.24	1	0.455	0.76	1	2596	tags=27%, list=20%, signal=33%
GO_POSITIVE_REGULATION_OF_PEPTIDE_SECRETION	41	0.27	1	0.459	0.755	1	3522	tags=37%, list=27%, signal=50%
GO_NEGATIVE_REGULATION_OF_KINASE_ACTIVITY	174	0.21	1	0.46	0.748	1	3082	tags=27%, list=23%, signal=35%
GO_REGULATION_OF_ORGAN_FORMATION	18	0.34	1	0.461	0.747	1	3082	tags=39%, list=23%, signal=51%
GO_NEGATIVE_REGULATION_OF_HOMEOSTATIC_PROCESS	78	0.24	1	0.461	0.747	1	3231	tags=29%, list=25%, signal=39%
GO_REGULATION_OF_CYTOKINE_PRODUCTION_INVOLVED_IN_IMMUNE_RESPONSE	27	0.3	1	0.467	0.748	1	2132	tags=30%, list=16%, signal=35%
GO_REGULATION_OF_LEUKOCYTE_DIFFERENTIATION	113	0.22	1	0.468	0.759	1	3192	tags=33%, list=24%, signal=43%
GO_REGULATION_OF_IMMUNE_RESPONSE	429	0.19	1.01	0.401	0.728	1	3449	tags=29%, list=26%, signal=38%
GO_REGULATION_OF_TRANSMEMBRANE_RECEPTOR_PROTEIN_SERINE_THREONINE_KINASE_SIGNALING_PATHWAY	128	0.22	1.01	0.407	0.731	1	2607	tags=27%, list=20%, signal=34%
GO_PROTEOGLYCAN_BIOSYNTHETIC_PROCESS	33	0.29	1.01	0.407	0.735	1	2670	tags=30%, list=20%, signal=38%
GO_REGULATION_OF_LIPID_TRANSPORT	44	0.27	1.01	0.414	0.733	1	2049	tags=25%, list=16%, signal=30%
GO_POSITIVE_REGULATION_OF_MUSCLE_CONTRACTION	23	0.31	1.01	0.418	0.73	1	512	tags=17%, list=4%, signal=18%
GO_REGULATION_OF_HORMONE_LEVELS	207	0.21	1.01	0.428	0.737	1	3522	tags=34%, list=27%, signal=46%
GO_MITOTIC_SPINDLE_ORGANIZATION	59	0.26	1.01	0.431	0.732	1	2184	tags=22%, list=17%, signal=26%
GO_REGULATION_OF_OSTEOBLAST_DIFFERENTIATION	66	0.25	1.01	0.432	0.73	1	1350	tags=21%, list=10%, signal=24%
GO_BETA_CATENIN_DESTRUCTION_COMPLEX_DISASSEMBLY	17	0.34	1.01	0.434	0.728	1	1211	tags=18%, list=9%, signal=19%
GO_POSITIVE_REGULATION_OF_CELL_ACTIVATION	127	0.22	1.01	0.436	0.732	1	3394	tags=33%, list=26%, signal=44%
GO_REGULATION_OF_CYTOSOLIC_CALCIUM_ION_CONCENTRATION	68	0.25	1.01	0.438	0.728	1	1826	tags=22%, list=14%, signal=25%
GO_NEGATIVE_REGULATION_OF_NEURON_DIFFERENTIATION	106	0.23	1.01	0.44	0.735	1	1928	tags=21%, list=15%, signal=24%
GO_MICROTUBULE_POLYMERIZATION	22	0.32	1.01	0.443	0.733	1	3184	tags=32%, list=24%, signal=42%
GO_BRANCHED_CHAIN_AMINO_ACID_METABOLIC_PROCESS	22	0.32	1.01	0.451	0.731	1	4574	tags=55%, list=35%, signal=83%
GO_INTRA_GOLGI_VESICLE_MEDIATED_TRANSPORT	36	0.29	1.01	0.453	0.73	1	3493	tags=33%, list=27%, signal=45%
GO_MULTICELLULAR_ORGANISMAL_RESPONSE_TO_STRESS	24	0.31	1.01	0.453	0.741	1	2909	tags=42%, list=22%, signal=53%
GO_PROTEIN_LOCALIZATION_TO_GOLGI_APPARATUS	24	0.32	1.01	0.455	0.732	1	4670	tags=54%, list=35%, signal=84%
GO_POSITIVE_REGULATION_OF_TRANSPORT	498	0.19	1.02	0.376	0.721	1	3167	tags=26%, list=24%, signal=33%
GO_SULFUR_COMPOUND_TRANSPORT	18	0.34	1.02	0.397	0.721	1	1589	tags=17%, list=12%, signal=19%
GO_REGULATION_OF_PEPTIDE_TRANSPORT	116	0.23	1.02	0.4	0.721	1	1913	tags=20%, list=15%, signal=23%
GO_POSITIVE_REGULATION_OF_LEUKOCYTE_PROLIFERATION	48	0.26	1.02	0.402	0.723	1	3214	tags=40%, list=24%, signal=52%
GO_SMOOTH_MUSCLE_CELL_DIFFERENTIATION	20	0.33	1.02	0.402	0.722	1	3315	tags=35%, list=25%, signal=47%
GO_MESENCHYME_DEVELOPMENT	101	0.23	1.02	0.404	0.72	1	3337	tags=37%, list=25%, signal=49%
GO_REGULATION_OF_ERK1_AND_ERK2_CASCADE	112	0.23	1.02	0.405	0.722	1	2487	tags=25%, list=19%, signal=31%
GO_REGULATION_OF_ENDOCRINE_PROCESS	20	0.33	1.02	0.407	0.722	1	1877	tags=30%, list=14%, signal=35%
GO_DICARBOXYLIC_ACID_TRANSPORT	39	0.28	1.02	0.411	0.718	1	607	tags=15%, list=5%, signal=16%
GO_REGULATION_OF_GROWTH	390	0.19	1.02	0.411	0.724	1	3214	tags=27%, list=24%, signal=35%
GO_RENAL_SYSTEM_PROCESS	52	0.26	1.02	0.411	0.726	1	4410	tags=44%, list=33%, signal=66%
GO_INFLAMMATORY_RESPONSE	176	0.21	1.02	0.412	0.718	1	1989	tags=19%, list=15%, signal=22%
GO_TRANSITION_METAL_ION_HOMEOSTASIS	72	0.24	1.02	0.412	0.724	1	2189	tags=21%, list=17%, signal=25%
GO_REGULATION_OF_OXIDOREDUCTASE_ACTIVITY	52	0.26	1.02	0.415	0.727	1	729	tags=13%, list=6%, signal=14%
GO_POSITIVE_REGULATION_OF_CATION_CHANNEL_ACTIVITY	18	0.34	1.02	0.416	0.723	1	3082	tags=44%, list=23%, signal=58%
GO_REGULATION_OF_MRNA_CATABOLIC_PROCESS	22	0.32	1.02	0.418	0.719	1	747	tags=14%, list=6%, signal=14%
GO_REGULATION_OF_B_CELL_PROLIFERATION	24	0.31	1.02	0.421	0.721	1	3965	tags=63%, list=30%, signal=89%
GO_LYMPHOCYTE_ACTIVATION_INVOLVED_IN_IMMUNE_RESPONSE	43	0.28	1.02	0.422	0.721	1	4272	tags=49%, list=32%, signal=72%
GO_NEGATIVE_REGULATION_OF_PROTEIN_SERINE_THREONINE_KINASE_ACTIVITY	97	0.24	1.02	0.422	0.724	1	2286	tags=22%, list=17%, signal=26%
GO_FACE_DEVELOPMENT	39	0.28	1.02	0.424	0.72	1	3544	tags=44%, list=27%, signal=59%
GO_CELL_MATRIX_ADHESION	61	0.26	1.02	0.424	0.722	1	2380	tags=23%, list=18%, signal=28%
GO_GLANDULAR_EPITHELIAL_CELL_DIFFERENTIATION	16	0.35	1.02	0.425	0.723	1	3082	tags=44%, list=23%, signal=57%
GO_CELLULAR_RESPONSE_TO_GLUCOSE_STARVATION	29	0.3	1.02	0.426	0.724	1	2669	tags=28%, list=20%, signal=35%
GO_NEGATIVE_REGULATION_OF_ACTIN_FILAMENT_DEPOLYMERIZATION	19	0.33	1.02	0.426	0.725	1	2529	tags=37%, list=19%, signal=46%
GO_ISOPRENOID_METABOLIC_PROCESS	59	0.26	1.02	0.427	0.721	1	3195	tags=32%, list=24%, signal=42%
GO_NEGATIVE_REGULATION_OF_CALCIUM_ION_TRANSPORT	20	0.32	1.02	0.43	0.726	1	2514	tags=30%, list=19%, signal=37%
GO_MOLTING_CYCLE	43	0.28	1.02	0.431	0.722	1	3276	tags=40%, list=25%, signal=52%
GO_CALCIUM_ION_IMPORT	30	0.3	1.02	0.436	0.719	1	4155	tags=53%, list=32%, signal=78%
GO_CELL_FATE_DETERMINATION	16	0.35	1.02	0.436	0.724	1	3082	tags=44%, list=23%, signal=57%
GO_REGULATION_OF_CELLULAR_RESPONSE_TO_INSULIN_STIMULUS	36	0.29	1.02	0.437	0.722	1	1783	tags=22%, list=14%, signal=26%
GO_SENSORY_PERCEPTION	163	0.22	1.03	0.371	0.709	1	2945	tags=28%, list=22%, signal=35%
GO_NEGATIVE_REGULATION_OF_TRANSMEMBRANE_TRANSPORT	42	0.28	1.03	0.372	0.71	1	3974	tags=38%, list=30%, signal=54%
GO_POSITIVE_REGULATION_OF_HISTONE_METHYLATION	23	0.33	1.03	0.38	0.707	1	4941	tags=61%, list=37%, signal=97%
GO_INORGANIC_ANION_TRANSPORT	47	0.27	1.03	0.381	0.705	1	2361	tags=23%, list=18%, signal=28%
GO_CARDIAC_CHAMBER_DEVELOPMENT	87	0.24	1.03	0.386	0.708	1	2723	tags=30%, list=21%, signal=37%
GO_RECEPTOR_METABOLIC_PROCESS	47	0.27	1.03	0.386	0.712	1	3760	tags=40%, list=29%, signal=56%
GO_ION_HOMEOSTASIS	265	0.2	1.03	0.387	0.714	1	3650	tags=33%, list=28%, signal=45%
GO_MACROMOLECULE_METHYLATION	145	0.22	1.03	0.389	0.714	1	2520	tags=21%, list=19%, signal=26%
GO_REGULATION_OF_STAT_CASCADE	54	0.26	1.03	0.39	0.71	1	2368	tags=24%, list=18%, signal=29%
GO_ARTERY_DEVELOPMENT	47	0.27	1.03	0.391	0.709	1	1719	tags=21%, list=13%, signal=24%
GO_REGULATION_OF_CELLULAR_RESPONSE_TO_GROWTH_FACTOR_STIMULUS	140	0.22	1.03	0.393	0.71	1	3091	tags=34%, list=23%, signal=43%
GO_PLACENTA_DEVELOPMENT	95	0.24	1.03	0.396	0.707	1	3052	tags=32%, list=23%, signal=41%
GO_POSITIVE_REGULATION_OF_NUCLEOCYTOPLASMIC_TRANSPORT	77	0.25	1.03	0.399	0.705	1	1580	tags=18%, list=12%, signal=21%
GO_FC_EPSILON_RECEPTOR_SIGNALING_PATHWAY	105	0.23	1.03	0.401	0.711	1	1908	tags=17%, list=14%, signal=20%
GO_NEGATIVE_REGULATION_OF_ERBB_SIGNALING_PATHWAY	42	0.28	1.03	0.401	0.715	1	3533	tags=40%, list=27%, signal=55%
GO_REGULATION_OF_NEURAL_PRECURSOR_CELL_PROLIFERATION	36	0.29	1.03	0.405	0.711	1	3261	tags=39%, list=25%, signal=52%
GO_RESPONSE_TO_AMINO_ACID	75	0.25	1.03	0.405	0.71	1	2271	tags=23%, list=17%, signal=27%
GO_POSITIVE_REGULATION_OF_INTERLEUKIN_6_PRODUCTION	29	0.31	1.03	0.41	0.708	1	2132	tags=24%, list=16%, signal=29%
GO_MODIFICATION_BY_SYMBIONT_OF_HOST_MORPHOLOGY_OR_PHYSIOLOGY	34	0.29	1.03	0.417	0.714	1	1571	tags=21%, list=12%, signal=23%
GO_CALCIUM_ION_IMPORT_INTO_CYTOSOL	21	0.33	1.03	0.419	0.708	1	3801	tags=48%, list=29%, signal=67%
GO_EAR_MORPHOGENESIS	54	0.26	1.03	0.421	0.71	1	1469	tags=19%, list=11%, signal=21%
GO_POSITIVE_REGULATION_OF_MONOOXYGENASE_ACTIVITY	16	0.35	1.03	0.421	0.714	1	3756	tags=44%, list=29%, signal=61%
GO_HORMONE_TRANSPORT	30	0.3	1.03	0.428	0.71	1	3418	tags=43%, list=26%, signal=58%
GO_RESPONSE_TO_INORGANIC_SUBSTANCE	286	0.21	1.04	0.361	0.705	1	2476	tags=22%, list=19%, signal=27%
GO_REGULATION_OF_GLUCOSE_TRANSPORT	68	0.25	1.04	0.362	0.694	1	3411	tags=35%, list=26%, signal=47%
GO_NEGATIVE_REGULATION_OF_MAPK_CASCADE	104	0.23	1.04	0.364	0.695	1	3197	tags=29%, list=24%, signal=38%
GO_ACTIVATION_OF_IMMUNE_RESPONSE	223	0.21	1.04	0.369	0.704	1	3304	tags=28%, list=25%, signal=36%
GO_POSITIVE_REGULATION_OF_SEQUENCE_SPECIFIC_DNA_BINDING_TRANSCRIPTION_FACTOR_ACTIVITY	141	0.22	1.04	0.375	0.702	1	2198	tags=23%, list=17%, signal=27%
GO_REGULATION_OF_CELLULAR_KETONE_METABOLIC_PROCESS	119	0.23	1.04	0.378	0.701	1	2005	tags=16%, list=15%, signal=19%
GO_CELL_MATURATION	67	0.25	1.04	0.383	0.692	1	3903	tags=36%, list=30%, signal=51%
GO_POSITIVE_REGULATION_OF_TRANSMEMBRANE_TRANSPORT	54	0.26	1.04	0.383	0.696	1	1411	tags=20%, list=11%, signal=23%
GO_ERYTHROCYTE_HOMEOSTASIS	53	0.27	1.04	0.386	0.701	1	1466	tags=23%, list=11%, signal=25%
GO_POSITIVE_REGULATION_OF_LIPID_METABOLIC_PROCESS	72	0.25	1.04	0.391	0.705	1	3200	tags=33%, list=24%, signal=44%
GO_NEPHRON_EPITHELIUM_DEVELOPMENT	41	0.28	1.04	0.394	0.704	1	3091	tags=37%, list=23%, signal=48%
GO_ORGANELLE_TRANSPORT_ALONG_MICROTUBULE	48	0.28	1.04	0.394	0.705	1	3604	tags=40%, list=27%, signal=54%
GO_HEART_TRABECULA_MORPHOGENESIS	17	0.35	1.04	0.396	0.701	1	2723	tags=47%, list=21%, signal=59%
GO_CENTRAL_NERVOUS_SYSTEM_NEURON_DEVELOPMENT	33	0.3	1.04	0.398	0.702	1	3165	tags=33%, list=24%, signal=44%
GO_GOLGI_TO_PLASMA_MEMBRANE_TRANSPORT	38	0.29	1.04	0.4	0.702	1	4248	tags=42%, list=32%, signal=62%
GO_CELL_DIFFERENTIATION_INVOLVED_IN_KIDNEY_DEVELOPMENT	17	0.36	1.04	0.402	0.702	1	2368	tags=29%, list=18%, signal=36%
GO_REGULATION_OF_PLASMA_LIPOPROTEIN_PARTICLE_LEVELS	20	0.34	1.04	0.411	0.694	1	1840	tags=25%, list=14%, signal=29%
GO_REGULATION_OF_ACTIN_FILAMENT_DEPOLYMERIZATION	28	0.31	1.04	0.414	0.705	1	2033	tags=29%, list=15%, signal=34%
GO_ENDOMEMBRANE_SYSTEM_ORGANIZATION	366	0.2	1.05	0.3	0.67	1	2696	tags=22%, list=20%, signal=27%
GO_G_PROTEIN_COUPLED_RECEPTOR_SIGNALING_PATHWAY	193	0.22	1.05	0.343	0.685	1	2629	tags=25%, list=20%, signal=31%
GO_NEURON_PROJECTION_GUIDANCE	100	0.24	1.05	0.344	0.67	1	2455	tags=26%, list=19%, signal=32%
GO_POSITIVE_REGULATION_OF_HOMEOSTATIC_PROCESS	119	0.23	1.05	0.346	0.68	1	1580	tags=18%, list=12%, signal=21%
GO_CILIUM_MORPHOGENESIS	143	0.22	1.05	0.355	0.685	1	3049	tags=27%, list=23%, signal=35%
GO_POSITIVE_REGULATION_OF_AXONOGENESIS	47	0.28	1.05	0.357	0.672	1	1919	tags=21%, list=15%, signal=25%
GO_REGULATION_OF_LEUKOCYTE_PROLIFERATION	83	0.25	1.05	0.359	0.681	1	3082	tags=36%, list=23%, signal=47%
GO_REGULATION_OF_EXTENT_OF_CELL_GROWTH	61	0.26	1.05	0.361	0.679	1	1565	tags=18%, list=12%, signal=20%
GO_NEGATIVE_REGULATION_OF_HORMONE_SECRETION	32	0.3	1.05	0.37	0.68	1	1913	tags=22%, list=15%, signal=26%
GO_RENAL_WATER_HOMEOSTASIS	18	0.35	1.05	0.374	0.671	1	2167	tags=28%, list=16%, signal=33%
GO_NEGATIVE_REGULATION_OF_TRANSCRIPTION_FACTOR_IMPORT_INTO_NUCLEUS	32	0.31	1.05	0.378	0.675	1	2805	tags=28%, list=21%, signal=36%
GO_RESPONSE_TO_GAMMA_RADIATION	40	0.29	1.05	0.388	0.67	1	1407	tags=18%, list=11%, signal=20%
GO_ACTIVATION_OF_ADENYLATE_CYCLASE_ACTIVITY	19	0.36	1.05	0.393	0.674	1	3300	tags=42%, list=25%, signal=56%
GO_GAMETE_GENERATION	294	0.21	1.06	0.293	0.664	1	2961	tags=25%, list=22%, signal=31%
GO_REGULATION_OF_CELL_CELL_ADHESION	173	0.22	1.06	0.301	0.668	1	2167	tags=24%, list=16%, signal=28%
GO_POSITIVE_REGULATION_OF_DEFENSE_RESPONSE	196	0.22	1.06	0.307	0.664	1	1485	tags=15%, list=11%, signal=16%
GO_LEUKOCYTE_MIGRATION	107	0.24	1.06	0.313	0.67	1	3661	tags=39%, list=28%, signal=54%
GO_MICROTUBULE_ORGANIZING_CENTER_ORGANIZATION	76	0.25	1.06	0.314	0.666	1	3184	tags=30%, list=24%, signal=40%
GO_REGULATION_OF_DEPHOSPHORYLATION	101	0.24	1.06	0.326	0.664	1	2839	tags=26%, list=22%, signal=33%
GO_FATTY_ACID_BIOSYNTHETIC_PROCESS	63	0.26	1.06	0.332	0.663	1	1633	tags=22%, list=12%, signal=25%
GO_REGULATION_OF_CYTOKINE_SECRETION	46	0.28	1.06	0.333	0.666	1	1911	tags=22%, list=15%, signal=25%
GO_RESPONSE_TO_LIGHT_STIMULUS	176	0.22	1.06	0.333	0.663	1	3366	tags=34%, list=26%, signal=44%
GO_POSITIVE_REGULATION_OF_MITOTIC_CELL_CYCLE	98	0.24	1.06	0.335	0.667	1	2529	tags=24%, list=19%, signal=30%
GO_MEMBRANE_LIPID_BIOSYNTHETIC_PROCESS	74	0.26	1.06	0.335	0.667	1	2872	tags=26%, list=22%, signal=33%
GO_HOMEOSTASIS_OF_NUMBER_OF_CELLS	113	0.24	1.06	0.338	0.668	1	2347	tags=25%, list=18%, signal=30%
GO_REGULATION_OF_DENDRITE_MORPHOGENESIS	44	0.28	1.06	0.341	0.666	1	3372	tags=36%, list=26%, signal=49%
GO_NEGATIVE_REGULATION_OF_LIPID_METABOLIC_PROCESS	40	0.29	1.06	0.344	0.665	1	1980	tags=23%, list=15%, signal=26%
GO_POSITIVE_REGULATION_OF_IMMUNE_EFFECTOR_PROCESS	71	0.26	1.06	0.345	0.663	1	3449	tags=37%, list=26%, signal=49%
GO_CELLULAR_CARBOHYDRATE_METABOLIC_PROCESS	102	0.24	1.06	0.345	0.665	1	2573	tags=23%, list=20%, signal=28%
GO_POSITIVE_REGULATION_OF_HEMOPOIESIS	86	0.25	1.06	0.345	0.666	1	2495	tags=28%, list=19%, signal=34%
GO_POSITIVE_REGULATION_OF_CELL_SUBSTRATE_ADHESION	60	0.27	1.06	0.347	0.667	1	2380	tags=27%, list=18%, signal=32%
GO_MORPHOGENESIS_OF_EMBRYONIC_EPITHELIUM	93	0.24	1.06	0.349	0.667	1	3195	tags=33%, list=24%, signal=44%
GO_GOLGI_TO_PLASMA_MEMBRANE_PROTEIN_TRANSPORT	24	0.33	1.06	0.351	0.667	1	4248	tags=54%, list=32%, signal=80%
GO_LIMBIC_SYSTEM_DEVELOPMENT	51	0.28	1.06	0.352	0.666	1	3991	tags=41%, list=30%, signal=59%
GO_ALPHA_BETA_T_CELL_ACTIVATION	22	0.33	1.06	0.353	0.67	1	3487	tags=41%, list=26%, signal=56%
GO_EXTRINSIC_APOPTOTIC_SIGNALING_PATHWAY	75	0.25	1.06	0.354	0.666	1	2924	tags=31%, list=22%, signal=39%
GO_REGULATION_OF_TYROSINE_PHOSPHORYLATION_OF_STAT_PROTEIN	29	0.31	1.06	0.357	0.667	1	1537	tags=21%, list=12%, signal=23%
GO_REGULATION_OF_CHEMOKINE_PRODUCTION	25	0.32	1.06	0.362	0.669	1	1571	tags=28%, list=12%, signal=32%
GO_CELLULAR_RESPONSE_TO_GAMMA_RADIATION	17	0.36	1.06	0.362	0.665	1	963	tags=18%, list=7%, signal=19%
GO_REGULATION_OF_TOLL_LIKE_RECEPTOR_SIGNALING_PATHWAY	27	0.32	1.06	0.364	0.665	1	1411	tags=22%, list=11%, signal=25%
GO_REGULATION_OF_ALCOHOL_BIOSYNTHETIC_PROCESS	21	0.34	1.06	0.365	0.669	1	3090	tags=43%, list=23%, signal=56%
GO_MESENCHYMAL_CELL_DIFFERENTIATION	71	0.26	1.06	0.365	0.669	1	3276	tags=37%, list=25%, signal=48%
GO_FOREBRAIN_GENERATION_OF_NEURONS	26	0.32	1.06	0.366	0.665	1	602	tags=15%, list=5%, signal=16%
GO_REGULATION_OF_GASTRULATION	19	0.35	1.06	0.368	0.667	1	2238	tags=26%, list=17%, signal=32%
GO_RESPONSE_TO_BMP	44	0.28	1.06	0.368	0.666	1	1565	tags=25%, list=12%, signal=28%
GO_CELLULAR_IRON_ION_HOMEOSTASIS	29	0.31	1.06	0.37	0.664	1	1566	tags=21%, list=12%, signal=23%
GO_CELLULAR_RESPONSE_TO_DRUG	39	0.3	1.06	0.375	0.668	1	2348	tags=28%, list=18%, signal=34%
GO_REGULATION_OF_MULTICELLULAR_ORGANISMAL_METABOLIC_PROCESS	24	0.33	1.06	0.375	0.667	1	1013	tags=21%, list=8%, signal=23%
GO_CELLULAR_TRANSITION_METAL_ION_HOMEOSTASIS	50	0.28	1.06	0.375	0.668	1	3176	tags=36%, list=24%, signal=47%
GO_LEFT_RIGHT_PATTERN_FORMATION	15	0.37	1.06	0.377	0.667	1	2368	tags=40%, list=18%, signal=49%
GO_POSITIVE_REGULATION_OF_CALCIUM_ION_IMPORT	22	0.34	1.06	0.38	0.666	1	3043	tags=36%, list=23%, signal=47%
GO_ENDOTHELIAL_CELL_DEVELOPMENT	35	0.3	1.06	0.385	0.663	1	2961	tags=43%, list=22%, signal=55%
GO_THYMOCYTE_AGGREGATION	26	0.32	1.06	0.386	0.666	1	3159	tags=42%, list=24%, signal=56%
GO_CELL_PROLIFERATION	413	0.2	1.07	0.258	0.66	1	3197	tags=29%, list=24%, signal=37%
GO_CELLULAR_CHEMICAL_HOMEOSTASIS	264	0.21	1.07	0.266	0.658	1	3176	tags=29%, list=24%, signal=38%
GO_REGULATION_OF_CELL_MORPHOGENESIS_INVOLVED_IN_DIFFERENTIATION	205	0.22	1.07	0.287	0.656	1	2728	tags=27%, list=21%, signal=33%
GO_CELLULAR_RESPONSE_TO_STARVATION	88	0.25	1.07	0.301	0.655	1	3612	tags=35%, list=27%, signal=48%
GO_REGULATION_OF_NUCLEOCYTOPLASMIC_TRANSPORT	155	0.23	1.07	0.312	0.659	1	1580	tags=17%, list=12%, signal=19%
GO_REGULATION_OF_LIPID_BIOSYNTHETIC_PROCESS	80	0.26	1.07	0.314	0.655	1	2831	tags=28%, list=21%, signal=35%
GO_NEGATIVE_REGULATION_OF_ESTABLISHMENT_OF_PROTEIN_LOCALIZATION	124	0.24	1.07	0.314	0.659	1	1913	tags=18%, list=15%, signal=21%
GO_TUBE_FORMATION	92	0.25	1.07	0.317	0.656	1	3124	tags=33%, list=24%, signal=42%
GO_GASTRULATION	92	0.25	1.07	0.326	0.657	1	1767	tags=18%, list=13%, signal=21%
GO_REGULATION_OF_INTERLEUKIN_6_PRODUCTION	43	0.29	1.07	0.329	0.657	1	2132	tags=21%, list=16%, signal=25%
GO_PHAGOCYTOSIS	98	0.24	1.07	0.33	0.667	1	3848	tags=35%, list=29%, signal=49%
GO_REGULATION_OF_HEART_CONTRACTION	89	0.25	1.07	0.34	0.658	1	3033	tags=31%, list=23%, signal=41%
GO_PROTEIN_LOCALIZATION_TO_CILIUM	21	0.34	1.07	0.344	0.657	1	4565	tags=48%, list=35%, signal=73%
GO_REGULATION_OF_GENE_SILENCING	37	0.3	1.07	0.346	0.657	1	4250	tags=49%, list=32%, signal=72%
GO_POSITIVE_REGULATION_OF_PROTEIN_ACETYLATION	28	0.32	1.07	0.347	0.656	1	725	tags=18%, list=6%, signal=19%
GO_NEUROMUSCULAR_PROCESS_CONTROLLING_BALANCE	28	0.32	1.07	0.354	0.659	1	2775	tags=39%, list=21%, signal=50%
GO_EYE_PHOTORECEPTOR_CELL_DIFFERENTIATION	15	0.37	1.07	0.355	0.659	1	3771	tags=47%, list=29%, signal=65%
GO_REGULATION_OF_HISTONE_METHYLATION	39	0.29	1.07	0.358	0.66	1	4441	tags=44%, list=34%, signal=66%
GO_RENAL_TUBULE_DEVELOPMENT	35	0.3	1.07	0.359	0.658	1	3091	tags=37%, list=23%, signal=48%
GO_POSITIVE_REGULATION_OF_POTASSIUM_ION_TRANSPORT	20	0.34	1.07	0.366	0.659	1	1058	tags=25%, list=8%, signal=27%
GO_POSITIVE_REGULATION_OF_LYASE_ACTIVITY	24	0.33	1.07	0.377	0.656	1	1581	tags=25%, list=12%, signal=28%
GO_NEGATIVE_REGULATION_OF_INTRACELLULAR_SIGNAL_TRANSDUCTION	299	0.21	1.08	0.242	0.647	1	3231	tags=29%, list=25%, signal=38%
GO_CELL_ACTIVATION	273	0.21	1.08	0.267	0.648	1	3328	tags=31%, list=25%, signal=40%
GO_GENE_SILENCING	146	0.23	1.08	0.273	0.646	1	1618	tags=16%, list=12%, signal=19%
GO_REGULATION_OF_HORMONE_SECRETION	117	0.24	1.08	0.275	0.646	1	1913	tags=21%, list=15%, signal=24%
GO_PROTEIN_LOCALIZATION_TO_CELL_PERIPHERY	105	0.25	1.08	0.287	0.652	1	3018	tags=29%, list=23%, signal=37%
GO_ANGIOGENESIS	166	0.23	1.08	0.289	0.649	1	1894	tags=23%, list=14%, signal=26%
GO_EMBRYONIC_ORGAN_MORPHOGENESIS	161	0.23	1.08	0.293	0.647	1	1566	tags=18%, list=12%, signal=20%
GO_ADULT_BEHAVIOR	50	0.28	1.08	0.316	0.642	1	2945	tags=38%, list=22%, signal=49%
GO_VASCULOGENESIS	37	0.3	1.08	0.318	0.646	1	3490	tags=41%, list=26%, signal=55%
GO_REGULATION_OF_GLUCOSE_METABOLIC_PROCESS	65	0.27	1.08	0.33	0.647	1	1408	tags=18%, list=11%, signal=21%
GO_POSITIVE_REGULATION_OF_DEPHOSPHORYLATION	30	0.32	1.08	0.334	0.642	1	2189	tags=23%, list=17%, signal=28%
GO_TRABECULA_MORPHOGENESIS	25	0.33	1.08	0.336	0.646	1	2723	tags=36%, list=21%, signal=45%
GO_EPITHELIAL_CELL_APOPTOTIC_PROCESS	20	0.36	1.08	0.338	0.643	1	1434	tags=25%, list=11%, signal=28%
GO_REGULATION_OF_FILOPODIUM_ASSEMBLY	25	0.32	1.08	0.341	0.647	1	2332	tags=24%, list=18%, signal=29%
GO_POSITIVE_REGULATION_OF_CALCIUM_ION_TRANSPORT_INTO_CYTOSOL	20	0.35	1.08	0.346	0.654	1	3082	tags=35%, list=23%, signal=46%
GO_REGULATION_OF_MUSCLE_HYPERTROPHY	27	0.32	1.08	0.354	0.649	1	2440	tags=30%, list=19%, signal=36%
GO_PATTERNING_OF_BLOOD_VESSELS	19	0.36	1.08	0.359	0.654	1	1570	tags=26%, list=12%, signal=30%
GO_MONOVALENT_INORGANIC_CATION_HOMEOSTASIS	57	0.27	1.08	0.366	0.654	1	3133	tags=30%, list=24%, signal=39%
GO_REGULATION_OF_LEUKOCYTE_DEGRANULATION	23	0.34	1.08	0.368	0.653	1	3449	tags=39%, list=26%, signal=53%
GO_REGULATION_OF_ION_TRANSPORT	235	0.22	1.09	0.236	0.633	1	3135	tags=29%, list=24%, signal=37%
GO_POSITIVE_REGULATION_OF_CELL_CYCLE_PROCESS	186	0.23	1.09	0.267	0.627	1	2568	tags=23%, list=19%, signal=28%
GO_CELL_SUBSTRATE_ADHESION	92	0.25	1.09	0.278	0.633	1	1514	tags=17%, list=11%, signal=20%
GO_REGULATION_OF_MUSCLE_CONTRACTION	66	0.27	1.09	0.28	0.63	1	974	tags=17%, list=7%, signal=18%
GO_REGULATION_OF_CELL_PROJECTION_ASSEMBLY	111	0.24	1.09	0.283	0.632	1	2529	tags=25%, list=19%, signal=31%
GO_REGULATION_OF_LYASE_ACTIVITY	35	0.31	1.09	0.3	0.631	1	1581	tags=23%, list=12%, signal=26%
GO_STEROID_HORMONE_MEDIATED_SIGNALING_PATHWAY	85	0.26	1.09	0.301	0.627	1	1981	tags=21%, list=15%, signal=25%
GO_FORMATION_OF_PRIMARY_GERM_LAYER	67	0.26	1.09	0.303	0.635	1	3550	tags=37%, list=27%, signal=51%
GO_EAR_DEVELOPMENT	97	0.25	1.09	0.303	0.638	1	3276	tags=31%, list=25%, signal=41%
GO_POSITIVE_REGULATION_OF_NUCLEAR_DIVISION	40	0.29	1.09	0.309	0.635	1	1142	tags=18%, list=9%, signal=19%
GO_INOSITOL_PHOSPHATE_METABOLIC_PROCESS	39	0.3	1.09	0.315	0.633	1	1865	tags=23%, list=14%, signal=27%
GO_PANCREAS_DEVELOPMENT	38	0.31	1.09	0.32	0.631	1	3337	tags=45%, list=25%, signal=60%
GO_NEURAL_PRECURSOR_CELL_PROLIFERATION	40	0.3	1.09	0.32	0.633	1	3363	tags=38%, list=26%, signal=50%
GO_REGULATION_OF_SODIUM_ION_TRANSMEMBRANE_TRANSPORT	28	0.32	1.09	0.322	0.631	1	1295	tags=21%, list=10%, signal=24%
GO_WATER_HOMEOSTASIS	29	0.32	1.09	0.322	0.631	1	1285	tags=21%, list=10%, signal=23%
GO_REGULATION_OF_INTRACELLULAR_STEROID_HORMONE_RECEPTOR_SIGNALING_PATHWAY	46	0.29	1.09	0.326	0.634	1	2282	tags=26%, list=17%, signal=31%
GO_BONE_MORPHOGENESIS	39	0.3	1.09	0.331	0.628	1	1565	tags=21%, list=12%, signal=23%
GO_VACUOLE_FUSION	21	0.35	1.09	0.332	0.628	1	2720	tags=29%, list=21%, signal=36%
GO_NUCLEOTIDE_BINDING_DOMAIN_LEUCINE_RICH_REPEAT_CONTAINING_RECEPTOR_SIGNALING_PATHWAY	26	0.33	1.09	0.338	0.633	1	2132	tags=27%, list=16%, signal=32%
GO_SMOOTH_MUSCLE_CONTRACTION	16	0.37	1.09	0.34	0.632	1	1547	tags=38%, list=12%, signal=42%
GO_SPROUTING_ANGIOGENESIS	25	0.33	1.09	0.345	0.637	1	3322	tags=44%, list=25%, signal=59%
GO_REGULATION_OF_TISSUE_REMODELING	21	0.35	1.09	0.349	0.633	1	607	tags=19%, list=5%, signal=20%
GO_STRAND_DISPLACEMENT	26	0.33	1.09	0.351	0.638	1	4296	tags=50%, list=33%, signal=74%
GO_CELLULAR_RESPONSE_TO_ORGANIC_CYCLIC_COMPOUND	288	0.22	1.1	0.221	0.611	1	2019	tags=19%, list=15%, signal=22%
GO_FC_RECEPTOR_SIGNALING_PATHWAY	143	0.23	1.1	0.266	0.627	1	2460	tags=21%, list=19%, signal=26%
GO_PROTEIN_UBIQUITINATION_INVOLVED_IN_UBIQUITIN_DEPENDENT_PROTEIN_CATABOLIC_PROCESS	118	0.25	1.1	0.28	0.62	1	2723	tags=27%, list=21%, signal=34%
GO_NEURAL_TUBE_FORMATION	77	0.26	1.1	0.281	0.613	1	3124	tags=34%, list=24%, signal=44%
GO_REGULATION_OF_ERBB_SIGNALING_PATHWAY	63	0.27	1.1	0.286	0.613	1	3563	tags=43%, list=27%, signal=58%
GO_POSITIVE_REGULATION_OF_LIPID_BIOSYNTHETIC_PROCESS	37	0.3	1.1	0.289	0.618	1	3200	tags=35%, list=24%, signal=46%
GO_REGULATION_OF_PROTEIN_EXPORT_FROM_NUCLEUS	30	0.32	1.1	0.304	0.613	1	1860	tags=23%, list=14%, signal=27%
GO_CELLULAR_RESPONSE_TO_CARBOHYDRATE_STIMULUS	40	0.3	1.1	0.314	0.625	1	2049	tags=25%, list=16%, signal=30%
GO_LONG_TERM_SYNAPTIC_POTENTIATION	17	0.38	1.1	0.325	0.612	1	2487	tags=41%, list=19%, signal=51%
GO_SKIN_EPIDERMIS_DEVELOPMENT	37	0.3	1.1	0.325	0.614	1	3276	tags=43%, list=25%, signal=57%
GO_REGULATION_OF_MAST_CELL_ACTIVATION	19	0.36	1.1	0.327	0.614	1	4319	tags=53%, list=33%, signal=78%
GO_LYMPHOCYTE_COSTIMULATION	26	0.33	1.1	0.331	0.613	1	1411	tags=23%, list=11%, signal=26%
GO_SUBSTRATE_ADHESION_DEPENDENT_CELL_SPREADING	23	0.35	1.1	0.331	0.611	1	3192	tags=30%, list=24%, signal=40%
GO_POSITIVE_REGULATION_OF_CYTOKINE_BIOSYNTHETIC_PROCESS	20	0.36	1.1	0.333	0.612	1	931	tags=20%, list=7%, signal=21%
GO_DSRNA_FRAGMENTATION	15	0.38	1.1	0.34	0.627	1	1350	tags=27%, list=10%, signal=30%
GO_CHROMATIN_ORGANIZATION	491	0.21	1.11	0.172	0.598	1	3037	tags=25%, list=23%, signal=32%
GO_NEGATIVE_REGULATION_OF_CELL_DIFFERENTIATION	326	0.22	1.11	0.18	0.6	1	1928	tags=20%, list=15%, signal=23%
GO_REGULATION_OF_SECRETION	304	0.22	1.11	0.189	0.601	1	3534	tags=33%, list=27%, signal=43%
GO_REGULATION_OF_NEURON_DIFFERENTIATION	315	0.22	1.11	0.19	0.596	1	3201	tags=31%, list=24%, signal=40%
GO_RESPONSE_TO_EXTRACELLULAR_STIMULUS	265	0.22	1.11	0.191	0.606	1	2697	tags=23%, list=20%, signal=29%
GO_REGULATION_OF_SEQUENCE_SPECIFIC_DNA_BINDING_TRANSCRIPTION_FACTOR_ACTIVITY	234	0.22	1.11	0.211	0.604	1	1908	tags=21%, list=14%, signal=25%
GO_OSSIFICATION	137	0.24	1.11	0.248	0.604	1	2305	tags=23%, list=17%, signal=27%
GO_RESPONSE_TO_METAL_ION	186	0.23	1.11	0.25	0.609	1	2161	tags=22%, list=16%, signal=26%
GO_AMINO_ACID_TRANSPORT	71	0.27	1.11	0.259	0.604	1	2915	tags=31%, list=22%, signal=40%
GO_MEMBRANE_LIPID_METABOLIC_PROCESS	126	0.24	1.11	0.26	0.609	1	3238	tags=29%, list=25%, signal=38%
GO_CELLULAR_RESPONSE_TO_BIOTIC_STIMULUS	89	0.26	1.11	0.262	0.596	1	1826	tags=22%, list=14%, signal=26%
GO_REGULATION_OF_REACTIVE_OXYGEN_SPECIES_METABOLIC_PROCESS	93	0.26	1.11	0.269	0.608	1	1580	tags=18%, list=12%, signal=21%
GO_ANTIGEN_PROCESSING_AND_PRESENTATION_OF_PEPTIDE_OR_POLYSACCHARIDE_ANTIGEN_VIA_MHC_CLASS_II	68	0.27	1.11	0.287	0.605	1	2184	tags=24%, list=17%, signal=28%
GO_REGULATION_OF_PHOSPHOLIPASE_ACTIVITY	28	0.33	1.11	0.291	0.604	1	1570	tags=21%, list=12%, signal=24%
GO_REGULATION_OF_DOUBLE_STRAND_BREAK_REPAIR	29	0.33	1.11	0.297	0.608	1	2678	tags=31%, list=20%, signal=39%
GO_CELLULAR_PROTEIN_COMPLEX_LOCALIZATION	19	0.36	1.11	0.308	0.601	1	5269	tags=68%, list=40%, signal=114%
GO_NEGATIVE_REGULATION_OF_PEPTIDE_SECRETION	20	0.36	1.11	0.324	0.606	1	977	tags=20%, list=7%, signal=22%
GO_MITOTIC_G2_M_TRANSITION_CHECKPOINT	16	0.39	1.11	0.345	0.606	1	3694	tags=50%, list=28%, signal=69%
GO_ARACHIDONIC_ACID_METABOLIC_PROCESS	17	0.38	1.11	0.347	0.608	1	2205	tags=35%, list=17%, signal=42%
GO_SEXUAL_REPRODUCTION	344	0.22	1.12	0.154	0.59	1	2961	tags=25%, list=22%, signal=31%
GO_CELLULAR_RESPONSE_TO_STEROID_HORMONE_STIMULUS	138	0.24	1.12	0.236	0.585	1	1983	tags=20%, list=15%, signal=24%
GO_REGULATION_OF_INFLAMMATORY_RESPONSE	124	0.24	1.12	0.239	0.595	1	1580	tags=19%, list=12%, signal=21%
GO_CARBOHYDRATE_TRANSPORT	48	0.29	1.12	0.243	0.584	1	2489	tags=29%, list=19%, signal=36%
GO_MESODERM_DEVELOPMENT	64	0.27	1.12	0.252	0.591	1	1350	tags=19%, list=10%, signal=21%
GO_GOLGI_ORGANIZATION	77	0.27	1.12	0.253	0.583	1	4745	tags=47%, list=36%, signal=73%
GO_REGULATION_OF_PROTEIN_KINASE_B_SIGNALING	73	0.27	1.12	0.258	0.591	1	3192	tags=37%, list=24%, signal=49%
GO_MYELOID_LEUKOCYTE_DIFFERENTIATION	57	0.28	1.12	0.269	0.583	1	2305	tags=25%, list=17%, signal=30%
GO_POSITIVE_REGULATION_OF_DENDRITE_DEVELOPMENT	40	0.3	1.12	0.276	0.582	1	3372	tags=35%, list=26%, signal=47%
GO_DEMETHYLATION	36	0.31	1.12	0.285	0.593	1	1900	tags=22%, list=14%, signal=26%
GO_POSITIVE_REGULATION_OF_PROTEIN_KINASE_B_SIGNALING	46	0.3	1.12	0.287	0.591	1	3348	tags=41%, list=25%, signal=55%
GO_POSITIVE_REGULATION_OF_BLOOD_VESSEL_ENDOTHELIAL_CELL_MIGRATION	18	0.38	1.12	0.293	0.59	1	1581	tags=33%, list=12%, signal=38%
GO_MULTICELLULAR_ORGANISMAL_WATER_HOMEOSTASIS	26	0.34	1.12	0.294	0.592	1	2349	tags=31%, list=18%, signal=37%
GO_POSITIVE_REGULATION_OF_PROTEIN_AUTOPHOSPHORYLATION	16	0.38	1.12	0.296	0.59	1	3694	tags=44%, list=28%, signal=61%
GO_ADENYLATE_CYCLASE_MODULATING_G_PROTEIN_COUPLED_RECEPTOR_SIGNALING_PATHWAY	37	0.31	1.12	0.301	0.595	1	3565	tags=41%, list=27%, signal=55%
GO_REGULATION_OF_MYOBLAST_DIFFERENTIATION	22	0.36	1.12	0.306	0.583	1	2368	tags=36%, list=18%, signal=44%
GO_PRODUCTION_OF_MOLECULAR_MEDIATOR_OF_IMMUNE_RESPONSE	35	0.32	1.12	0.309	0.591	1	2775	tags=34%, list=21%, signal=43%
GO_SUBSTRATE_DEPENDENT_CELL_MIGRATION	19	0.37	1.12	0.327	0.585	1	2453	tags=37%, list=19%, signal=45%
GO_DNA_REPLICATION_DEPENDENT_NUCLEOSOME_ORGANIZATION	17	0.38	1.12	0.329	0.588	1	1843	tags=18%, list=14%, signal=20%
GO_ION_TRANSMEMBRANE_TRANSPORT	354	0.22	1.13	0.149	0.571	1	3474	tags=31%, list=26%, signal=41%
GO_SMALL_GTPASE_MEDIATED_SIGNAL_TRANSDUCTION	247	0.23	1.13	0.172	0.577	1	3112	tags=28%, list=24%, signal=36%
GO_REGULATION_OF_CYTOKINE_PRODUCTION	291	0.22	1.13	0.179	0.572	1	3214	tags=30%, list=24%, signal=39%
GO_REGULATION_OF_NEURON_PROJECTION_DEVELOPMENT	239	0.23	1.13	0.203	0.577	1	3415	tags=31%, list=26%, signal=42%
GO_REGULATION_OF_RESPONSE_TO_WOUNDING	183	0.24	1.13	0.209	0.582	1	1981	tags=20%, list=15%, signal=23%
GO_RESPONSE_TO_KETONE	107	0.26	1.13	0.219	0.571	1	1628	tags=19%, list=12%, signal=21%
GO_CELL_CYCLE_ARREST	123	0.25	1.13	0.224	0.574	1	2979	tags=31%, list=23%, signal=40%
GO_REGULATION_OF_CHEMOTAXIS	77	0.27	1.13	0.241	0.571	1	1609	tags=25%, list=12%, signal=28%
GO_SKELETAL_MUSCLE_ORGAN_DEVELOPMENT	72	0.27	1.13	0.255	0.576	1	1940	tags=24%, list=15%, signal=28%
GO_EMBRYONIC_PLACENTA_DEVELOPMENT	55	0.29	1.13	0.261	0.57	1	4376	tags=53%, list=33%, signal=79%
GO_REGULATION_OF_WOUND_HEALING	64	0.28	1.13	0.263	0.577	1	1826	tags=22%, list=14%, signal=25%
GO_NEGATIVE_REGULATION_OF_I_KAPPAB_KINASE_NF_KAPPAB_SIGNALING	33	0.32	1.13	0.267	0.578	1	1275	tags=18%, list=10%, signal=20%
GO_REGULATION_OF_GLUCOSE_IMPORT	37	0.31	1.13	0.269	0.577	1	3002	tags=38%, list=23%, signal=49%
GO_RESPONSE_TO_IRON_ION	22	0.36	1.13	0.273	0.574	1	3063	tags=36%, list=23%, signal=47%
GO_SODIUM_ION_TRANSMEMBRANE_TRANSPORT	27	0.34	1.13	0.275	0.571	1	713	tags=19%, list=5%, signal=20%
GO_REGULATION_OF_PROTEIN_TYROSINE_KINASE_ACTIVITY	43	0.3	1.13	0.277	0.578	1	3650	tags=42%, list=28%, signal=58%
GO_POSITIVE_REGULATION_OF_G1_S_TRANSITION_OF_MITOTIC_CELL_CYCLE	20	0.36	1.13	0.281	0.578	1	1801	tags=30%, list=14%, signal=35%
GO_REGULATION_OF_PHOSPHOLIPID_METABOLIC_PROCESS	35	0.32	1.13	0.284	0.579	1	3165	tags=40%, list=24%, signal=53%
GO_LACTATION	25	0.35	1.13	0.284	0.582	1	3381	tags=44%, list=26%, signal=59%
GO_POSITIVE_REGULATION_OF_GLUCOSE_TRANSPORT	25	0.35	1.13	0.287	0.57	1	3002	tags=40%, list=23%, signal=52%
GO_CEREBELLAR_CORTEX_DEVELOPMENT	23	0.36	1.13	0.297	0.578	1	1861	tags=30%, list=14%, signal=35%
GO_REGULATION_OF_SODIUM_ION_TRANSMEMBRANE_TRANSPORTER_ACTIVITY	22	0.35	1.13	0.3	0.57	1	1295	tags=23%, list=10%, signal=25%
GO_PROTEIN_LOCALIZATION_TO_CYTOSKELETON	26	0.34	1.13	0.303	0.576	1	3016	tags=31%, list=23%, signal=40%
GO_CHEMICAL_HOMEOSTASIS	430	0.21	1.14	0.123	0.562	1	3650	tags=33%, list=28%, signal=45%
GO_NEGATIVE_REGULATION_OF_DEVELOPMENTAL_PROCESS	435	0.21	1.14	0.128	0.57	1	1928	tags=19%, list=15%, signal=22%
GO_POSITIVE_REGULATION_OF_CELL_CYCLE	251	0.23	1.14	0.162	0.562	1	2746	tags=25%, list=21%, signal=31%
GO_CELLULAR_RESPONSE_TO_EXTERNAL_STIMULUS	181	0.24	1.14	0.178	0.559	1	3612	tags=34%, list=27%, signal=46%
GO_IMMUNE_RESPONSE_REGULATING_CELL_SURFACE_RECEPTOR_SIGNALING_PATHWAY	180	0.24	1.14	0.187	0.569	1	2460	tags=22%, list=19%, signal=27%
GO_NEGATIVE_REGULATION_OF_IMMUNE_SYSTEM_PROCESS	197	0.23	1.14	0.196	0.566	1	3560	tags=35%, list=27%, signal=47%
GO_REGIONALIZATION	172	0.24	1.14	0.197	0.57	1	2105	tags=21%, list=16%, signal=25%
GO_CYTOSKELETON_DEPENDENT_INTRACELLULAR_TRANSPORT	93	0.26	1.14	0.219	0.57	1	3604	tags=37%, list=27%, signal=50%
GO_SYNAPSE_ORGANIZATION	59	0.29	1.14	0.227	0.565	1	3039	tags=29%, list=23%, signal=37%
GO_NEURON_MIGRATION	54	0.29	1.14	0.24	0.57	1	3192	tags=26%, list=24%, signal=34%
GO_POSITIVE_REGULATION_OF_MUSCLE_CELL_DIFFERENTIATION	48	0.3	1.14	0.256	0.569	1	3317	tags=35%, list=25%, signal=47%
GO_POSITIVE_REGULATION_OF_KIDNEY_DEVELOPMENT	18	0.38	1.14	0.262	0.563	1	1363	tags=28%, list=10%, signal=31%
GO_REGULATION_OF_LEUKOCYTE_MIGRATION	57	0.29	1.14	0.263	0.57	1	1609	tags=25%, list=12%, signal=28%
GO_POSITIVE_REGULATION_OF_CAMP_METABOLIC_PROCESS	29	0.34	1.14	0.265	0.57	1	1581	tags=24%, list=12%, signal=27%
GO_FATTY_ACYL_COA_METABOLIC_PROCESS	34	0.33	1.14	0.267	0.563	1	1203	tags=21%, list=9%, signal=23%
GO_NEGATIVE_REGULATION_OF_CHROMOSOME_SEGREGATION	23	0.35	1.14	0.268	0.569	1	771	tags=17%, list=6%, signal=18%
GO_NEGATIVE_REGULATION_OF_CATION_TRANSMEMBRANE_TRANSPORT	25	0.35	1.14	0.269	0.57	1	3678	tags=44%, list=28%, signal=61%
GO_REGULATION_OF_LIPID_STORAGE	25	0.35	1.14	0.277	0.569	1	1900	tags=28%, list=14%, signal=33%
GO_REGULATION_OF_LIPID_CATABOLIC_PROCESS	29	0.34	1.14	0.278	0.563	1	2995	tags=38%, list=23%, signal=49%
GO_DIGESTIVE_TRACT_MORPHOGENESIS	23	0.35	1.14	0.283	0.57	1	3337	tags=48%, list=25%, signal=64%
GO_CALCIUM_MEDIATED_SIGNALING	40	0.31	1.14	0.286	0.571	1	1504	tags=25%, list=11%, signal=28%
GO_REGULATION_OF_MAST_CELL_ACTIVATION_INVOLVED_IN_IMMUNE_RESPONSE	17	0.39	1.14	0.287	0.568	1	3449	tags=47%, list=26%, signal=64%
GO_POSITIVE_REGULATION_OF_IMMUNE_SYSTEM_PROCESS	438	0.22	1.15	0.099	0.55	1	3328	tags=30%, list=25%, signal=38%
GO_REGULATION_OF_PROTEIN_COMPLEX_ASSEMBLY	270	0.23	1.15	0.144	0.549	1	1842	tags=19%, list=14%, signal=22%
GO_LEUKOCYTE_ACTIVATION	191	0.24	1.15	0.164	0.559	1	3408	tags=34%, list=26%, signal=45%
GO_REGULATION_OF_LIPID_METABOLIC_PROCESS	170	0.24	1.15	0.166	0.558	1	3200	tags=31%, list=24%, signal=41%
GO_RESPONSE_TO_NUTRIENT	115	0.25	1.15	0.185	0.551	1	2200	tags=23%, list=17%, signal=28%
GO_PLASMA_MEMBRANE_ORGANIZATION	139	0.25	1.15	0.192	0.557	1	3018	tags=28%, list=23%, signal=36%
GO_PROTEIN_ALKYLATION	80	0.27	1.15	0.198	0.55	1	2520	tags=24%, list=19%, signal=29%
GO_AMINOGLYCAN_METABOLIC_PROCESS	92	0.27	1.15	0.203	0.548	1	3464	tags=34%, list=26%, signal=45%
GO_REGULATION_OF_SYNAPSE_STRUCTURE_OR_ACTIVITY	105	0.26	1.15	0.204	0.549	1	3165	tags=31%, list=24%, signal=41%
GO_PROTEIN_ACYLATION	126	0.25	1.15	0.206	0.556	1	2422	tags=21%, list=18%, signal=26%
GO_REGULATION_OF_VASCULATURE_DEVELOPMENT	113	0.26	1.15	0.206	0.559	1	1957	tags=22%, list=15%, signal=26%
GO_PROTEIN_ACETYLATION	102	0.26	1.15	0.206	0.56	1	2297	tags=22%, list=17%, signal=26%
GO_REGULATION_OF_AXONOGENESIS	97	0.26	1.15	0.216	0.559	1	2193	tags=24%, list=17%, signal=28%
GO_INSULIN_RECEPTOR_SIGNALING_PATHWAY	64	0.29	1.15	0.222	0.548	1	3005	tags=36%, list=23%, signal=46%
GO_MODIFICATION_OF_MORPHOLOGY_OR_PHYSIOLOGY_OF_OTHER_ORGANISM	58	0.29	1.15	0.222	0.549	1	1689	tags=22%, list=13%, signal=26%
GO_DNA_ALKYLATION	30	0.33	1.15	0.245	0.56	1	1764	tags=23%, list=13%, signal=27%
GO_TERPENOID_METABOLIC_PROCESS	42	0.32	1.15	0.25	0.549	1	3195	tags=38%, list=24%, signal=50%
GO_POSITIVE_REGULATION_OF_NEURAL_PRECURSOR_CELL_PROLIFERATION	17	0.4	1.15	0.271	0.549	1	3124	tags=53%, list=24%, signal=69%
GO_SYNAPSE_ASSEMBLY	26	0.34	1.15	0.271	0.551	1	1865	tags=23%, list=14%, signal=27%
GO_SCHWANN_CELL_DEVELOPMENT	19	0.38	1.15	0.272	0.55	1	1514	tags=26%, list=11%, signal=30%
GO_PYRIMIDINE_NUCLEOBASE_METABOLIC_PROCESS	18	0.38	1.15	0.277	0.561	1	1744	tags=22%, list=13%, signal=26%
GO_NEGATIVE_REGULATION_OF_AXON_EXTENSION	19	0.38	1.15	0.285	0.561	1	1362	tags=21%, list=10%, signal=23%
GO_POSITIVE_REGULATION_OF_MESENCHYMAL_CELL_PROLIFERATION	16	0.4	1.15	0.288	0.554	1	1201	tags=25%, list=9%, signal=27%
GO_TRANSCRIPTION_FROM_RNA_POLYMERASE_II_PROMOTER	499	0.22	1.16	0.072	0.539	1	2575	tags=22%, list=20%, signal=27%
GO_RESPONSE_TO_ESTROGEN	129	0.25	1.16	0.165	0.54	1	2113	tags=22%, list=16%, signal=26%
GO_POSITIVE_REGULATION_OF_GROWTH	140	0.25	1.16	0.174	0.545	1	3177	tags=31%, list=24%, signal=40%
GO_REGULATION_OF_OSSIFICATION	99	0.27	1.16	0.198	0.546	1	1806	tags=24%, list=14%, signal=28%
GO_STEM_CELL_DIFFERENTIATION	101	0.26	1.16	0.206	0.545	1	3535	tags=39%, list=27%, signal=52%
GO_POSITIVE_REGULATION_OF_DNA_REPLICATION	65	0.29	1.16	0.22	0.545	1	1733	tags=20%, list=13%, signal=23%
GO_RESPONSE_TO_INTERLEUKIN_1	56	0.29	1.16	0.221	0.541	1	1689	tags=20%, list=13%, signal=22%
GO_POSITIVE_REGULATION_OF_ERK1_AND_ERK2_CASCADE	67	0.28	1.16	0.231	0.538	1	1919	tags=25%, list=15%, signal=30%
GO_REGULATION_OF_STEROID_BIOSYNTHETIC_PROCESS	27	0.34	1.16	0.238	0.546	1	2612	tags=30%, list=20%, signal=37%
GO_G_PROTEIN_COUPLED_RECEPTOR_SIGNALING_PATHWAY_COUPLED_TO_CYCLIC_NUCLEOTIDE_SECOND_MESSENGER	42	0.32	1.16	0.249	0.545	1	3565	tags=40%, list=27%, signal=55%
GO_SENSORY_PERCEPTION_OF_CHEMICAL_STIMULUS	18	0.4	1.16	0.256	0.539	1	2945	tags=44%, list=22%, signal=57%
GO_ACTIN_NUCLEATION	20	0.37	1.16	0.264	0.545	1	1774	tags=30%, list=13%, signal=35%
GO_OLIGOSACCHARIDE_METABOLIC_PROCESS	40	0.32	1.16	0.268	0.539	1	3387	tags=38%, list=26%, signal=50%
GO_NEGATIVE_REGULATION_OF_JNK_CASCADE	22	0.37	1.16	0.268	0.54	1	1940	tags=32%, list=15%, signal=37%
GO_COENZYME_A_METABOLIC_PROCESS	17	0.4	1.16	0.275	0.539	1	582	tags=18%, list=4%, signal=18%
GO_LABYRINTHINE_LAYER_DEVELOPMENT	28	0.34	1.16	0.279	0.545	1	4376	tags=57%, list=33%, signal=85%
GO_REGULATION_OF_BEHAVIOR	16	0.4	1.16	0.28	0.539	1	2118	tags=31%, list=16%, signal=37%
GO_TUBE_DEVELOPMENT	340	0.23	1.17	0.095	0.536	1	2612	tags=26%, list=20%, signal=32%
GO_POSITIVE_REGULATION_OF_CELL_PROLIFERATION	431	0.22	1.17	0.112	0.536	1	1607	tags=17%, list=12%, signal=19%
GO_ACTIN_FILAMENT_BASED_PROCESS	292	0.23	1.17	0.117	0.529	1	3421	tags=32%, list=26%, signal=42%
GO_SINGLE_ORGANISM_CELL_ADHESION	210	0.24	1.17	0.134	0.535	1	3024	tags=28%, list=23%, signal=35%
GO_POSITIVE_REGULATION_OF_CELL_PROJECTION_ORGANIZATION	186	0.24	1.17	0.147	0.531	1	2728	tags=25%, list=21%, signal=31%
GO_MODULATION_OF_SYNAPTIC_TRANSMISSION	128	0.26	1.17	0.157	0.532	1	3143	tags=34%, list=24%, signal=44%
GO_MUSCLE_ORGAN_DEVELOPMENT	147	0.25	1.17	0.164	0.534	1	1948	tags=23%, list=15%, signal=27%
GO_CYTOSOLIC_TRANSPORT	144	0.25	1.17	0.176	0.529	1	3597	tags=35%, list=27%, signal=47%
GO_FAT_CELL_DIFFERENTIATION	66	0.29	1.17	0.2	0.528	1	2177	tags=24%, list=17%, signal=29%
GO_T_CELL_DIFFERENTIATION	57	0.29	1.17	0.2	0.53	1	3487	tags=39%, list=26%, signal=52%
GO_EPITHELIAL_CELL_PROLIFERATION	51	0.3	1.17	0.215	0.536	1	1821	tags=25%, list=14%, signal=29%
GO_POSITIVE_REGULATION_OF_RESPONSE_TO_EXTRACELLULAR_STIMULUS	43	0.32	1.17	0.227	0.524	1	4360	tags=47%, list=33%, signal=69%
GO_POSITIVE_REGULATION_OF_MYELOID_LEUKOCYTE_DIFFERENTIATION	26	0.35	1.17	0.234	0.53	1	2305	tags=38%, list=17%, signal=47%
GO_MONOSACCHARIDE_TRANSPORT	27	0.35	1.17	0.235	0.535	1	2489	tags=37%, list=19%, signal=46%
GO_REGULATION_OF_PROTEIN_SUMOYLATION	16	0.4	1.17	0.257	0.531	1	3022	tags=38%, list=23%, signal=49%
GO_CELLULAR_RESPONSE_TO_CAMP	24	0.36	1.17	0.259	0.536	1	3657	tags=46%, list=28%, signal=63%
GO_NUCLEOSIDE_BISPHOSPHATE_BIOSYNTHETIC_PROCESS	16	0.41	1.17	0.261	0.529	1	1216	tags=25%, list=9%, signal=28%
GO_TISSUE_MORPHOGENESIS	316	0.23	1.18	0.096	0.522	1	2505	tags=26%, list=19%, signal=31%
GO_ENDOCYTOSIS	289	0.23	1.18	0.107	0.522	1	3588	tags=34%, list=27%, signal=46%
GO_VACUOLAR_TRANSPORT	214	0.24	1.18	0.108	0.515	1	3661	tags=34%, list=28%, signal=46%
GO_REGULATION_OF_AUTOPHAGY	209	0.24	1.18	0.121	0.52	1	2863	tags=26%, list=22%, signal=33%
GO_CELLULAR_RESPONSE_TO_ABIOTIC_STIMULUS	168	0.25	1.18	0.145	0.522	1	3414	tags=34%, list=26%, signal=45%
GO_UROGENITAL_SYSTEM_DEVELOPMENT	163	0.25	1.18	0.154	0.523	1	2214	tags=22%, list=17%, signal=26%
GO_REGULATION_OF_CELL_CYCLE_G1_S_PHASE_TRANSITION	127	0.26	1.18	0.161	0.513	1	2840	tags=28%, list=22%, signal=35%
GO_REGULATION_OF_CELL_SIZE	104	0.27	1.18	0.178	0.517	1	2664	tags=26%, list=20%, signal=32%
GO_CIRCADIAN_RHYTHM	84	0.27	1.18	0.185	0.521	1	2686	tags=29%, list=20%, signal=36%
GO_VASCULAR_PROCESS_IN_CIRCULATORY_SYSTEM	67	0.29	1.18	0.185	0.522	1	1763	tags=24%, list=13%, signal=27%
GO_NEGATIVE_REGULATION_OF_TRANSMEMBRANE_RECEPTOR_PROTEIN_SERINE_THREONINE_KINASE_SIGNALING_PATHWAY	70	0.29	1.18	0.194	0.52	1	1558	tags=26%, list=12%, signal=29%
GO_INTRACELLULAR_STEROID_HORMONE_RECEPTOR_SIGNALING_PATHWAY	55	0.3	1.18	0.2	0.518	1	1811	tags=25%, list=14%, signal=29%
GO_CENTROSOME_CYCLE	43	0.31	1.18	0.2	0.522	1	3184	tags=33%, list=24%, signal=43%
GO_IRON_ION_HOMEOSTASIS	47	0.32	1.18	0.206	0.513	1	447	tags=13%, list=3%, signal=13%
GO_ENDOCRINE_SYSTEM_DEVELOPMENT	62	0.3	1.18	0.207	0.52	1	3281	tags=42%, list=25%, signal=56%
GO_DNA_METHYLATION_OR_DEMETHYLATION	38	0.32	1.18	0.23	0.52	1	1900	tags=24%, list=14%, signal=28%
GO_DIENCEPHALON_DEVELOPMENT	27	0.36	1.18	0.232	0.521	1	3276	tags=48%, list=25%, signal=64%
GO_VESICLE_CYTOSKELETAL_TRAFFICKING	32	0.34	1.18	0.233	0.52	1	3604	tags=41%, list=27%, signal=56%
GO_HISTONE_UBIQUITINATION	32	0.34	1.18	0.239	0.52	1	3466	tags=41%, list=26%, signal=55%
GO_POSITIVE_REGULATION_OF_STEM_CELL_DIFFERENTIATION	39	0.33	1.18	0.243	0.52	1	2607	tags=38%, list=20%, signal=48%
GO_NEGATIVE_REGULATION_OF_STRESS_ACTIVATED_PROTEIN_KINASE_SIGNALING_CASCADE	30	0.34	1.18	0.248	0.515	1	1940	tags=27%, list=15%, signal=31%
GO_REGULATION_OF_ORGANIC_ACID_TRANSPORT	22	0.37	1.18	0.258	0.522	1	3991	tags=50%, list=30%, signal=72%
GO_ORGAN_MORPHOGENESIS	465	0.22	1.19	0.064	0.513	1	3136	tags=29%, list=24%, signal=37%
GO_REGULATION_OF_CYTOPLASMIC_TRANSPORT	320	0.23	1.19	0.075	0.513	1	2927	tags=27%, list=22%, signal=34%
GO_CELL_PART_MORPHOGENESIS	372	0.23	1.19	0.081	0.512	1	3177	tags=30%, list=24%, signal=38%
GO_REGULATION_OF_CELL_PROJECTION_ORGANIZATION	342	0.23	1.19	0.086	0.514	1	3372	tags=31%, list=26%, signal=41%
GO_PEPTIDYL_LYSINE_MODIFICATION	258	0.24	1.19	0.095	0.514	1	2377	tags=21%, list=18%, signal=26%
GO_REGULATION_OF_METAL_ION_TRANSPORT	151	0.25	1.19	0.128	0.512	1	3135	tags=32%, list=24%, signal=41%
GO_TRANSMEMBRANE_RECEPTOR_PROTEIN_SERINE_THREONINE_KINASE_SIGNALING_PATHWAY	122	0.26	1.19	0.167	0.513	1	1580	tags=21%, list=12%, signal=24%
GO_REGULATION_OF_ENDOTHELIAL_CELL_MIGRATION	69	0.29	1.19	0.177	0.513	1	1889	tags=25%, list=14%, signal=29%
GO_POSITIVE_REGULATION_OF_CHEMOTAXIS	51	0.31	1.19	0.186	0.513	1	1818	tags=33%, list=14%, signal=39%
GO_NEGATIVE_REGULATION_OF_CELLULAR_RESPONSE_TO_GROWTH_FACTOR_STIMULUS	79	0.28	1.19	0.186	0.513	1	1558	tags=25%, list=12%, signal=29%
GO_POSITIVE_REGULATION_OF_SYNAPTIC_TRANSMISSION	44	0.32	1.19	0.194	0.512	1	3299	tags=41%, list=25%, signal=54%
GO_POSITIVE_REGULATION_OF_ORGANELLE_ASSEMBLY	36	0.32	1.19	0.209	0.511	1	3991	tags=50%, list=30%, signal=72%
GO_NEGATIVE_REGULATION_OF_PEPTIDYL_SERINE_PHOSPHORYLATION	17	0.41	1.19	0.211	0.515	1	4070	tags=47%, list=31%, signal=68%
GO_NUCLEOSIDE_BISPHOSPHATE_METABOLIC_PROCESS	29	0.36	1.19	0.216	0.507	1	1311	tags=21%, list=10%, signal=23%
GO_POSITIVE_REGULATION_OF_PHOSPHOLIPASE_ACTIVITY	20	0.38	1.19	0.216	0.512	1	1570	tags=30%, list=12%, signal=34%
GO_WNT_SIGNALING_PATHWAY_CALCIUM_MODULATING_PATHWAY	23	0.37	1.19	0.217	0.508	1	4142	tags=57%, list=31%, signal=82%
GO_COLUMNAR_CUBOIDAL_EPITHELIAL_CELL_DEVELOPMENT	26	0.36	1.19	0.22	0.513	1	2128	tags=35%, list=16%, signal=41%
GO_CEREBRAL_CORTEX_CELL_MIGRATION	24	0.36	1.19	0.23	0.512	1	965	tags=17%, list=7%, signal=18%
GO_REGULATION_OF_TELOMERE_CAPPING	19	0.4	1.19	0.231	0.507	1	1481	tags=26%, list=11%, signal=30%
GO_REGULATION_OF_MESENCHYMAL_CELL_PROLIFERATION	21	0.39	1.19	0.231	0.514	1	1450	tags=29%, list=11%, signal=32%
GO_RETINA_MORPHOGENESIS_IN_CAMERA_TYPE_EYE	18	0.4	1.19	0.231	0.512	1	1393	tags=28%, list=11%, signal=31%
GO_POSITIVE_REGULATION_OF_ADENYLATE_CYCLASE_ACTIVITY	22	0.38	1.19	0.232	0.514	1	1581	tags=27%, list=12%, signal=31%
GO_ALPHA_BETA_T_CELL_DIFFERENTIATION	17	0.4	1.19	0.24	0.513	1	3487	tags=53%, list=26%, signal=72%
GO_ADENYLATE_CYCLASE_ACTIVATING_G_PROTEIN_COUPLED_RECEPTOR_SIGNALING_PATHWAY	17	0.4	1.19	0.241	0.513	1	2596	tags=41%, list=20%, signal=51%
GO_CELL_DIFFERENTIATION_INVOLVED_IN_EMBRYONIC_PLACENTA_DEVELOPMENT	15	0.41	1.19	0.252	0.514	1	4164	tags=47%, list=32%, signal=68%
GO_RESPONSE_TO_CYTOKINE	375	0.23	1.2	0.059	0.501	1	1581	tags=16%, list=12%, signal=18%
GO_CHROMATIN_MODIFICATION	429	0.23	1.2	0.062	0.499	1	3536	tags=31%, list=27%, signal=41%
GO_EMBRYO_DEVELOPMENT_ENDING_IN_BIRTH_OR_EGG_HATCHING	384	0.23	1.2	0.062	0.5	1	2132	tags=21%, list=16%, signal=25%
GO_POSITIVE_REGULATION_OF_TRANSFERASE_ACTIVITY	426	0.22	1.2	0.062	0.505	1	2055	tags=19%, list=16%, signal=22%
GO_EMBRYONIC_MORPHOGENESIS	327	0.23	1.2	0.064	0.5	1	1856	tags=20%, list=14%, signal=23%
GO_REGULATION_OF_CYTOSKELETON_ORGANIZATION	354	0.23	1.2	0.079	0.501	1	2529	tags=23%, list=19%, signal=27%
GO_MICROTUBULE_CYTOSKELETON_ORGANIZATION	257	0.24	1.2	0.1	0.499	1	3190	tags=28%, list=24%, signal=36%
GO_REGULATION_OF_GENE_EXPRESSION_EPIGENETIC	167	0.25	1.2	0.11	0.501	1	2259	tags=22%, list=17%, signal=26%
GO_RESPIRATORY_SYSTEM_DEVELOPMENT	126	0.26	1.2	0.125	0.506	1	3388	tags=37%, list=26%, signal=49%
GO_AMEBOIDAL_TYPE_CELL_MIGRATION	94	0.28	1.2	0.161	0.5	1	3358	tags=37%, list=25%, signal=50%
GO_NEGATIVE_REGULATION_OF_HEMOPOIESIS	71	0.29	1.2	0.166	0.506	1	3159	tags=38%, list=24%, signal=50%
GO_OVULATION_CYCLE_PROCESS	47	0.32	1.2	0.18	0.5	1	3143	tags=38%, list=24%, signal=50%
GO_CANONICAL_WNT_SIGNALING_PATHWAY	61	0.3	1.2	0.182	0.499	1	2366	tags=21%, list=18%, signal=26%
GO_CHLORIDE_TRANSPORT	35	0.34	1.2	0.185	0.499	1	2361	tags=29%, list=18%, signal=35%
GO_NEGATIVE_REGULATION_OF_PROTEIN_SECRETION	46	0.32	1.2	0.185	0.501	1	1913	tags=22%, list=15%, signal=25%
GO_EMBRYONIC_DIGIT_MORPHOGENESIS	45	0.33	1.2	0.186	0.501	1	3121	tags=33%, list=24%, signal=44%
GO_FEMALE_SEX_DIFFERENTIATION	62	0.3	1.2	0.192	0.506	1	3192	tags=35%, list=24%, signal=47%
GO_POSITIVE_REGULATION_OF_LEUKOCYTE_MIGRATION	39	0.33	1.2	0.206	0.501	1	1609	tags=33%, list=12%, signal=38%
GO_GENITALIA_DEVELOPMENT	22	0.37	1.2	0.211	0.498	1	3192	tags=41%, list=24%, signal=54%
GO_EMBRYONIC_HEART_TUBE_MORPHOGENESIS	39	0.34	1.2	0.212	0.5	1	1845	tags=28%, list=14%, signal=33%
GO_MESONEPHRIC_TUBULE_MORPHOGENESIS	25	0.37	1.2	0.219	0.5	1	3091	tags=44%, list=23%, signal=57%
GO_PROTEIN_K63_LINKED_DEUBIQUITINATION	21	0.39	1.2	0.225	0.5	1	2654	tags=38%, list=20%, signal=48%
GO_AUTONOMIC_NERVOUS_SYSTEM_DEVELOPMENT	19	0.39	1.2	0.237	0.501	1	3124	tags=37%, list=24%, signal=48%
GO_AXON_EXTENSION	21	0.38	1.2	0.238	0.5	1	3322	tags=38%, list=25%, signal=51%
GO_REGULATION_OF_GLUCONEOGENESIS	19	0.39	1.2	0.241	0.501	1	1136	tags=26%, list=9%, signal=29%
GO_NEGATIVE_REGULATION_OF_CELL_PROLIFERATION	386	0.23	1.21	0.051	0.492	1	2167	tags=22%, list=16%, signal=25%
GO_MORPHOGENESIS_OF_AN_EPITHELIUM	249	0.24	1.21	0.084	0.497	1	2444	tags=26%, list=19%, signal=31%
GO_TUBE_MORPHOGENESIS	205	0.25	1.21	0.103	0.496	1	3124	tags=33%, list=24%, signal=42%
GO_POSITIVE_REGULATION_OF_NERVOUS_SYSTEM_DEVELOPMENT	231	0.25	1.21	0.108	0.49	1	3372	tags=33%, list=26%, signal=44%
GO_BLOOD_VESSEL_MORPHOGENESIS	213	0.24	1.21	0.108	0.492	1	1894	tags=23%, list=14%, signal=26%
GO_REGULATION_OF_ORGANELLE_ASSEMBLY	121	0.27	1.21	0.119	0.497	1	3795	tags=36%, list=29%, signal=51%
GO_LOCOMOTORY_BEHAVIOR	77	0.29	1.21	0.135	0.492	1	2327	tags=29%, list=18%, signal=34%
GO_MULTICELLULAR_ORGANISMAL_HOMEOSTASIS	126	0.27	1.21	0.137	0.49	1	2989	tags=33%, list=23%, signal=43%
GO_RESPONSE_TO_STARVATION	111	0.27	1.21	0.146	0.492	1	3612	tags=35%, list=27%, signal=48%
GO_GENE_SILENCING_BY_RNA	96	0.28	1.21	0.15	0.497	1	1537	tags=19%, list=12%, signal=21%
GO_CELLULAR_RESPONSE_TO_INORGANIC_SUBSTANCE	84	0.29	1.21	0.158	0.492	1	2061	tags=24%, list=16%, signal=28%
GO_THIOESTER_METABOLIC_PROCESS	54	0.31	1.21	0.16	0.49	1	3194	tags=35%, list=24%, signal=46%
GO_REGULATION_OF_PHOSPHOPROTEIN_PHOSPHATASE_ACTIVITY	45	0.32	1.21	0.174	0.495	1	2313	tags=27%, list=18%, signal=32%
GO_REGULATION_OF_VACUOLE_ORGANIZATION	37	0.34	1.21	0.187	0.489	1	2514	tags=27%, list=19%, signal=33%
GO_SCHWANN_CELL_DIFFERENTIATION	23	0.38	1.21	0.195	0.491	1	1523	tags=26%, list=12%, signal=29%
[truncated: 616 more rows]
