# Supplementary material for: TXNDC9 promotes hepatocellular carcinoma progression by positive regulation of MYC-mediated transcriptional network
Source: Cell Death Dis. 2018 Oct 31;9(11):1110. doi: 10.1038/s41419-018-1150-4 (PMC6208382; doi:10.1038/s41419-018-1150-4)
Supplement: Supplementary file 9 — Genes differentially expressed upon TXNDC9 knockout [file 41419_2018_1150_MOESM9_ESM.xlsx]

## Sheet: 工作表1
gene_id	gene	locus	sample_1	sample_2	value_1	value_2	log2(fold_change)	p_value	q_value
ENSG00000183258	DDX41	chr5:177511576-177517469	ctrl	KO	1700.17	47.0174	-5.17634	5e-05	0.000251555
ENSG00000267303	CTD-2369P2.12	chr19:10304802-10339823	ctrl	KO	89.634	3.36496	-4.73539	0.0011	0.00402902
ENSG00000185633	NDUFA4L2	chr12:57229326-57240715	ctrl	KO	7.94603	0.346507	-4.51928	0.00485	0.0146539
ENSG00000202198	RN7SK	chr6:52995619-52995950	ctrl	KO	113.763	6.4459	-4.1415	5e-05	0.000251555
ENSG00000107159	CA9	chr9:35658289-35681159	ctrl	KO	30.1262	2.00015	-3.91284	0.0002	0.000899755
ENSG00000075043	KCNQ2	chr20:63400209-63472677	ctrl	KO	13.6275	1.01294	-3.7499	5e-05	0.000251555
ENSG00000279579	bP-2189O9.3	chr21:8759076-8761335	ctrl	KO	2.34178	0.187763	-3.64062	0.0174	0.0439718
ENSG00000258311	RP11-644F5.10	chr12:55681545-55724705	ctrl	KO	6.59052	0.568959	-3.534	0.0001	0.000477344
ENSG00000204866	IGFL2	chr19:46101121-46203083	ctrl	KO	5.76462	0.50365	-3.51673	0.01415	0.0368306
ENSG00000173432	SAA1	chr11:18266173-18269977	ctrl	KO	3.0314	0.272405	-3.47616	0.00155	0.00546609
ENSG00000263859	RP11-498C9.16	chr17:81878424-81881106	ctrl	KO	6.20922	0.558984	-3.47353	0.00065	0.00255068
ENSG00000010361	FUZ	chr19:49766967-49817376	ctrl	KO	2.76203	0.248669	-3.47343	0.0041	0.0126591
ENSG00000125968	ID1	chr20:31605282-31606515	ctrl	KO	666.006	61.5303	-3.43616	5e-05	0.000251555
ENSG00000112139	MDGA1	chr6:37630678-37699306	ctrl	KO	2.02654	0.193674	-3.38731	5e-05	0.000251555
ENSG00000260257	RP5-1085F17.3	chr20:32856620-32858751	ctrl	KO	2.04236	0.19556	-3.38455	0.00015	0.000694123
ENSG00000068985	PAGE1	chrX:49687449-49695993	ctrl	KO	20.4993	2.01329	-3.34794	5e-05	0.000251555
ENSG00000187634	SAMD11	chr1:923927-959309	ctrl	KO	25.094	2.50181	-3.32629	0.0002	0.000899755
ENSG00000053108	FSTL4	chr5:133160437-133612564	ctrl	KO	4.36343	0.443632	-3.29803	5e-05	0.000251555
ENSG00000169583	CLIC3	chr9:136994634-136996803	ctrl	KO	16.5403	1.761	-3.23152	5e-05	0.000251555
ENSG00000235423	RP11-282O18.3	chr12:123152319-123272334	ctrl	KO	59.93	6.49745	-3.20533	0.0006	0.00238568
ENSG00000271737	CTB-113I20.2	chr5:134005146-134005562	ctrl	KO	5.41232	0.624107	-3.11638	0.0054	0.0160656
ENSG00000272644	RP11-33O4.1	chr2:219069353-219069809	ctrl	KO	7.57969	0.901044	-3.07247	0.00475	0.014386
ENSG00000225071	GS1-184P14.2	chrX:24429572-24429920	ctrl	KO	8.8666	1.09293	-3.02018	0.00295	0.00954425
ENSG00000271503	CCL5	chr17:35868966-35885863	ctrl	KO	8.26958	1.02533	-3.01172	5e-05	0.000251555
ENSG00000237854	LINC00674	chr17:68101907-68115518	ctrl	KO	26.5265	3.30453	-3.00491	5e-05	0.000251555
ENSG00000105672	ETV2	chr19:35641744-35644871	ctrl	KO	7.85981	0.98154	-3.00137	5e-05	0.000251555
ENSG00000117318	ID3	chr1:23557917-23559794	ctrl	KO	762.319	95.3889	-2.9985	5e-05	0.000251555
ENSG00000268713	CTC-444N24.8	chr19:57261353-57262738	ctrl	KO	3.23717	0.408908	-2.98488	5e-05	0.000251555
ENSG00000120211	INSL4	chr9:5231418-5235304	ctrl	KO	17.5111	2.22915	-2.9737	5e-05	0.000251555
ENSG00000214485	RPL7P1	chr5:150053290-150113372	ctrl	KO	12.0326	1.53285	-2.97266	5e-05	0.000251555
ENSG00000162006	MSLNL	chr16:769118-783370	ctrl	KO	2.44658	0.315167	-2.95658	0.0001	0.000477344
ENSG00000137101	CD72	chr9:35605304-35647099	ctrl	KO	5.97321	0.842755	-2.82532	5e-05	0.000251555
ENSG00000233429	HOTAIRM1	chr7:27092992-27100265	ctrl	KO	31.4902	4.49745	-2.80772	5e-05	0.000251555
ENSG00000183691	NOG	chr17:56593698-56595590	ctrl	KO	5.36672	0.793546	-2.75766	5e-05	0.000251555
ENSG00000273466	RP11-548H3.1	chr2:218607764-218637184	ctrl	KO	8.20872	1.22096	-2.74914	0.0002	0.000899755
ENSG00000227080	CTD-2021A8.3	chr7:51388429-51389114	ctrl	KO	2.59659	0.387298	-2.7451	0.00275	0.00897818
ENSG00000104863	LIN7B	chr19:49114323-49119140	ctrl	KO	8.89407	1.3271	-2.74456	5e-05	0.000251555
ENSG00000187608	ISG15	chr1:1001137-1014541	ctrl	KO	220.126	33.7887	-2.70372	5e-05	0.000251555
ENSG00000166407	LMO1	chr11:8224303-8268716	ctrl	KO	3.72773	0.572826	-2.70213	5e-05	0.000251555
ENSG00000243207	PPAN-P2RY11	chr19:10106222-10119918	ctrl	KO	15.935	2.4836	-2.68169	0.0106	0.0286951
ENSG00000267740	AC024592.12	chr19:5865825-5904006	ctrl	KO	23.8268	3.72453	-2.67746	0.0181	0.0454899
ENSG00000250479	CHCHD10	chr22:23763020-23784316	ctrl	KO	340.091	53.8926	-2.65776	5e-05	0.000251555
ENSG00000267124	CTD-3113P16.5	chr19:301443-344815	ctrl	KO	10.6486	1.68967	-2.65584	0.00345	0.0109346
ENSG00000182809	CRIP2	chr14:105472961-105480170	ctrl	KO	40.942	6.58923	-2.6354	5e-05	0.000251555
ENSG00000172183	ISG20	chr15:88636152-88656483	ctrl	KO	4.5184	0.73303	-2.62387	5e-05	0.000251555
ENSG00000183793	NPIPA5	chr16:15363623-15381047	ctrl	KO	3.55623	0.578074	-2.62102	5e-05	0.000251555
ENSG00000247095	MIR210HG	chr11:565659-568457	ctrl	KO	11.2057	1.82813	-2.6158	5e-05	0.000251555
ENSG00000128422	KRT17	chr17:41619436-41624842	ctrl	KO	764.14	124.788	-2.61436	5e-05	0.000251555
ENSG00000061656	SPAG4	chr20:35615891-35621049	ctrl	KO	7.10627	1.18765	-2.58098	5e-05	0.000251555
ENSG00000133321	RARRES3	chr11:63536808-63546462	ctrl	KO	18.9984	3.21714	-2.56202	5e-05	0.000251555
ENSG00000184260	HIST2H2AC	chr1:149886974-149887364	ctrl	KO	4.87044	0.825562	-2.5606	0.0065	0.0188587
ENSG00000158716	DUSP23	chr1:159780931-159782543	ctrl	KO	19.172	3.26713	-2.5529	5e-05	0.000251555
ENSG00000135480	KRT7	chr12:52232519-52309163	ctrl	KO	3182.5	542.757	-2.55178	5e-05	0.000251555
ENSG00000231327	AC016700.5	chr2:70124035-70125317	ctrl	KO	7.10082	1.21756	-2.54399	5e-05	0.000251555
ENSG00000187193	MT1X	chr16:56682423-56688052	ctrl	KO	128.334	22.1495	-2.53456	5e-05	0.000251555
ENSG00000125148	MT2A	chr16:56608198-56609497	ctrl	KO	1263.49	218.199	-2.53369	5e-05	0.000251555
ENSG00000163463	KRTCAP2	chr1:155169407-155192916	ctrl	KO	727.069	131.202	-2.4703	5e-05	0.000251555
ENSG00000198832	SELM	chr22:31104771-31120069	ctrl	KO	10.2185	1.85574	-2.46111	5e-05	0.000251555
ENSG00000178531	CTXN1	chr19:7924484-7943920	ctrl	KO	47.457	8.68621	-2.44982	5e-05	0.000251555
ENSG00000129646	QRICH2	chr17:76274048-76307998	ctrl	KO	1.79758	0.329536	-2.44755	5e-05	0.000251555
ENSG00000198618	PPIAP22	chr21:18857778-18858276	ctrl	KO	6.96577	1.27903	-2.44523	0.0005	0.00202716
ENSG00000204055	RP11-247A12.2	chr9:129175551-129210548	ctrl	KO	34.4592	6.34383	-2.44146	5e-05	0.000251555
ENSG00000034510	TMSB10	chr2:84821649-84907008	ctrl	KO	4343.9	811.513	-2.4203	5e-05	0.000251555
ENSG00000234975	FTH1P2	chr1:228687414-228687826	ctrl	KO	3.07032	0.577009	-2.41172	0.0161	0.0411021
ENSG00000256101	RP11-90D4.3	chr12:8254526-8396803	ctrl	KO	3.31157	0.62461	-2.40649	0.0011	0.00402902
ENSG00000143320	CRABP2	chr1:156699605-156705816	ctrl	KO	4.64394	0.881673	-2.39703	5e-05	0.000251555
ENSG00000269947	RP11-849F2.9	chr17:8277762-8278436	ctrl	KO	2.1794	0.416013	-2.38923	0.0022	0.00740833
ENSG00000260276	RP11-77H9.2	chr16:8674564-8869012	ctrl	KO	12.3931	2.39169	-2.37343	0.013	0.0342644
ENSG00000182379	NXPH4	chr12:57216794-57226449	ctrl	KO	9.54095	1.85088	-2.36592	5e-05	0.000251555
ENSG00000272010	CTD-3025N20.3	chr8:65591849-65592472	ctrl	KO	2.33246	0.452849	-2.36475	0.01995	0.0492835
ENSG00000146374	RSPO3	chr6:127118603-127197765	ctrl	KO	5.37749	1.05527	-2.34932	5e-05	0.000251555
ENSG00000261373	VPS9D1-AS1	chr16:89707133-89816657	ctrl	KO	24.1492	4.73979	-2.34908	0.0043	0.0131951
ENSG00000255152	MSH5-SAPCD1	chr6:31739947-31765588	ctrl	KO	6.18098	1.24432	-2.31248	0.0002	0.000899755
ENSG00000115738	ID2	chr2:8666635-8684453	ctrl	KO	45.6429	9.21959	-2.30762	5e-05	0.000251555
ENSG00000159335	PTMS	chr12:6747995-6770952	ctrl	KO	940.736	190.283	-2.30565	5e-05	0.000251555
ENSG00000279413	AC112497.1	chrX:15674931-15788409	ctrl	KO	68.3314	13.8355	-2.30417	0.0001	0.000477344
ENSG00000257524	RP11-203J24.9	chr9:127866479-127905408	ctrl	KO	17.8985	3.63181	-2.30108	0.0026	0.00855278
ENSG00000130720	FIBCD1	chr9:130902437-130945520	ctrl	KO	52.1461	10.6115	-2.29693	5e-05	0.000251555
ENSG00000108107	RPL28	chr19:55385344-55407777	ctrl	KO	2028.26	414.082	-2.29225	5e-05	0.000251555
ENSG00000077312	SNRPA	chr19:40691528-40765389	ctrl	KO	271.229	56.1512	-2.27212	5e-05	0.000251555
ENSG00000142684	ZNF593	chr1:26169515-26171821	ctrl	KO	164.871	34.1417	-2.27173	5e-05	0.000251555
ENSG00000149591	TAGLN	chr11:117199320-117232525	ctrl	KO	36.7021	7.62869	-2.26636	0.00095	0.00355378
ENSG00000145494	NDUFS6	chr5:1801399-1816605	ctrl	KO	792.312	165.148	-2.26231	5e-05	0.000251555
ENSG00000166337	TAF10	chr11:6603641-6612667	ctrl	KO	157.029	32.7311	-2.2623	5e-05	0.000251555
ENSG00000182871	COL18A1	chr21:45405136-45544411	ctrl	KO	5.46773	1.13998	-2.26193	0.00095	0.00355378
ENSG00000237575	PYY2	chr17:28226562-28228065	ctrl	KO	1.7805	0.371288	-2.26167	0.00085	0.0032362
ENSG00000262919	FAM58A	chrX:153587918-153604353	ctrl	KO	64.9233	13.5465	-2.26082	5e-05	0.000251555
ENSG00000165949	IFI27	chr14:94104835-94116698	ctrl	KO	1.94257	0.406935	-2.2551	0.00045	0.00185267
ENSG00000093100	XXbac-B461K10.4	chr22:17787648-18024559	ctrl	KO	8.66705	1.82306	-2.24918	0.0002	0.000899755
ENSG00000103512	NOMO1	chr16:14833680-14896160	ctrl	KO	119.821	25.2744	-2.24513	5e-05	0.000251555
ENSG00000100867	DHRS2	chr14:23630114-23645639	ctrl	KO	4.78991	1.01202	-2.24277	5e-05	0.000251555
ENSG00000212123	PRR22	chr19:5782959-5791238	ctrl	KO	7.90463	1.69338	-2.22279	0.0159	0.0406986
ENSG00000198930	CSAG1	chrX:152727483-152733735	ctrl	KO	25.9413	5.56467	-2.22088	5e-05	0.000251555
ENSG00000278000	AC139100.4	chr18:80147923-80247546	ctrl	KO	3.4401	0.738016	-2.22073	0.0128	0.0338346
ENSG00000100027	YPEL1	chr22:21652269-21735834	ctrl	KO	2.04967	0.439741	-2.22067	0.0101	0.0274995
ENSG00000283633	AC005301.9	chr22:16601886-16704477	ctrl	KO	8.91508	1.9141	-2.21958	5e-05	0.000251555
ENSG00000259330	INAFM2	chr15:40325215-40326715	ctrl	KO	11.4836	2.47336	-2.21503	5e-05	0.000251555
ENSG00000141577	CEP131	chr17:81189592-81222999	ctrl	KO	34.8432	7.5128	-2.21345	5e-05	0.000251555
ENSG00000212864	RNF208	chr9:137220246-137221581	ctrl	KO	4.90952	1.06103	-2.21012	5e-05	0.000251555
ENSG00000116649	SRM	chr1:11054583-11060024	ctrl	KO	448.58	97.1295	-2.20738	5e-05	0.000251555
ENSG00000148362	C9orf142	chr9:136992417-136993984	ctrl	KO	160.167	34.7927	-2.20272	5e-05	0.000251555
ENSG00000168000	BSCL2	chr11:62690274-62727384	ctrl	KO	55.0536	11.9704	-2.20137	0.00465	0.0141195
ENSG00000185883	ATP6V0C	chr16:2475050-2531422	ctrl	KO	552.776	120.225	-2.20096	5e-05	0.000251555
ENSG00000168874	ATOH8	chr2:85751343-85788066	ctrl	KO	18.5313	4.03824	-2.19817	5e-05	0.000251555
ENSG00000265185	SNORD3B-1	chr17:19061911-19062669	ctrl	KO	2.90032	0.633252	-2.19536	0.0012	0.00436044
ENSG00000023902	PLEKHO1	chr1:150149182-150164720	ctrl	KO	2.94851	0.644305	-2.19417	5e-05	0.000251555
ENSG00000250067	YJEFN3	chr19:19515735-19537581	ctrl	KO	6.3042	1.37891	-2.19279	0.01305	0.0343688
ENSG00000179271	GADD45GIP1	chr19:12945854-12957236	ctrl	KO	310.238	68.4002	-2.1813	5e-05	0.000251555
ENSG00000233927	RPS28	chr19:8302126-8343262	ctrl	KO	1678.62	370.193	-2.18093	5e-05	0.000251555
ENSG00000167088	SNRPD1	chr18:21612266-21633524	ctrl	KO	211.58	46.8712	-2.17443	5e-05	0.000251555
ENSG00000185499	MUC1	chr1:155169407-155192916	ctrl	KO	21.7741	4.84708	-2.16742	0.00325	0.0103765
ENSG00000167797	CDK2AP2	chr11:67506496-67508649	ctrl	KO	88.0765	19.631	-2.16562	5e-05	0.000251555
ENSG00000261159	RP11-723O4.9	chr3:128859715-128860526	ctrl	KO	2.43323	0.544082	-2.16098	0.00085	0.0032362
ENSG00000111678	C12orf57	chr12:6942977-6946003	ctrl	KO	457.1	102.325	-2.15935	5e-05	0.000251555
ENSG00000260907	AC008088.4	chr17:20530041-20530881	ctrl	KO	1.80591	0.404279	-2.1593	0.00705	0.0202444
ENSG00000213145	CRIP1	chr14:105486316-105499575	ctrl	KO	356.632	80.4095	-2.149	5e-05	0.000251555
ENSG00000123685	BATF3	chr1:212686417-212699985	ctrl	KO	3.21016	0.727074	-2.14247	5e-05	0.000251555
ENSG00000186832	KRT16	chr17:41609777-41615899	ctrl	KO	1.83269	0.415812	-2.13996	5e-05	0.000251555
ENSG00000263731	RP11-498C9.15	chr17:81878424-81881106	ctrl	KO	2.61807	0.595506	-2.13631	5e-05	0.000251555
ENSG00000260442	ATP2A1-AS1	chr16:28878404-28939346	ctrl	KO	20.1555	4.59284	-2.13371	0.0068	0.0196358
ENSG00000175602	CCDC85B	chr11:65890111-65891635	ctrl	KO	177.008	40.4053	-2.1312	5e-05	0.000251555
ENSG00000240972	MIF	chr22:23856426-23898930	ctrl	KO	1585.6	362.248	-2.12998	5e-05	0.000251555
ENSG00000105617	LENG1	chr19:54137727-54159882	ctrl	KO	20.6565	4.72137	-2.12931	5e-05	0.000251555
ENSG00000259527	LINC00052	chr15:87432057-87703852	ctrl	KO	6.82828	1.56639	-2.12407	5e-05	0.000251555
ENSG00000163888	CAMK2N2	chr3:184249649-184293031	ctrl	KO	20.8409	4.81299	-2.11441	5e-05	0.000251555
ENSG00000237380	HOXD-AS2	chr2:176121610-176173102	ctrl	KO	2.23523	0.516448	-2.11372	0.018	0.04528
ENSG00000213221	DNLZ	chr9:136327475-136373681	ctrl	KO	31.7247	7.3385	-2.11205	5e-05	0.000251555
ENSG00000177600	RPLP2	chr11:790474-812880	ctrl	KO	2494.16	577.073	-2.11173	5e-05	0.000251555
ENSG00000105258	POLR2I	chr19:36111150-36125947	ctrl	KO	130.008	30.0801	-2.11172	5e-05	0.000251555
ENSG00000275966	RP11-1055B8.9	chr17:81345475-81345966	ctrl	KO	3.3967	0.786242	-2.11109	0.00185	0.00637948
ENSG00000159251	ACTC1	chr15:34755083-34812923	ctrl	KO	11.0328	2.55476	-2.11054	5e-05	0.000251555
ENSG00000273154	RP4-583P15.15	chr20:63657809-63743505	ctrl	KO	9.43413	2.18816	-2.10817	0.0113	0.030356
ENSG00000136630	HLX	chr1:220832762-220885059	ctrl	KO	14.0493	3.26783	-2.10409	5e-05	0.000251555
ENSG00000169715	MT1E	chr16:56625474-56627112	ctrl	KO	76.671	17.8702	-2.10112	5e-05	0.000251555
ENSG00000130726	TRIM28	chr19:58544090-58550722	ctrl	KO	714.644	166.788	-2.09921	5e-05	0.000251555
ENSG00000175130	MARCKSL1	chr1:32333831-32336379	ctrl	KO	75.8692	17.727	-2.09757	5e-05	0.000251555
ENSG00000136942	RPL35	chr9:124853416-124861981	ctrl	KO	6078.8	1423.52	-2.09433	5e-05	0.000251555
ENSG00000254452	RP11-867G23.4	chr11:66268532-66289170	ctrl	KO	131.654	31.0159	-2.08567	0.0186	0.0465621
ENSG00000170906	NDUFA3	chr19:54102727-54131719	ctrl	KO	186.574	44.1827	-2.0782	5e-05	0.000251555
ENSG00000160256	FAM207A	chr21:44940009-44976989	ctrl	KO	104.505	24.8202	-2.07399	5e-05	0.000251555
ENSG00000125611	CHCHD5	chr2:112584239-112614431	ctrl	KO	87.8566	20.9859	-2.06573	5e-05	0.000251555
ENSG00000259884	RP11-1100L3.8	chr12:52022831-52059507	ctrl	KO	38.5742	9.2642	-2.0579	0.0022	0.00740833
ENSG00000254870	ATP6V1G2-DDX39B	chr6:31528716-31558829	ctrl	KO	57.4919	13.8736	-2.05101	0.00725	0.0207249
ENSG00000179111	HES7	chr17:8120589-8124092	ctrl	KO	34.0291	8.22343	-2.04896	5e-05	0.000251555
ENSG00000265257	RP11-21J18.1	chr18:9102629-9285985	ctrl	KO	92.849	22.4725	-2.04673	0.0001	0.000477344
ENSG00000176946	THAP4	chr2:241584404-241673857	ctrl	KO	62.5438	15.1848	-2.04224	5e-05	0.000251555
ENSG00000123064	DDX54	chr12:113149857-113185479	ctrl	KO	194.263	47.1786	-2.04181	5e-05	0.000251555
ENSG00000274272	RP11-44M6.7	chr7:100572227-100608175	ctrl	KO	2.90587	0.70701	-2.03917	0.00065	0.00255068
ENSG00000164776	PHKG1	chr7:56064001-56092996	ctrl	KO	24.2596	5.93002	-2.03245	0.0021	0.0071137
ENSG00000160957	RECQL4	chr8:144511287-144517845	ctrl	KO	93.5744	22.9872	-2.02528	5e-05	0.000251555
ENSG00000260772	RP11-311C24.1	chr16:69565093-69704666	ctrl	KO	46.3421	11.4009	-2.02318	0.00645	0.0187367
ENSG00000088826	SMOX	chr20:4120979-4187747	ctrl	KO	43.9591	10.8155	-2.02306	5e-05	0.000251555
ENSG00000184967	NOC4L	chr12:132144447-132152473	ctrl	KO	80.2852	19.758	-2.02269	5e-05	0.000251555
ENSG00000258844	RP11-259K15.2	chr14:36214606-36235608	ctrl	KO	1.60604	0.395581	-2.02147	0.00455	0.0138617
ENSG00000180953	ST20	chr15:79833584-79926993	ctrl	KO	32.4604	8.00349	-2.01998	0.00525	0.0157072
ENSG00000173486	FKBP2	chr11:64241002-64244132	ctrl	KO	222.528	55.0272	-2.01577	5e-05	0.000251555
ENSG00000126005	MMP24-AS1	chr20:35172072-35284985	ctrl	KO	60.2482	14.9444	-2.01132	0.01255	0.0332697
ENSG00000259479	SORD2P	chr15:44825746-44884780	ctrl	KO	12.8432	3.18958	-2.00957	5e-05	0.000251555
ENSG00000182272	B4GALNT4	chr11:369795-382116	ctrl	KO	7.18401	1.78865	-2.00591	5e-05	0.000251555
ENSG00000160410	SHKBP1	chr19:40576850-40591399	ctrl	KO	73.6789	18.4096	-2.0008	5e-05	0.000251555
ENSG00000130479	MAP1S	chr19:17719241-17734516	ctrl	KO	39.1559	9.78796	-2.00015	5e-05	0.000251555
ENSG00000070669	ASNS	chr7:97852117-97872542	ctrl	KO	86.1036	21.5764	-1.99662	5e-05	0.000251555
ENSG00000011422	PLAUR	chr19:43646094-43670547	ctrl	KO	26.6668	6.70391	-1.99197	5e-05	0.000251555
ENSG00000002822	MAD1L1	chr7:1815792-2233243	ctrl	KO	26.8958	6.76225	-1.9918	5e-05	0.000251555
ENSG00000149927	DOC2A	chr16:29992320-30023270	ctrl	KO	5.19044	1.30861	-1.98782	0.00345	0.0109346
ENSG00000168993	CPLX1	chr4:784956-826198	ctrl	KO	3.9793	1.00435	-1.98625	5e-05	0.000251555
ENSG00000178105	DDX10	chr11:108665024-108940930	ctrl	KO	53.4051	13.4816	-1.98599	5e-05	0.000251555
ENSG00000130600	H19	chr11:1995162-2001470	ctrl	KO	8125.05	2052.2	-1.98521	5e-05	0.000251555
ENSG00000141858	SAMD1	chr19:14087839-14091036	ctrl	KO	85.0695	21.5096	-1.98366	5e-05	0.000251555
ENSG00000124074	ENKD1	chr16:67662944-67668758	ctrl	KO	10.6269	2.68793	-1.98315	5e-05	0.000251555
ENSG00000163191	S100A11	chr1:151994530-152047907	ctrl	KO	1812.72	459.183	-1.98102	5e-05	0.000251555
ENSG00000167468	GPX4	chr19:1103925-1106791	ctrl	KO	519.18	131.688	-1.97911	5e-05	0.000251555
ENSG00000183684	ALYREF	chr17:81887843-81911464	ctrl	KO	385.211	97.7477	-1.97852	5e-05	0.000251555
ENSG00000185347	C14orf80	chr14:105486316-105499575	ctrl	KO	85.3392	21.6619	-1.97805	5e-05	0.000251555
ENSG00000273192	CITF22-1A6.3	chr22:49900228-49927540	ctrl	KO	14.521	3.68853	-1.97702	5e-05	0.000251555
ENSG00000258947	TUBB3	chr16:89873585-89938761	ctrl	KO	20.172	5.12787	-1.97592	0.00165	0.00577798
ENSG00000011201	ANOS1	chrX:8528873-8732186	ctrl	KO	1.60493	0.408358	-1.9746	5e-05	0.000251555
ENSG00000164619	BMPER	chr7:33904910-34155872	ctrl	KO	1.6793	0.427883	-1.97257	5e-05	0.000251555
ENSG00000100319	ZMAT5	chr22:29720083-29767011	ctrl	KO	39.1981	9.9937	-1.97169	5e-05	0.000251555
ENSG00000215472	RPL17-C18orf32	chr18:49477249-49492523	ctrl	KO	220.601	56.2701	-1.971	0.0011	0.00402902
ENSG00000187051	RPS19BP1	chr22:39529092-39532855	ctrl	KO	188.697	48.1588	-1.9702	5e-05	0.000251555
ENSG00000282827	ATRIP	chr3:48446709-48467645	ctrl	KO	5.22854	1.3354	-1.96914	0.00565	0.016698
ENSG00000277203	F8A1	chrX:154835787-155060303	ctrl	KO	24.0098	6.13312	-1.96893	0.00055	0.00220817
ENSG00000196924	FLNA	chrX:154348523-154374638	ctrl	KO	743.884	190.149	-1.96795	0.00015	0.000694123
ENSG00000127774	EMC6	chr17:3662895-3696404	ctrl	KO	429.987	110.376	-1.96187	5e-05	0.000251555
ENSG00000110717	NDUFS8	chr11:68030616-68036644	ctrl	KO	531.636	136.938	-1.95692	5e-05	0.000251555
ENSG00000175467	SART1	chr11:65961688-65979828	ctrl	KO	72.8841	18.7871	-1.95586	5e-05	0.000251555
ENSG00000105619	TFPT	chr19:54102727-54131719	ctrl	KO	25.124	6.48747	-1.95334	0.00125	0.00452121
ENSG00000115844	DLX2	chr2:172099438-172102900	ctrl	KO	3.3034	0.853395	-1.95266	5e-05	0.000251555
ENSG00000267368	UPK3BL	chr7:102482444-102671641	ctrl	KO	10.1493	2.62694	-1.94992	0.0043	0.0131951
ENSG00000271781	CTD-2589H19.6	chr5:612271-693395	ctrl	KO	15.1213	3.91721	-1.94868	0.00215	0.00726368
ENSG00000149243	KLHL35	chr11:75422393-75430629	ctrl	KO	4.57942	1.18669	-1.94822	5e-05	0.000251555
ENSG00000171222	SCAND1	chr20:35953616-36030700	ctrl	KO	192.278	49.8935	-1.94627	5e-05	0.000251555
ENSG00000160284	SPATC1L	chr21:46161147-46184476	ctrl	KO	23.4643	6.097	-1.94429	5e-05	0.000251555
ENSG00000125730	C3	chr19:6677703-6737603	ctrl	KO	11.2657	2.93297	-1.9415	0.00915	0.0253055
ENSG00000105427	CNFN	chr19:42387018-42390287	ctrl	KO	22.766	5.9328	-1.9401	5e-05	0.000251555
ENSG00000170043	TRAPPC1	chr17:7921858-7949918	ctrl	KO	302.149	78.8062	-1.93888	5e-05	0.000251555
ENSG00000262049	RP13-1032I1.7	chr17:81681173-81703300	ctrl	KO	43.2417	11.2982	-1.93633	5e-05	0.000251555
ENSG00000123154	WDR83	chr19:12643274-12681902	ctrl	KO	29.5147	7.71808	-1.93512	0.01035	0.0280875
ENSG00000224081	LINC01057	chr1:94613813-94895246	ctrl	KO	5.6823	1.48615	-1.93489	5e-05	0.000251555
ENSG00000261061	RP11-303E16.2	chr16:80966447-81035759	ctrl	KO	70.5747	18.4647	-1.93438	0.0157	0.0402491
ENSG00000171159	C9orf16	chr9:128160259-128163928	ctrl	KO	117.82	30.937	-1.92919	5e-05	0.000251555
ENSG00000255126	CTD-2531D15.5	chr11:62336910-62393412	ctrl	KO	12.9577	3.40703	-1.92722	0.0138	0.0360276
ENSG00000178028	DMAP1	chr1:44213454-44220681	ctrl	KO	159.187	41.9568	-1.92374	5e-05	0.000251555
ENSG00000115268	RPS15	chr19:1438357-1440494	ctrl	KO	2463.46	650.489	-1.92109	5e-05	0.000251555
ENSG00000277972	CISD3	chr17:38730234-38751457	ctrl	KO	114.625	30.3208	-1.91854	5e-05	0.000251555
ENSG00000173898	SPTBN2	chr11:66685247-66729226	ctrl	KO	36.0741	9.548	-1.91769	5e-05	0.000251555
ENSG00000188486	H2AFX	chr11:119093853-119095467	ctrl	KO	232.469	61.6004	-1.91602	5e-05	0.000251555
ENSG00000166173	LARP6	chr15:70829129-71053657	ctrl	KO	34.4233	9.14551	-1.91225	5e-05	0.000251555
ENSG00000125534	PPDPF	chr20:63520723-63522206	ctrl	KO	384.315	102.411	-1.90792	5e-05	0.000251555
ENSG00000158104	HPD	chr12:121839526-121863596	ctrl	KO	2.36393	0.630434	-1.90677	5e-05	0.000251555
ENSG00000103145	HCFC1R1	chr16:3022619-3039133	ctrl	KO	149.409	39.8814	-1.90548	5e-05	0.000251555
ENSG00000204822	MRPL53	chr2:74471957-74494886	ctrl	KO	129.57	34.6143	-1.90429	5e-05	0.000251555
ENSG00000114270	COL7A1	chr3:48564072-48595267	ctrl	KO	77.8834	20.8136	-1.90379	5e-05	0.000251555
ENSG00000104529	EEF1D	chr8:143573489-143603224	ctrl	KO	1014.06	271.525	-1.90099	5e-05	0.000251555
ENSG00000137834	SMAD6	chr15:66702227-66782848	ctrl	KO	53.3729	14.2964	-1.90046	5e-05	0.000251555
ENSG00000008517	IL32	chr16:3065296-3087100	ctrl	KO	3.66379	0.982057	-1.89946	5e-05	0.000251555
ENSG00000175334	BANF1	chr11:65996544-66004149	ctrl	KO	488.939	131.229	-1.89757	5e-05	0.000251555
ENSG00000173457	PPP1R14B	chr11:64244479-64249494	ctrl	KO	487.583	131.374	-1.89197	5e-05	0.000251555
ENSG00000172922	RNASEH2C	chr11:65711995-65720947	ctrl	KO	146.781	39.5948	-1.89028	5e-05	0.000251555
ENSG00000151131	C12orf45	chr12:104986309-105084577	ctrl	KO	30.5866	8.25175	-1.89013	5e-05	0.000251555
ENSG00000166441	RPL27A	chr11:8682410-8910951	ctrl	KO	2728.94	737.316	-1.88799	5e-05	0.000251555
ENSG00000130255	RPL36	chr19:5674946-5720572	ctrl	KO	1352.95	365.547	-1.88797	5e-05	0.000251555
ENSG00000050555	LAMC3	chr9:131009081-131094473	ctrl	KO	16.324	4.42602	-1.88291	5e-05	0.000251555
ENSG00000267855	NDUFA7	chr19:8302126-8343262	ctrl	KO	220.326	59.7809	-1.88188	0.0117	0.0312879
ENSG00000172663	TMEM134	chr11:67461709-67469272	ctrl	KO	41.7801	11.3379	-1.88167	5e-05	0.000251555
ENSG00000140990	NDUFB10	chr16:1959507-1961975	ctrl	KO	392.874	106.634	-1.8814	5e-05	0.000251555
ENSG00000188243	COMMD6	chr13:75525218-75549439	ctrl	KO	112.134	30.4731	-1.87962	5e-05	0.000251555
ENSG00000180209	MYLPF	chr16:30370933-30377991	ctrl	KO	4.11087	1.11735	-1.87937	0.0134	0.0351111
ENSG00000106245	BUD31	chr7:99325897-99466331	ctrl	KO	155.571	42.3191	-1.87819	0.00395	0.012281
ENSG00000249641	HOXC13-AS	chr12:53935327-53946544	ctrl	KO	8.84085	2.41198	-1.87397	0.001	0.00371136
ENSG00000154146	NRGN	chr11:124739845-124747210	ctrl	KO	10.0466	2.74507	-1.87179	5e-05	0.000251555
ENSG00000181029	TRAPPC5	chr19:7676627-7687703	ctrl	KO	193.042	52.9052	-1.86744	5e-05	0.000251555
ENSG00000164610	RP9	chr7:33094796-33109401	ctrl	KO	24.7732	6.79064	-1.86716	5e-05	0.000251555
ENSG00000167393	PPP2R3B	chrX:333962-386955	ctrl	KO	40.1828	11.03	-1.86514	5e-05	0.000251555
ENSG00000230061	TRPM2-AS	chr21:44350162-44443081	ctrl	KO	4.83622	1.32916	-1.86336	0.01795	0.045168
ENSG00000172500	FIBP	chr11:65879808-65888539	ctrl	KO	161.732	44.4813	-1.86233	5e-05	0.000251555
ENSG00000173581	CCDC106	chr19:55635015-55653161	ctrl	KO	56.9731	15.671	-1.86218	5e-05	0.000251555
ENSG00000232533	AC093673.5	chr7:143379691-143380495	ctrl	KO	7.94207	2.18492	-1.86193	5e-05	0.000251555
ENSG00000138363	ATIC	chr2:215311816-215349773	ctrl	KO	228.418	62.8876	-1.86083	5e-05	0.000251555
ENSG00000071894	CPSF1	chr8:144373100-144409349	ctrl	KO	122.746	33.7992	-1.86062	5e-05	0.000251555
ENSG00000144713	RPL32	chr3:12796471-12871916	ctrl	KO	2001.45	551.467	-1.8597	5e-05	0.000251555
ENSG00000197694	SPTAN1	chr9:128552557-128656787	ctrl	KO	312.291	86.0485	-1.85967	5e-05	0.000251555
ENSG00000175416	CLTB	chr5:176365467-176416569	ctrl	KO	354.365	97.798	-1.85736	5e-05	0.000251555
ENSG00000197019	SERTAD1	chr19:40421591-40426025	ctrl	KO	15.6644	4.32316	-1.85733	5e-05	0.000251555
ENSG00000174547	MRPL11	chr11:66435074-66546238	ctrl	KO	138.726	38.2968	-1.85695	5e-05	0.000251555
ENSG00000198242	RPL23A	chr17:28719392-28743455	ctrl	KO	1861.28	514.936	-1.85383	5e-05	0.000251555
ENSG00000130731	C16orf13	chr16:634426-636366	ctrl	KO	275.31	76.206	-1.85308	5e-05	0.000251555
ENSG00000104327	CALB1	chr8:90058607-90095475	ctrl	KO	1.92155	0.531971	-1.85285	0.002	0.00682117
ENSG00000160973	FOXH1	chr8:144466042-144476335	ctrl	KO	4.19786	1.16266	-1.85222	0.00075	0.00289421
ENSG00000109846	CRYAB	chr11:111908564-111926872	ctrl	KO	11.295	3.12944	-1.85171	5e-05	0.000251555
ENSG00000188763	FZD9	chr7:73433782-73436120	ctrl	KO	2.00175	0.555742	-1.84878	5e-05	0.000251555
ENSG00000167971	CASKIN1	chr16:2155697-2196525	ctrl	KO	7.5616	2.10195	-1.84697	0.0002	0.000899755
ENSG00000189159	HN1	chr17:75135247-75182983	ctrl	KO	722.744	201	-1.84629	5e-05	0.000251555
ENSG00000122026	RPL21	chr13:27251308-27256691	ctrl	KO	2366.48	658.259	-1.84602	5e-05	0.000251555
ENSG00000169627	BOLA2B	chr16:30192933-30204310	ctrl	KO	33.9765	9.46218	-1.84429	0.0003	0.00129253
ENSG00000148291	SURF2	chr9:133351754-133361169	ctrl	KO	83.1735	23.1671	-1.84405	5e-05	0.000251555
ENSG00000125458	NT5C	chr17:75109951-75133043	ctrl	KO	131.312	36.6339	-1.84174	5e-05	0.000251555
ENSG00000184924	PTRHD1	chr2:24789733-24919839	ctrl	KO	82.5755	23.0734	-1.83949	0.0006	0.00238568
ENSG00000162585	FAAP20	chr1:2050469-2220738	ctrl	KO	90.3289	25.2959	-1.83628	5e-05	0.000251555
ENSG00000275494	RP11-266L9.8	chr16:25085591-25111555	ctrl	KO	6.8386	1.91597	-1.83563	0.0002	0.000899755
ENSG00000174744	BRMS1	chr11:66330241-66345125	ctrl	KO	97.3364	27.2983	-1.83417	5e-05	0.000251555
ENSG00000051128	HOMER3	chr19:18899513-18946831	ctrl	KO	82.6594	23.1846	-1.83401	5e-05	0.000251555
ENSG00000187024	PTRH1	chr9:127579369-127735317	ctrl	KO	36.7798	10.3289	-1.83222	0.0002	0.000899755
ENSG00000272645	GTF2IP20	chr1:223951393-223992594	ctrl	KO	17.7633	4.99786	-1.82951	5e-05	0.000251555
ENSG00000243479	MNX1-AS1	chr7:157010804-157016426	ctrl	KO	2.45909	0.693703	-1.82573	0.00025	0.00109775
ENSG00000105717	PBX4	chr19:19561706-19618916	ctrl	KO	1.76499	0.497984	-1.82549	0.0028	0.00913238
ENSG00000254559	RP11-304M2.5	chr11:127203-207428	ctrl	KO	22.2317	6.27932	-1.82394	0.0071	0.0203631
ENSG00000142089	IFITM3	chr11:318639-330122	ctrl	KO	714.52	202.113	-1.82181	5e-05	0.000251555
ENSG00000279473	AC009065.1	chr16:2253115-2273418	ctrl	KO	188.148	53.3539	-1.8182	0.00015	0.000694123
ENSG00000241404	EGFL8	chr6:32148358-32178096	ctrl	KO	13.3914	3.79919	-1.81754	0.0193	0.0479723
ENSG00000226210	WASH7P	chr12:14521-32015	ctrl	KO	10.7221	3.04785	-1.81472	5e-05	0.000251555
ENSG00000257527	MIR3179-3	chr16:18411308-18411851	ctrl	KO	3.93704	1.11919	-1.81466	0.0024	0.00798564
ENSG00000163156	SCNM1	chr1:151156628-151195321	ctrl	KO	106.959	30.4389	-1.81307	5e-05	0.000251555
ENSG00000233461	RP11-295G20.2	chr1:231522387-231528556	ctrl	KO	86.9951	24.8109	-1.80996	5e-05	0.000251555
ENSG00000260418	RP3-406A7.7	chr6:136335713-136336087	ctrl	KO	5.8225	1.6616	-1.80907	0.0094	0.0258798
ENSG00000147123	NDUFB11	chrX:47142215-47186813	ctrl	KO	461.76	131.967	-1.80697	5e-05	0.000251555
ENSG00000205763	RP9P	chr7:32916814-32943176	ctrl	KO	11.5466	3.30247	-1.80585	5e-05	0.000251555
ENSG00000007392	LUC7L	chr16:188968-229463	ctrl	KO	96.5707	27.6623	-1.80366	5e-05	0.000251555
ENSG00000197568	HHLA3	chr1:70354804-70385339	ctrl	KO	19.9908	5.72962	-1.80282	5e-05	0.000251555
ENSG00000178172	SPINK6	chr5:148202793-148215137	ctrl	KO	69.7752	19.9992	-1.80277	5e-05	0.000251555
ENSG00000130558	OLFM1	chr9:135075421-135121179	ctrl	KO	4.01882	1.15251	-1.80199	5e-05	0.000251555
ENSG00000272523	LINC01023	chr5:108727824-108728260	ctrl	KO	4.91367	1.41045	-1.80065	0.0019	0.00653278
ENSG00000073169	SELO	chr22:50200978-50217616	ctrl	KO	65.8433	18.9156	-1.79946	5e-05	0.000251555
ENSG00000153006	SREK1IP1	chr5:64718143-64768685	ctrl	KO	13.7754	3.96585	-1.79639	5e-05	0.000251555
ENSG00000276529	AP001505.10	chr21:44978831-44979274	ctrl	KO	20.6211	5.9376	-1.79617	5e-05	0.000251555
ENSG00000204922	UQCC3	chr11:62646847-62673687	ctrl	KO	45.6838	13.1644	-1.79504	5e-05	0.000251555
ENSG00000198546	ZNF511	chr10:133278629-133352683	ctrl	KO	74.698	21.5428	-1.79387	5e-05	0.000251555
ENSG00000105640	RPL18A	chr19:17859875-17864153	ctrl	KO	4595.49	1326.87	-1.7922	5e-05	0.000251555
ENSG00000142669	SH3BGRL3	chr1:26279175-26320523	ctrl	KO	73.6582	21.2793	-1.79139	5e-05	0.000251555
ENSG00000255198	SNHG9	chr16:1964958-1965509	ctrl	KO	65.8482	19.024	-1.79132	5e-05	0.000251555
ENSG00000241370	RPP21	chr6:30234038-30346884	ctrl	KO	280.306	81.0019	-1.79098	5e-05	0.000251555
ENSG00000154537	FAM27C	chr9:61854161-61855331	ctrl	KO	8.29179	2.39666	-1.79066	5e-05	0.000251555
ENSG00000257270	RP11-521B24.5	chr14:105398578-105470729	ctrl	KO	54.7436	15.8296	-1.79007	0.0181	0.0454899
ENSG00000214655	ZSWIM8	chr10:73785581-73811798	ctrl	KO	37.2977	10.7997	-1.7881	5e-05	0.000251555
ENSG00000166979	EVA1C	chr21:32412005-32515397	ctrl	KO	37.9999	11.0128	-1.78682	5e-05	0.000251555
ENSG00000204291	COL15A1	chr9:98943178-99070792	ctrl	KO	4.65061	1.3479	-1.7867	5e-05	0.000251555
ENSG00000170421	KRT8	chr12:52897186-52952901	ctrl	KO	4873.17	1412.7	-1.78641	5e-05	0.000251555
ENSG00000185236	RAB11B	chr19:8363288-8404434	ctrl	KO	95.4355	27.6807	-1.78564	5e-05	0.000251555
ENSG00000134697	GNL2	chr1:37556918-37595935	ctrl	KO	109.588	31.786	-1.78562	5e-05	0.000251555
ENSG00000254615	RP11-395G23.3	chr8:106270143-106272899	ctrl	KO	4.23396	1.2282	-1.78547	5e-05	0.000251555
ENSG00000214026	MRPL23	chr11:1947277-1989920	ctrl	KO	220.699	64.1228	-1.78317	5e-05	0.000251555
ENSG00000226363	HAGLROS	chr2:176173194-176192538	ctrl	KO	4.1138	1.19578	-1.78253	5e-05	0.000251555
ENSG00000267547	RP11-686D22.4	chr17:35403836-35404373	ctrl	KO	8.83201	2.57415	-1.77865	0.00015	0.000694123
ENSG00000198467	TPM2	chr9:35681991-35691020	ctrl	KO	613.879	179.6	-1.77317	5e-05	0.000251555
ENSG00000117122	MFAP2	chr1:16974501-17011928	ctrl	KO	7.80514	2.28777	-1.77048	0.0161	0.0411021
ENSG00000069399	BCL3	chr19:44747704-44760044	ctrl	KO	18.9812	5.56519	-1.77007	5e-05	0.000251555
ENSG00000111057	KRT18	chr12:52897186-52952901	ctrl	KO	3245.31	951.604	-1.76992	0.0008	0.00306564
ENSG00000121211	MND1	chr4:153344648-153415118	ctrl	KO	45.1069	13.2332	-1.76918	5e-05	0.000251555
ENSG00000233276	GPX1	chr3:49357175-49358600	ctrl	KO	743.896	218.551	-1.76713	5e-05	0.000251555
ENSG00000110200	ANAPC15	chr11:71998540-72112780	ctrl	KO	113.765	33.4292	-1.76687	0.0014	0.00500126
ENSG00000164897	TMUB1	chr7:151081079-151083546	ctrl	KO	78.1886	23.01	-1.7647	5e-05	0.000251555
ENSG00000126709	IFI6	chr1:27666060-27703063	ctrl	KO	36.8754	10.8645	-1.76304	5e-05	0.000251555
ENSG00000156502	SUPV3L1	chr10:69180231-69209099	ctrl	KO	82.352	24.2731	-1.76245	5e-05	0.000251555
ENSG00000187840	EIF4EBP1	chr8:38030340-38060365	ctrl	KO	254.266	75.0652	-1.76012	5e-05	0.000251555
ENSG00000226562	CYP4F26P	chr9:33580694-33605293	ctrl	KO	13.8481	4.09102	-1.75915	5e-05	0.000251555
ENSG00000234498	RPL13AP20	chr12:12875498-12876107	ctrl	KO	2.31021	0.682563	-1.75899	0.0063	0.0183689
ENSG00000108509	CAMTA2	chr17:4967991-4987652	ctrl	KO	41.948	12.4164	-1.75635	5e-05	0.000251555
ENSG00000183751	TBL3	chr16:1972036-1984192	ctrl	KO	75.9832	22.5011	-1.75568	5e-05	0.000251555
ENSG00000183011	NAA38	chr17:7856684-7912760	ctrl	KO	358.043	106.171	-1.75374	0.00425	0.0130709
ENSG00000158050	DUSP2	chr2:96143165-96145440	ctrl	KO	24.6916	7.32206	-1.7537	5e-05	0.000251555
ENSG00000106070	GRB10	chr7:50590062-50793462	ctrl	KO	13.3843	3.97036	-1.7532	5e-05	0.000251555
ENSG00000204525	HLA-C	chr6:31268748-31272130	ctrl	KO	78.2676	23.2219	-1.75293	5e-05	0.000251555
ENSG00000213397	HAUS7	chrX:153444719-153509554	ctrl	KO	72.7794	21.6069	-1.75204	5e-05	0.000251555
ENSG00000145592	RPL37	chr5:40825261-40835335	ctrl	KO	4708.86	1398.42	-1.75158	5e-05	0.000251555
ENSG00000135346	CGA	chr6:87085497-87095406	ctrl	KO	7.06579	2.10125	-1.7496	5e-05	0.000251555
ENSG00000178980	SEPW1	chr19:47778571-47784686	ctrl	KO	80.6485	23.9851	-1.74951	5e-05	0.000251555
ENSG00000198740	ZNF652	chr17:49289205-49369998	ctrl	KO	21.2634	6.33309	-1.74739	0.0003	0.00129253
ENSG00000120708	TGFBI	chr5:136028894-136063818	ctrl	KO	19.108	5.69422	-1.74661	5e-05	0.000251555
ENSG00000100276	RASL10A	chr22:29312932-29319679	ctrl	KO	1.60332	0.47846	-1.7446	0.00965	0.0264665
ENSG00000099821	POLRMT	chr19:617223-633604	ctrl	KO	62.4044	18.6306	-1.74397	5e-05	0.000251555
ENSG00000280211	RP11-2C24.3	chr16:30697706-30776307	ctrl	KO	41.2488	12.3298	-1.7422	0.00225	0.00754129
ENSG00000160633	SAFB	chr19:5586998-5668478	ctrl	KO	174.965	52.4128	-1.73907	5e-05	0.000251555
ENSG00000174021	GNG5	chr1:84498324-84574480	ctrl	KO	320.892	96.3164	-1.73623	5e-05	0.000251555
ENSG00000182108	DEXI	chr16:10864913-10943021	ctrl	KO	25.9584	7.7961	-1.73537	5e-05	0.000251555
ENSG00000167771	RCOR2	chr11:63911220-63916844	ctrl	KO	2.038	0.61216	-1.73517	5e-05	0.000251555
ENSG00000203724	C1orf53	chr1:197902646-197907367	ctrl	KO	28.7396	8.63524	-1.73473	5e-05	0.000251555
ENSG00000099624	ATP5D	chr19:1241745-1244826	ctrl	KO	313.822	94.3693	-1.73356	5e-05	0.000251555
ENSG00000258232	RP11-161H23.5	chr12:49184795-49274603	ctrl	KO	1743.78	524.393	-1.7335	5e-05	0.000251555
ENSG00000101132	PFDN4	chr20:54207846-54228052	ctrl	KO	138.9	41.7763	-1.73329	5e-05	0.000251555
ENSG00000128283	CDC42EP1	chr22:37560446-37569405	ctrl	KO	88.9169	26.7631	-1.73221	5e-05	0.000251555
ENSG00000272333	KMT2B	chr19:35718018-35754519	ctrl	KO	20.1075	6.05217	-1.73221	0.0046	0.0139986
ENSG00000069482	GAL	chr11:68683778-68691175	ctrl	KO	282.955	85.1979	-1.73168	5e-05	0.000251555
ENSG00000131351	HAUS8	chr19:17049728-17075625	ctrl	KO	42.0969	12.6793	-1.73125	5e-05	0.000251555
ENSG00000072778	ACADVL	chr17:7189889-7225273	ctrl	KO	812.687	245.021	-1.7298	5e-05	0.000251555
ENSG00000127580	WDR24	chr16:684621-705829	ctrl	KO	14.133	4.26207	-1.72944	5e-05	0.000251555
ENSG00000101335	MYL9	chr20:36306335-36573391	ctrl	KO	110.296	33.2878	-1.72831	5e-05	0.000251555
ENSG00000183628	DGCR6	chr22:18906027-18936553	ctrl	KO	13.7643	4.15445	-1.7282	5e-05	0.000251555
ENSG00000160124	CCDC58	chr3:122359590-122383231	ctrl	KO	124.868	37.731	-1.72658	5e-05	0.000251555
ENSG00000159840	ZYX	chr7:143381079-143523449	ctrl	KO	138.104	41.7321	-1.72653	5e-05	0.000251555
ENSG00000173141	MRPL57	chr13:21176644-21179084	ctrl	KO	50.0049	15.1131	-1.72627	5e-05	0.000251555
ENSG00000182109	RP11-69E11.4	chr1:39491645-39558707	ctrl	KO	4.46795	1.3511	-1.72548	0.00145	0.00515198
ENSG00000007520	TSR3	chr16:1333600-1351911	ctrl	KO	215.122	65.1347	-1.72366	5e-05	0.000251555
ENSG00000213199	ASIC3	chr7:151048291-151052756	ctrl	KO	18.0465	5.46463	-1.72352	5e-05	0.000251555
ENSG00000129757	CDKN1C	chr11:2883212-2885881	ctrl	KO	15.3437	4.65739	-1.72005	5e-05	0.000251555
ENSG00000102265	TIMP1	chrX:47561099-47619853	ctrl	KO	422.581	128.391	-1.71868	5e-05	0.000251555
ENSG00000188483	IER5L	chr9:129175551-129210548	ctrl	KO	73.6796	22.3968	-1.71797	5e-05	0.000251555
ENSG00000165238	WNK2	chr9:93184915-93346414	ctrl	KO	2.5997	0.792764	-1.71338	0.0006	0.00238568
ENSG00000175756	AURKAIP1	chr1:1373729-1375495	ctrl	KO	404.279	123.329	-1.71283	5e-05	0.000251555
ENSG00000105048	TNNT1	chr19:55132793-55149354	ctrl	KO	2.9937	0.914881	-1.71027	5e-05	0.000251555
ENSG00000185187	SIGIRR	chr11:405715-417455	ctrl	KO	68.7606	21.0326	-1.70896	5e-05	0.000251555
ENSG00000241343	RPL36A	chrX:101390823-101414133	ctrl	KO	4222.69	1291.68	-1.70891	5e-05	0.000251555
ENSG00000123144	C19orf43	chr19:12730639-12734775	ctrl	KO	444.068	135.869	-1.70857	5e-05	0.000251555
ENSG00000188026	RILPL1	chr12:123457640-123533718	ctrl	KO	11.1965	3.42762	-1.70776	5e-05	0.000251555
ENSG00000165644	COMTD1	chr10:75233968-75236030	ctrl	KO	123.5	37.8249	-1.7071	5e-05	0.000251555
ENSG00000106992	AK1	chr9:127866479-127905408	ctrl	KO	163.901	50.2596	-1.70535	5e-05	0.000251555
ENSG00000148335	NTMT1	chr9:129608883-129642169	ctrl	KO	162.705	49.8994	-1.70516	5e-05	0.000251555
ENSG00000130706	ADRM1	chr20:62302092-62367312	ctrl	KO	352.789	108.239	-1.70458	5e-05	0.000251555
ENSG00000197747	S100A10	chr1:151982914-151994390	ctrl	KO	564.501	173.266	-1.70399	5e-05	0.000251555
ENSG00000267673	FDX2	chr19:10304802-10339823	ctrl	KO	68.4888	21.047	-1.70226	0.00185	0.00637948
ENSG00000118094	TREH	chr11:118606439-118679690	ctrl	KO	9.18159	2.82315	-1.70144	0.0035	0.0110654
ENSG00000106211	HSPB1	chr7:76302543-76304295	ctrl	KO	1138.39	350.325	-1.70023	5e-05	0.000251555
ENSG00000127920	GNG11	chr7:93921698-93928610	ctrl	KO	106.944	32.9286	-1.69944	5e-05	0.000251555
ENSG00000169750	RAC3	chr17:82031623-82034204	ctrl	KO	24.6162	7.58314	-1.69874	5e-05	0.000251555
ENSG00000166794	PPIB	chr15:64151714-64163205	ctrl	KO	818.121	252.418	-1.6965	5e-05	0.000251555
ENSG00000166676	TVP23A	chr16:10743785-10818794	ctrl	KO	3.2986	1.01905	-1.69463	0.0031	0.00994375
ENSG00000164687	FABP5	chr8:81279870-81284777	ctrl	KO	187.95	58.1174	-1.69331	5e-05	0.000251555
ENSG00000006015	C19orf60	chr19:18571729-18621039	ctrl	KO	157.918	48.8423	-1.69297	0.0175	0.0441906
ENSG00000153363	LINC00467	chr1:211382802-211435333	ctrl	KO	10.0929	3.12336	-1.69217	5e-05	0.000251555
ENSG00000230082	PRRT3-AS1	chr3:9945541-9954787	ctrl	KO	14.7481	4.57031	-1.69017	5e-05	0.000251555
ENSG00000109736	MFSD10	chr4:2930560-2934859	ctrl	KO	112.435	34.8468	-1.68999	5e-05	0.000251555
ENSG00000130475	FCHO1	chr19:17747717-17788568	ctrl	KO	2.8129	0.872169	-1.68938	5e-05	0.000251555
ENSG00000027869	SH2D2A	chr1:156806242-156881850	ctrl	KO	13.017	4.03867	-1.68844	5e-05	0.000251555
ENSG00000178896	EXOSC4	chr8:144078001-144080647	ctrl	KO	159.051	49.3619	-1.68802	5e-05	0.000251555
ENSG00000277075	HIST1H2AE	chr6:26216974-26217483	ctrl	KO	9.1407	2.83689	-1.68799	5e-05	0.000251555
ENSG00000236499	LINC00896	chr22:20206396-20208524	ctrl	KO	10.9063	3.38582	-1.68759	5e-05	0.000251555
ENSG00000257342	RP11-571M6.7	chr12:57693954-57721557	ctrl	KO	71.43	22.178	-1.6874	0.00205	0.00697296
ENSG00000065268	WDR18	chr19:984270-998438	ctrl	KO	72.871	22.6556	-1.68548	5e-05	0.000251555
ENSG00000114767	RRP9	chr3:51933429-51941941	ctrl	KO	50.8987	15.8404	-1.68402	5e-05	0.000251555
ENSG00000119705	SLIRP	chr14:77708070-77769742	ctrl	KO	694.027	216.087	-1.68338	5e-05	0.000251555
ENSG00000087302	C14orf166	chr14:51989474-52069228	ctrl	KO	439.664	136.942	-1.68283	5e-05	0.000251555
ENSG00000258315	C17orf49	chr17:6853860-7019659	ctrl	KO	64.1607	20.0035	-1.68144	0.0037	0.011622
ENSG00000267317	CTB-25B13.12	chr19:1446301-1479556	ctrl	KO	12.1173	3.77792	-1.68141	0.00045	0.00185267
ENSG00000154723	ATP5J	chr21:25639271-25772460	ctrl	KO	589.941	183.962	-1.68117	5e-05	0.000251555
ENSG00000128965	CHAC1	chr15:40952961-40956519	ctrl	KO	6.46709	2.01788	-1.68028	5e-05	0.000251555
ENSG00000198816	ZNF358	chr19:7476874-7521026	ctrl	KO	23.8907	7.45697	-1.67979	5e-05	0.000251555
ENSG00000132781	MUTYH	chr1:45329162-45491166	ctrl	KO	14.8251	4.6296	-1.67908	5e-05	0.000251555
ENSG00000007080	CCDC124	chr19:17933015-17943991	ctrl	KO	282.392	88.2812	-1.67752	5e-05	0.000251555
ENSG00000130725	UBE2M	chr19:58555711-58558960	ctrl	KO	205.671	64.3125	-1.67717	5e-05	0.000251555
ENSG00000173272	MZT2A	chr2:131464899-131492743	ctrl	KO	331.042	103.578	-1.67629	5e-05	0.000251555
ENSG00000123545	NDUFAF4	chr6:96889312-96897881	ctrl	KO	79.6623	24.9305	-1.67598	5e-05	0.000251555
ENSG00000169696	ASPSCR1	chr17:81976806-82017406	ctrl	KO	130.985	41.0029	-1.6756	5e-05	0.000251555
ENSG00000278974	RP11-756P10.6	chr4:188740506-188741281	ctrl	KO	4.20039	1.31489	-1.67558	0.00045	0.00185267
ENSG00000226067	LINC00623	chr1:120913150-121052167	ctrl	KO	14.4017	4.50897	-1.67537	5e-05	0.000251555
ENSG00000145050	MANF	chr3:51385046-51389397	ctrl	KO	129.397	40.5169	-1.67521	5e-05	0.000251555
ENSG00000084207	GSTP1	chr11:67583594-67586660	ctrl	KO	779.019	244.03	-1.6746	5e-05	0.000251555
ENSG00000113407	TARS	chr5:33440695-33469539	ctrl	KO	659.464	206.645	-1.67414	5e-05	0.000251555
ENSG00000178585	CTNNBIP1	chr1:9848275-9910336	ctrl	KO	10.6533	3.33944	-1.67361	5e-05	0.000251555
ENSG00000161914	ZNF653	chr19:11451325-11529174	ctrl	KO	7.88171	2.47111	-1.67335	0.00445	0.0135897
ENSG00000142409	ZNF787	chr19:56087365-56121280	ctrl	KO	60.4967	18.9782	-1.67251	5e-05	0.000251555
ENSG00000099385	BCL7C	chr16:30833625-30895220	ctrl	KO	47.0906	14.7792	-1.67187	5e-05	0.000251555
ENSG00000104979	C19orf53	chr19:13764531-13778462	ctrl	KO	411.795	129.263	-1.67162	5e-05	0.000251555
ENSG00000142676	RPL11	chr1:23691778-23696425	ctrl	KO	2897.68	909.959	-1.67103	5e-05	0.000251555
ENSG00000100029	PES1	chr22:30576624-30627278	ctrl	KO	184.966	58.1182	-1.6702	5e-05	0.000251555
ENSG00000062822	POLD1	chr19:50384203-50431313	ctrl	KO	122.412	38.4719	-1.66987	5e-05	0.000251555
ENSG00000198931	APRT	chr16:88809338-88811944	ctrl	KO	318.01	100.019	-1.6688	5e-05	0.000251555
ENSG00000130520	LSM4	chr19:18306229-18323274	ctrl	KO	545.281	171.531	-1.66853	5e-05	0.000251555
ENSG00000130313	PGLS	chr19:17468768-17521288	ctrl	KO	242.838	76.5553	-1.66542	5e-05	0.000251555
ENSG00000270558	CTD-2124B8.2	chr5:37286448-37286977	ctrl	KO	7.20021	2.27013	-1.66527	0.00025	0.00109775
ENSG00000174276	ZNHIT2	chr11:65116402-65117708	ctrl	KO	64.1157	20.2255	-1.6645	5e-05	0.000251555
ENSG00000178057	NDUFAF3	chr3:48917787-49023495	ctrl	KO	130.503	41.1741	-1.66428	0.0028	0.00913238
ENSG00000185201	IFITM2	chr11:307630-315272	ctrl	KO	451.955	142.613	-1.66408	5e-05	0.000251555
ENSG00000213903	LTB4R	chr14:24299861-24318036	ctrl	KO	38.5151	12.1547	-1.66391	0.0013	0.00467847
ENSG00000115677	HDLBP	chr2:241227263-241354027	ctrl	KO	392.186	123.784	-1.66371	0.0071	0.0203631
ENSG00000236081	ELFN1-AS1	chr7:1688118-1747954	ctrl	KO	81.54	25.7535	-1.66274	5e-05	0.000251555
ENSG00000135114	OASL	chr12:121019110-121039242	ctrl	KO	14.294	4.52199	-1.66038	5e-05	0.000251555
ENSG00000125901	MRPS26	chr20:3045944-3048254	ctrl	KO	156.393	49.5791	-1.65737	5e-05	0.000251555
ENSG00000255301	RP11-624G17.3	chr11:57460548-57477534	ctrl	KO	6.06475	1.92275	-1.65727	0.0097	0.0265727
ENSG00000161970	RPL26	chr17:8365562-8383213	ctrl	KO	5426.3	1724.22	-1.65403	5e-05	0.000251555
ENSG00000103269	RHBDL1	chr16:675665-678268	ctrl	KO	2.45663	0.780861	-1.65354	5e-05	0.000251555
ENSG00000126456	IRF3	chr19:49659568-49673916	ctrl	KO	94.5754	30.0715	-1.65307	5e-05	0.000251555
ENSG00000090273	NUDC	chr1:26890487-26946862	ctrl	KO	319.564	101.624	-1.65286	5e-05	0.000251555
ENSG00000130707	ASS1	chr9:130444928-130501274	ctrl	KO	247.761	78.7975	-1.65273	5e-05	0.000251555
ENSG00000148803	FUOM	chr10:133355153-133358035	ctrl	KO	40.2164	12.7918	-1.65256	5e-05	0.000251555
ENSG00000261641	LA16c-390E6.5	chr16:1444933-1475580	ctrl	KO	60.89	19.3745	-1.65204	0.0001	0.000477344
ENSG00000164077	MON1A	chr3:49887001-49930173	ctrl	KO	27.4791	8.74722	-1.65144	5e-05	0.000251555
ENSG00000166741	NNMT	chr11:114059592-114356571	ctrl	KO	206.499	65.776	-1.6505	5e-05	0.000251555
ENSG00000251493	FOXD1	chr5:73444826-73448527	ctrl	KO	13.14	4.19122	-1.64852	5e-05	0.000251555
ENSG00000103363	TCEB2	chr16:2737075-2777297	ctrl	KO	431.444	137.639	-1.64829	0.0062	0.0181125
ENSG00000163923	RPL39L	chr3:187120947-187180908	ctrl	KO	105.621	33.6987	-1.64814	5e-05	0.000251555
ENSG00000101439	CST3	chr20:23626705-23638473	ctrl	KO	204.858	65.4213	-1.64679	5e-05	0.000251555
ENSG00000269973	RP11-95D17.1	chr2:9936359-9939590	ctrl	KO	2.18649	0.698652	-1.64597	5e-05	0.000251555
ENSG00000257663	RP11-1100L3.7	chr12:52069245-52108261	ctrl	KO	86.3758	27.6005	-1.64594	5e-05	0.000251555
ENSG00000116586	LAMTOR2	chr1:156054751-156058510	ctrl	KO	153.95	49.2047	-1.6456	5e-05	0.000251555
ENSG00000214530	STARD10	chr11:72685068-72794168	ctrl	KO	37.9167	12.1336	-1.64382	0.00225	0.00754129
ENSG00000262814	MRPL12	chr17:81703356-81721016	ctrl	KO	491.669	157.505	-1.64229	5e-05	0.000251555
ENSG00000105364	MRPL4	chr19:10251900-10289019	ctrl	KO	212.476	68.1291	-1.64096	5e-05	0.000251555
ENSG00000198171	DDRGK1	chr20:3190349-3204685	ctrl	KO	105.976	33.99	-1.64055	5e-05	0.000251555
ENSG00000173465	SSSCA1	chr11:65570429-65574198	ctrl	KO	120.2	38.59	-1.63913	5e-05	0.000251555
ENSG00000127586	CHTF18	chr16:784973-800737	ctrl	KO	48.4006	15.5447	-1.6386	5e-05	0.000251555
ENSG00000105401	CDC37	chr19:10391133-10469631	ctrl	KO	330.615	106.208	-1.63826	5e-05	0.000251555
ENSG00000177954	RPS27	chr1:153990758-153992150	ctrl	KO	5670.78	1821.8	-1.63818	5e-05	0.000251555
ENSG00000217930	PAM16	chr16:4314760-4425705	ctrl	KO	141.406	45.4427	-1.63772	0.0002	0.000899755
ENSG00000104852	SNRNP70	chr19:49085418-49108605	ctrl	KO	414.128	133.104	-1.63752	5e-05	0.000251555
ENSG00000092621	PHGDH	chr1:119659797-119744215	ctrl	KO	140.056	45.0169	-1.63747	5e-05	0.000251555
ENSG00000124140	SLC12A5	chr20:46008907-46060152	ctrl	KO	4.12334	1.32631	-1.6364	0.0044	0.0134619
ENSG00000205323	SARNP	chr12:55743279-55842966	ctrl	KO	195.344	62.8457	-1.63613	5e-05	0.000251555
ENSG00000267073	AC005256.1	chr19:1748055-1748745	ctrl	KO	2.73049	0.878791	-1.63557	0.0188	0.0469843
ENSG00000152464	RPP38	chr10:15095384-15168693	ctrl	KO	26.6853	8.59558	-1.63438	5e-05	0.000251555
ENSG00000161265	U2AF1L4	chr19:35718018-35754519	ctrl	KO	18.8828	6.08251	-1.63433	0.0189	0.0471414
ENSG00000188229	TUBB4B	chr9:137241212-137247770	ctrl	KO	683.926	220.38	-1.63385	5e-05	0.000251555
ENSG00000135679	MDM2	chr12:68808175-68971570	ctrl	KO	101.059	32.5662	-1.63375	5e-05	0.000251555
ENSG00000178149	DALRD3	chr3:48917787-49023495	ctrl	KO	63.5951	20.497	-1.6335	0.0081	0.0227914
ENSG00000128011	LRFN1	chr19:39306567-39320858	ctrl	KO	3.62375	1.16802	-1.63342	5e-05	0.000251555
ENSG00000204371	EHMT2	chr6:31879758-31897687	ctrl	KO	74.1925	23.9374	-1.63201	5e-05	0.000251555
ENSG00000137965	IFI44	chr1:78649795-78664078	ctrl	KO	8.85601	2.85814	-1.63158	5e-05	0.000251555
ENSG00000143256	PFDN2	chr1:161100555-161132688	ctrl	KO	244.49	78.9445	-1.63087	5e-05	0.000251555
ENSG00000278126	RP11-454E5.4	chr12:51186935-51217708	ctrl	KO	3.26793	1.0552	-1.63086	0.0129	0.034028
ENSG00000130810	PPAN	chr19:10106222-10119918	ctrl	KO	113.693	36.7362	-1.62987	5e-05	0.000251555
ENSG00000099804	CDC34	chr19:531711-542092	ctrl	KO	71.9475	23.2607	-1.62905	5e-05	0.000251555
ENSG00000037897	METTL1	chr12:57762333-57818704	ctrl	KO	34.3758	11.1238	-1.62774	0.00045	0.00185267
ENSG00000135924	DNAJB2	chr2:219279266-219286900	ctrl	KO	32.5287	10.5308	-1.62711	5e-05	0.000251555
ENSG00000174775	HRAS	chr11:532241-537287	ctrl	KO	142.803	46.2312	-1.62709	5e-05	0.000251555
ENSG00000172889	EGFL7	chr9:136648609-136672678	ctrl	KO	12.8661	4.16699	-1.6265	5e-05	0.000251555
ENSG00000007384	RHBDF1	chr16:58058-76355	ctrl	KO	11.7086	3.79455	-1.62556	5e-05	0.000251555
ENSG00000116691	MIIP	chr1:12019465-12032045	ctrl	KO	58.2282	18.8767	-1.62511	5e-05	0.000251555
ENSG00000141873	SLC39A3	chr19:2714566-2740152	ctrl	KO	61.3557	19.892	-1.62501	5e-05	0.000251555
ENSG00000160813	PPP1R35	chr7:100435256-100438504	ctrl	KO	94.8085	30.7438	-1.62472	5e-05	0.000251555
ENSG00000260708	CTA-29F11.1	chr22:46761893-46762563	ctrl	KO	20.1125	6.53099	-1.62272	5e-05	0.000251555
ENSG00000105538	RASIP1	chr19:48720586-48740721	ctrl	KO	80.6221	26.2761	-1.61743	5e-05	0.000251555
ENSG00000105248	CCDC94	chr19:4246338-4269090	ctrl	KO	32.7391	10.6782	-1.61635	5e-05	0.000251555
ENSG00000105202	FBL	chr19:39834457-39846414	ctrl	KO	443.139	144.55	-1.61619	5e-05	0.000251555
ENSG00000063177	RPL18	chr19:48615327-48637438	ctrl	KO	2185.7	713.372	-1.61537	5e-05	0.000251555
ENSG00000183092	BEGAIN	chr14:100537146-100587413	ctrl	KO	58.3286	19.0505	-1.61437	5e-05	0.000251555
ENSG00000167397	VKORC1	chr16:31074421-31095980	ctrl	KO	300.355	98.3595	-1.61053	5e-05	0.000251555
ENSG00000204316	MRPL38	chr17:75897059-75941140	ctrl	KO	157.385	51.5436	-1.61043	5e-05	0.000251555
ENSG00000183963	SMTN	chr22:31051629-31104757	ctrl	KO	28.1192	9.21012	-1.61026	5e-05	0.000251555
ENSG00000169976	SF3B5	chr6:144094880-144095573	ctrl	KO	273.563	89.6179	-1.61002	5e-05	0.000251555
ENSG00000204469	PRRC2A	chr6:31620719-31637771	ctrl	KO	226.207	74.1366	-1.60938	0.0001	0.000477344
ENSG00000006327	TNFRSF12A	chr16:3014711-3022383	ctrl	KO	316.251	104.06	-1.60365	5e-05	0.000251555
ENSG00000128309	MPST	chr22:37010858-37029822	ctrl	KO	124.011	40.8202	-1.60312	5e-05	0.000251555
ENSG00000204435	CSNK2B	chr6:31661228-31673776	ctrl	KO	506.874	167.206	-1.6	5e-05	0.000251555
ENSG00000115255	REEP6	chr19:1481427-1497927	ctrl	KO	5.45613	1.80012	-1.59978	5e-05	0.000251555
ENSG00000196756	SNHG17	chr20:38420587-38435353	ctrl	KO	85.5467	28.2391	-1.59902	5e-05	0.000251555
ENSG00000133250	ZNF414	chr19:8509677-8514164	ctrl	KO	28.8265	9.5198	-1.59839	5e-05	0.000251555
ENSG00000133027	PEMT	chr17:17505562-17610485	ctrl	KO	118.216	39.062	-1.59759	5e-05	0.000251555
ENSG00000167644	C19orf33	chr19:38244034-38305009	ctrl	KO	525.652	173.816	-1.59655	5e-05	0.000251555
ENSG00000162650	ATXN7L2	chr1:109483478-109492804	ctrl	KO	7.7321	2.55693	-1.59645	5e-05	0.000251555
ENSG00000241990	PRR34-AS1	chr22:46049477-46113928	ctrl	KO	62.906	20.8292	-1.59459	0.00025	0.00109775
ENSG00000124570	SERPINB6	chr6:2948158-2972165	ctrl	KO	284.988	94.4006	-1.59403	5e-05	0.000251555
ENSG00000274049	INO80B-WBP1	chr2:74455022-74460891	ctrl	KO	15.5447	5.15396	-1.59267	0.0097	0.0265727
ENSG00000173511	VEGFB	chr11:64234537-64238793	ctrl	KO	77.9188	25.8357	-1.59261	5e-05	0.000251555
ENSG00000197766	CFD	chr19:859642-863630	ctrl	KO	27.7444	9.20252	-1.59209	5e-05	0.000251555
ENSG00000114646	CSPG5	chr3:47562238-47580792	ctrl	KO	2.7119	0.900876	-1.5899	5e-05	0.000251555
ENSG00000164611	PTTG1	chr5:160421821-160428744	ctrl	KO	426.329	141.662	-1.58951	5e-05	0.000251555
ENSG00000102898	NUTF2	chr16:67806764-67872567	ctrl	KO	341.976	113.666	-1.58909	5e-05	0.000251555
ENSG00000105185	PDCD5	chr19:32581067-32587452	ctrl	KO	387.154	128.703	-1.58886	5e-05	0.000251555
ENSG00000075292	ZNF638	chr2:71276560-71435069	ctrl	KO	89.7373	29.8357	-1.58867	5e-05	0.000251555
ENSG00000242485	MRPL20	chr1:1399521-1407313	ctrl	KO	289.526	96.3303	-1.58763	5e-05	0.000251555
ENSG00000174791	RIN1	chr11:66330241-66345125	ctrl	KO	16.8901	5.61969	-1.58761	5e-05	0.000251555
ENSG00000228300	C19orf24	chr19:1275437-1279249	ctrl	KO	112.107	37.3005	-1.58761	5e-05	0.000251555
ENSG00000130770	ATPIF1	chr1:28236108-28246906	ctrl	KO	900.779	299.724	-1.58754	5e-05	0.000251555
ENSG00000172336	POP7	chr7:100706052-100707495	ctrl	KO	158.507	52.7628	-1.58696	5e-05	0.000251555
ENSG00000113360	DROSHA	chr5:31400496-31532196	ctrl	KO	154.591	51.4682	-1.58671	5e-05	0.000251555
ENSG00000105397	TYK2	chr19:10350528-10380676	ctrl	KO	99.5208	33.1828	-1.58456	5e-05	0.000251555
ENSG00000183072	NKX2-5	chr5:173232108-173235357	ctrl	KO	7.03279	2.34808	-1.58262	5e-05	0.000251555
ENSG00000277150	F8A3	chrX:155456913-155458672	ctrl	KO	19.9433	6.65919	-1.58249	5e-05	0.000251555
ENSG00000198563	DDX39B	chr6:31528716-31558829	ctrl	KO	509.933	170.405	-1.58134	5e-05	0.000251555
ENSG00000182196	ARL6IP4	chr12:122920950-122982913	ctrl	KO	226.183	75.5951	-1.58113	5e-05	0.000251555
ENSG00000126934	MAP2K2	chr19:4090320-4124129	ctrl	KO	318.718	106.557	-1.58066	5e-05	0.000251555
ENSG00000112514	CUTA	chr6:33410398-33418317	ctrl	KO	720.306	240.903	-1.58016	5e-05	0.000251555
ENSG00000105287	PRKD2	chr19:46647611-46717127	ctrl	KO	19.0243	6.36966	-1.57855	5e-05	0.000251555
ENSG00000187837	HIST1H1C	chr6:26055786-26056428	ctrl	KO	282.358	94.583	-1.57787	5e-05	0.000251555
ENSG00000063241	ISOC2	chr19:55452984-55462343	ctrl	KO	70.2307	23.5672	-1.57532	5e-05	0.000251555
ENSG00000065054	SLC9A3R2	chr16:2025355-2039026	ctrl	KO	148.144	49.8322	-1.57185	5e-05	0.000251555
ENSG00000176386	CDC26	chr9:113221561-113292905	ctrl	KO	80.4391	27.07	-1.5712	0.00345	0.0109346
ENSG00000138326	RPS24	chr10:78033759-78056812	ctrl	KO	5414.72	1825.11	-1.5689	5e-05	0.000251555
ENSG00000167815	PRDX2	chr19:12763002-12874951	ctrl	KO	679.555	229.358	-1.56699	5e-05	0.000251555
ENSG00000227057	WDR46	chr6:33277131-33299324	ctrl	KO	113.409	38.283	-1.56676	5e-05	0.000251555
ENSG00000204389	HSPA1A	chr6:31815463-31817946	ctrl	KO	216.83	73.2292	-1.56608	5e-05	0.000251555
ENSG00000130489	SCO2	chr22:50523567-50532580	ctrl	KO	34.2024	11.556	-1.56545	5e-05	0.000251555
ENSG00000140691	ARMC5	chr16:31456710-31467166	ctrl	KO	14.8834	5.02931	-1.56527	5e-05	0.000251555
ENSG00000273899	NOL12	chr22:37681672-37776556	ctrl	KO	51.4776	17.4033	-1.56458	5e-05	0.000251555
ENSG00000095380	NANS	chr9:98056738-98119212	ctrl	KO	158.384	53.5635	-1.5641	5e-05	0.000251555
ENSG00000135902	CHRND	chr2:232525992-232536667	ctrl	KO	4.19999	1.42067	-1.56381	5e-05	0.000251555
ENSG00000107223	EDF1	chr9:136862118-136866286	ctrl	KO	633.898	214.428	-1.56376	5e-05	0.000251555
ENSG00000229809	ZNF688	chr16:30569345-30585771	ctrl	KO	6.69527	2.2654	-1.56338	0.0055	0.0163307
ENSG00000105711	SCN1B	chr19:35030683-35040448	ctrl	KO	2.08659	0.706355	-1.56268	0.00195	0.00667687
ENSG00000224167	RP3-522D1.1	chr1:112820169-112877871	ctrl	KO	10.3601	3.50744	-1.56255	5e-05	0.000251555
ENSG00000115286	NDUFS7	chr19:1383526-1396467	ctrl	KO	153.706	52.063	-1.56185	5e-05	0.000251555
ENSG00000178719	GRINA	chr8:143977152-144047085	ctrl	KO	115.612	39.1884	-1.56079	5e-05	0.000251555
ENSG00000197299	BLM	chr15:90717326-90816165	ctrl	KO	25.5388	8.66704	-1.55908	5e-05	0.000251555
ENSG00000175550	DRAP1	chr11:65919256-65921561	ctrl	KO	121.236	41.1564	-1.55863	5e-05	0.000251555
ENSG00000229833	PET100	chr19:7629736-7647873	ctrl	KO	86.9042	29.5199	-1.55774	5e-05	0.000251555
ENSG00000250186	RP11-1079K10.4	chr17:49370739-49476988	ctrl	KO	226.786	77.1277	-1.55601	0.00015	0.000694123
ENSG00000099800	TIMM13	chr19:2389770-2456996	ctrl	KO	120.133	40.9032	-1.55435	5e-05	0.000251555
ENSG00000146067	FAM193B	chr5:177519787-177554541	ctrl	KO	41.3903	14.107	-1.55288	5e-05	0.000251555
ENSG00000180448	ARHGAP45	chr19:1065922-1095380	ctrl	KO	24.4516	8.33425	-1.5528	0.00215	0.00726368
ENSG00000153162	BMP6	chr6:7726796-7881422	ctrl	KO	17.893	6.10458	-1.55143	5e-05	0.000251555
ENSG00000178307	TMEM11	chr17:21197279-21230035	ctrl	KO	100.428	34.2663	-1.5513	5e-05	0.000251555
ENSG00000196923	PDLIM7	chr5:177483393-177511274	ctrl	KO	128.913	44.0187	-1.55021	5e-05	0.000251555
ENSG00000268649	MIR296	chr20:58817131-58817725	ctrl	KO	5.09698	1.74081	-1.54988	0.00165	0.00577798
ENSG00000225663	MCRIP1	chr17:81822360-81833302	ctrl	KO	30.686	10.4824	-1.54962	5e-05	0.000251555
ENSG00000223802	CERS1	chr19:18868544-18896727	ctrl	KO	11.9164	4.07306	-1.54877	5e-05	0.000251555
ENSG00000166166	TRMT61A	chr14:103529183-103537073	ctrl	KO	21.5417	7.36623	-1.54813	5e-05	0.000251555
ENSG00000002330	BAD	chr11:64269829-64289500	ctrl	KO	69.2106	23.6888	-1.54679	5e-05	0.000251555
ENSG00000101220	C20orf27	chr20:3753507-3768387	ctrl	KO	123.225	42.1985	-1.54603	5e-05	0.000251555
ENSG00000185608	MRPL40	chr22:19330697-19479215	ctrl	KO	90.3597	30.9908	-1.54384	0.0003	0.00129253
ENSG00000162910	MRPL55	chr1:228106678-228109312	ctrl	KO	166.399	57.0932	-1.54326	5e-05	0.000251555
ENSG00000273619	RP5-908M14.9	chr20:62386302-62386970	ctrl	KO	10.0303	3.44268	-1.54275	5e-05	0.000251555
ENSG00000279767	AL513523.2	chr1:153728066-153780157	ctrl	KO	52.9128	18.1635	-1.54257	0.0002	0.000899755
ENSG00000197982	C1orf122	chr1:37802943-37809454	ctrl	KO	103.299	35.4628	-1.54245	5e-05	0.000251555
ENSG00000256073	URB1-AS1	chr21:32393129-32393960	ctrl	KO	7.12916	2.44764	-1.54234	5e-05	0.000251555
ENSG00000103152	MPG	chr16:77006-138860	ctrl	KO	51.1688	17.58	-1.54133	0.00015	0.000694123
ENSG00000135390	ATP5G2	chr12:53632725-53677408	ctrl	KO	1169.33	401.953	-1.54058	5e-05	0.000251555
ENSG00000099901	RANBP1	chr22:20080231-20127357	ctrl	KO	550.323	189.406	-1.5388	5e-05	0.000251555
ENSG00000127922	SHFM1	chr7:96481625-96709891	ctrl	KO	302.943	104.309	-1.53819	5e-05	0.000251555
ENSG00000181649	PHLDA2	chr11:2928272-2929455	ctrl	KO	80.0799	27.5777	-1.53794	5e-05	0.000251555
ENSG00000176845	METRNL	chr17:83079690-83095119	ctrl	KO	74.7196	25.7367	-1.53766	5e-05	0.000251555
ENSG00000160783	PMF1	chr1:156212981-156248117	ctrl	KO	177.212	61.0785	-1.53674	5e-05	0.000251555
ENSG00000233913	CTC-575D19.1	chr5:168616351-168616996	ctrl	KO	47.4904	16.3722	-1.53639	5e-05	0.000251555
ENSG00000102030	NAA10	chrX:153861513-153935223	ctrl	KO	241.066	83.1272	-1.53604	0.0151	0.0389287
ENSG00000048162	NOP16	chr5:176365467-176416569	ctrl	KO	151.956	52.4023	-1.53595	5e-05	0.000251555
ENSG00000153066	TXNDC11	chr16:11668413-11744506	ctrl	KO	57.8809	19.9945	-1.53348	5e-05	0.000251555
ENSG00000232645	LINC01431	chr20:23356593-23358116	ctrl	KO	2.63297	0.909822	-1.53304	0.0163	0.0415355
ENSG00000143314	MRPL24	chr1:156737302-156741590	ctrl	KO	278.555	96.269	-1.53282	5e-05	0.000251555
ENSG00000152082	MZT2B	chr2:130151391-130190729	ctrl	KO	490.013	169.372	-1.53263	5e-05	0.000251555
ENSG00000280303	ERICD	chr8:140636280-140638283	ctrl	KO	2.25459	0.779304	-1.53261	5e-05	0.000251555
ENSG00000265401	RP11-138I1.4	chr17:16380797-16382745	ctrl	KO	1504.7	520.156	-1.53246	0.0005	0.00202716
ENSG00000240230	COX19	chr7:897900-975599	ctrl	KO	11.3235	3.91722	-1.53141	5e-05	0.000251555
ENSG00000108298	RPL19	chr17:39200282-39204727	ctrl	KO	4420.55	1529.3	-1.53136	5e-05	0.000251555
ENSG00000282034	RP11-2C24.9	chr16:30697706-30776307	ctrl	KO	7.07012	2.44614	-1.53123	0.00935	0.0257593
ENSG00000213339	QTRT1	chr19:10701429-10713437	ctrl	KO	67.6471	23.4072	-1.53108	5e-05	0.000251555
ENSG00000125995	ROMO1	chr20:35626030-35700984	ctrl	KO	483.158	167.259	-1.53042	0.0048	0.0145188
ENSG00000278615	C11orf98	chr11:62646847-62673687	ctrl	KO	79.4017	27.5131	-1.52905	0.00025	0.00109775
ENSG00000114023	FAM162A	chr3:122384175-122416051	ctrl	KO	108.086	37.4775	-1.52808	5e-05	0.000251555
ENSG00000104825	NFKBIB	chr19:38878554-38908893	ctrl	KO	33.8559	11.7458	-1.52726	5e-05	0.000251555
ENSG00000142279	WTIP	chr19:34481637-34512304	ctrl	KO	11.0561	3.84503	-1.52378	0.00155	0.00546609
ENSG00000153406	NMRAL1	chr16:4461679-4510347	ctrl	KO	73.1639	25.4528	-1.52331	5e-05	0.000251555
ENSG00000167779	IGFBP6	chr12:53097435-53102345	ctrl	KO	29.8885	10.3993	-1.5231	5e-05	0.000251555
ENSG00000127564	PKMYT1	chr16:2963943-2980539	ctrl	KO	79.6476	27.7444	-1.52143	5e-05	0.000251555
ENSG00000100058	CRYBB2P1	chr22:25448104-25520854	ctrl	KO	87.663	30.5455	-1.52101	5e-05	0.000251555
ENSG00000204428	LY6G5C	chr6:31676683-31684040	ctrl	KO	2.1115	0.73586	-1.52076	0.0017	0.00593543
ENSG00000136280	CCM2	chr7:44999474-45076469	ctrl	KO	26.4094	9.20461	-1.52062	5e-05	0.000251555
ENSG00000104953	TLE6	chr19:2977445-2995184	ctrl	KO	2.96282	1.03272	-1.52051	0.0083	0.023247
ENSG00000205220	PSMB10	chr16:67893271-67937087	ctrl	KO	73.6004	25.7079	-1.5175	5e-05	0.000251555
ENSG00000126247	CAPNS1	chr19:36139574-36150353	ctrl	KO	553.758	193.589	-1.51626	5e-05	0.000251555
ENSG00000125652	ALKBH7	chr19:6372432-6379058	ctrl	KO	58.4414	20.4343	-1.516	5e-05	0.000251555
ENSG00000204237	OXLD1	chr17:81665035-81673904	ctrl	KO	99.5961	34.8409	-1.51531	5e-05	0.000251555
ENSG00000186010	NDUFA13	chr19:19515735-19537581	ctrl	KO	283.731	99.2998	-1.51466	5e-05	0.000251555
ENSG00000125971	DYNLRB1	chr20:34516408-34540958	ctrl	KO	278.936	97.6853	-1.51372	5e-05	0.000251555
ENSG00000126890	CTAG2	chrX:154651971-154653579	ctrl	KO	7.85903	2.7553	-1.51214	5e-05	0.000251555
ENSG00000203883	SOX18	chr20:64047581-64049641	ctrl	KO	2.21755	0.778568	-1.51007	5e-05	0.000251555
ENSG00000160075	SSU72	chr1:1541672-1574869	ctrl	KO	211.907	74.4268	-1.50954	5e-05	0.000251555
ENSG00000131591	C1orf159	chr1:1081817-1116361	ctrl	KO	23.9564	8.41644	-1.50913	5e-05	0.000251555
ENSG00000203950	FAM127B	chrX:135050931-135052196	ctrl	KO	161.546	56.772	-1.50869	5e-05	0.000251555
ENSG00000148908	RGS10	chr10:119499827-119542708	ctrl	KO	24.8881	8.74716	-1.50857	5e-05	0.000251555
ENSG00000177971	IMP3	chr15:75636138-75662301	ctrl	KO	126.556	44.4859	-1.50836	5e-05	0.000251555
ENSG00000259291	RP11-617F23.1	chr15:90001391-90082207	ctrl	KO	5.82035	2.04744	-1.50729	0.0027	0.00883593
ENSG00000250571	GLI4	chr8:143246820-143276931	ctrl	KO	26.2022	9.2219	-1.50655	5e-05	0.000251555
ENSG00000107833	NPM3	chr10:101781324-101783413	ctrl	KO	125.212	44.0755	-1.50632	5e-05	0.000251555
ENSG00000170638	TRABD	chr22:50185914-50200837	ctrl	KO	78.2562	27.5835	-1.5044	5e-05	0.000251555
ENSG00000168268	NT5DC2	chr3:52495337-52770949	ctrl	KO	161.608	56.9895	-1.50373	0.001	0.00371136
ENSG00000088727	KIF9	chr3:47164496-47346816	ctrl	KO	20.5981	7.26381	-1.50371	0.0127	0.0336133
ENSG00000143013	LMO4	chr1:87328467-87348923	ctrl	KO	116.578	41.1496	-1.50235	5e-05	0.000251555
ENSG00000174886	NDUFA11	chr19:5865825-5904006	ctrl	KO	646.695	228.285	-1.50225	5e-05	0.000251555
ENSG00000105193	RPS16	chr19:39433206-39435948	ctrl	KO	3591.75	1268.3	-1.50179	5e-05	0.000251555
ENSG00000261189	RP3-512B11.3	chr6:7540450-7541338	ctrl	KO	2.53788	0.896609	-1.50107	0.0012	0.00436044
ENSG00000071859	FAM50A	chrX:154444125-154450654	ctrl	KO	131.171	46.4241	-1.4985	5e-05	0.000251555
ENSG00000121680	PEX16	chr11:45909668-45918812	ctrl	KO	27.942	9.89245	-1.49804	5e-05	0.000251555
ENSG00000118894	EEF2KMT	chr16:4882506-5097808	ctrl	KO	33.9026	12.0071	-1.49751	0.00175	0.0060804
ENSG00000182484	WASH6P	chrX:155997580-156027877	ctrl	KO	30.1897	10.6997	-1.49649	5e-05	0.000251555
ENSG00000130811	EIF3G	chr19:10106222-10119918	ctrl	KO	309.92	109.841	-1.49648	5e-05	0.000251555
ENSG00000115541	HSPE1	chr2:197486580-197553699	ctrl	KO	673.356	238.829	-1.49539	0.00515	0.0154444
ENSG00000168894	RNF181	chr2:85595724-85597613	ctrl	KO	219.974	78.0365	-1.49511	5e-05	0.000251555
ENSG00000272338	RP11-722E23.2	chr8:33360838-33361415	ctrl	KO	6.25606	2.21984	-1.4948	0.00085	0.0032362
ENSG00000185885	IFITM1	chr11:307630-315272	ctrl	KO	30.0537	10.671	-1.49385	0.008	0.0225369
ENSG00000176476	SGF29	chr16:28553708-28591790	ctrl	KO	35.594	12.6386	-1.4938	5e-05	0.000251555
ENSG00000167100	SAMD14	chr17:50094736-50129882	ctrl	KO	4.91766	1.74651	-1.4935	5e-05	0.000251555
ENSG00000174365	SNHG11	chr20:38446577-38450921	ctrl	KO	12.826	4.55581	-1.49329	5e-05	0.000251555
ENSG00000197530	MIB2	chr1:1613757-1630610	ctrl	KO	46.1109	16.3808	-1.4931	5e-05	0.000251555
ENSG00000161677	JOSD2	chr19:50505997-50511353	ctrl	KO	43.4364	15.4349	-1.49271	5e-05	0.000251555
ENSG00000143774	GUK1	chr1:228139961-228148984	ctrl	KO	445.001	158.248	-1.49162	5e-05	0.000251555
ENSG00000185043	CIB1	chr15:90229974-90245811	ctrl	KO	164.068	58.366	-1.49109	5e-05	0.000251555
ENSG00000239789	MRPS17	chr7:55887276-56000181	ctrl	KO	84.9494	30.2341	-1.49043	5e-05	0.000251555
ENSG00000175592	FOSL1	chr11:65892048-65900573	ctrl	KO	11.7439	4.18047	-1.49017	5e-05	0.000251555
ENSG00000267355	RPL9P29	chr17:78845952-78846868	ctrl	KO	2.79097	0.994118	-1.48928	0.0036	0.0113533
ENSG00000160446	ZDHHC12	chr9:128702522-128724127	ctrl	KO	84.0263	29.9298	-1.48926	0.0009	0.00339911
ENSG00000198417	MT1F	chr16:56657693-56660698	ctrl	KO	3.70476	1.32008	-1.48875	0.00125	0.00452121
ENSG00000272196	HIST2H2AA4	chr1:149851060-149851624	ctrl	KO	6.91246	2.46316	-1.48869	0.0002	0.000899755
ENSG00000155115	GTF3C6	chr6:110958559-110967890	ctrl	KO	193.209	68.8515	-1.48861	5e-05	0.000251555
ENSG00000140264	SERF2	chr15:43726917-43803043	ctrl	KO	724.418	258.197	-1.48835	5e-05	0.000251555
ENSG00000165898	ISCA2	chr14:74476191-74497106	ctrl	KO	25.4528	9.07875	-1.48726	0.001	0.00371136
ENSG00000213465	ARL2	chr11:65014112-65040572	ctrl	KO	172.503	61.533	-1.48719	5e-05	0.000251555
ENSG00000159899	NPR2	chr9:35792153-35812272	ctrl	KO	3.91878	1.39846	-1.48657	0.00495	0.0149069
ENSG00000204392	LSM2	chr6:31797395-31806984	ctrl	KO	250.101	89.3169	-1.4855	5e-05	0.000251555
ENSG00000105771	SMG9	chr19:43727991-43754990	ctrl	KO	67.3476	24.0812	-1.48372	5e-05	0.000251555
ENSG00000132792	CTNNBL1	chr20:37693954-37872129	ctrl	KO	51.3515	18.3644	-1.4835	5e-05	0.000251555
ENSG00000107281	NPDC1	chr9:137007226-137046203	ctrl	KO	92.2939	33.0072	-1.48345	5e-05	0.000251555
ENSG00000261353	CTA-14H9.5	chr6:26527062-26527404	ctrl	KO	16.0575	5.7437	-1.4832	0.00515	0.0154444
ENSG00000105329	TGFB1	chr19:41262495-41425005	ctrl	KO	51.5493	18.4597	-1.48157	0.00345	0.0109346
ENSG00000134809	TIMM10	chr11:57528462-57530803	ctrl	KO	159.002	56.9453	-1.4814	5e-05	0.000251555
ENSG00000246705	H2AFJ	chr12:14774382-14778002	ctrl	KO	524.571	187.879	-1.48134	5e-05	0.000251555
ENSG00000162231	NXF1	chr11:62792122-62806302	ctrl	KO	77.379	27.7185	-1.48109	5e-05	0.000251555
ENSG00000183444	OR7E38P	chr7:97966089-97967074	ctrl	KO	23.7471	8.50904	-1.48068	5e-05	0.000251555
ENSG00000099822	HCN2	chr19:589892-617159	ctrl	KO	9.67561	3.46742	-1.48049	5e-05	0.000251555
ENSG00000228474	OST4	chr2:27042363-27071773	ctrl	KO	382.242	137.024	-1.48005	5e-05	0.000251555
ENSG00000162191	UBXN1	chr11:62676497-62679117	ctrl	KO	125.652	45.0456	-1.47997	5e-05	0.000251555
ENSG00000172366	MCRIP2	chr16:636816-649200	ctrl	KO	92.0266	33.0073	-1.47926	5e-05	0.000251555
ENSG00000177508	IRX3	chr16:54283303-54289568	ctrl	KO	18.5572	6.65607	-1.47924	5e-05	0.000251555
ENSG00000130254	SAFB2	chr19:5586998-5668478	ctrl	KO	82.8183	29.7187	-1.47858	0.00845	0.0236151
ENSG00000080608	PUM3	chr9:2717501-2844241	ctrl	KO	66.7654	23.9599	-1.47848	5e-05	0.000251555
ENSG00000132906	CASP9	chr1:15456727-15526534	ctrl	KO	33.8645	12.1615	-1.47746	5e-05	0.000251555
ENSG00000105518	TMEM205	chr19:11296138-11354944	ctrl	KO	96.2831	34.5822	-1.47725	5e-05	0.000251555
ENSG00000143793	C1orf35	chr1:228100725-228105411	ctrl	KO	62.1867	22.3384	-1.47708	5e-05	0.000251555
ENSG00000077235	GTF3C1	chr16:27459554-27549913	ctrl	KO	52.02	18.6886	-1.47691	5e-05	0.000251555
ENSG00000174851	YIF1A	chr11:66268532-66289170	ctrl	KO	149.329	53.6485	-1.47689	5e-05	0.000251555
ENSG00000178999	AURKB	chr17:8204732-8210600	ctrl	KO	149.952	53.8877	-1.47647	5e-05	0.000251555
ENSG00000100028	SNRPD3	chr22:24540422-24629005	ctrl	KO	340.452	122.349	-1.47645	5e-05	0.000251555
ENSG00000105583	WDR83OS	chr19:12643274-12681902	ctrl	KO	230.378	82.8276	-1.47582	5e-05	0.000251555
ENSG00000219200	RNASEK	chr17:6853860-7019659	ctrl	KO	987.175	355.394	-1.47389	5e-05	0.000251555
ENSG00000112561	TFEB	chr6:41683977-41736259	ctrl	KO	3.95609	1.42474	-1.47338	5e-05	0.000251555
ENSG00000164896	FASTK	chr7:151076592-151080866	ctrl	KO	130.308	46.9321	-1.47328	5e-05	0.000251555
ENSG00000189046	ALKBH2	chr12:109088187-109093631	ctrl	KO	61.9467	22.3165	-1.47291	5e-05	0.000251555
ENSG00000235173	HGH1	chr8:144137768-144140843	ctrl	KO	53.4606	19.2611	-1.47279	5e-05	0.000251555
ENSG00000167985	SDHAF2	chr11:61402640-61490931	ctrl	KO	73.6587	26.5666	-1.47124	0.00115	0.00419261
ENSG00000278978	RP11-164P12.5	chr4:151667223-151670503	ctrl	KO	18.0226	6.50022	-1.47124	5e-05	0.000251555
ENSG00000280433	CH507-9B2.9	chr21:5155498-5165472	ctrl	KO	1.64094	0.592009	-1.47083	5e-05	0.000251555
ENSG00000107874	CUEDC2	chr10:102423244-102432661	ctrl	KO	63.543	22.9298	-1.47051	5e-05	0.000251555
ENSG00000162300	ZFPL1	chr11:65084222-65116384	ctrl	KO	37.0935	13.388	-1.47023	0.00925	0.0255265
ENSG00000157150	TIMP4	chr3:12004401-12191400	ctrl	KO	4.6326	1.67225	-1.47003	5e-05	0.000251555
ENSG00000122386	ZNF205	chr16:3110459-3142805	ctrl	KO	14.9963	5.4157	-1.46939	5e-05	0.000251555
ENSG00000139637	C12orf10	chr12:53295290-53307177	ctrl	KO	132.215	47.7581	-1.46907	0.00015	0.000694123
ENSG00000114942	EEF1B2	chr2:206114816-206162928	ctrl	KO	771.339	278.656	-1.46888	5e-05	0.000251555
ENSG00000127824	TUBA4A	chr2:219229756-219278170	ctrl	KO	211.144	76.3128	-1.46823	5e-05	0.000251555
ENSG00000099785	2018-03-02	chr19:8413269-8439017	ctrl	KO	12.0766	4.36613	-1.46779	5e-05	0.000251555
ENSG00000148334	PTGES2	chr9:128120692-128128462	ctrl	KO	165.871	59.973	-1.46768	5e-05	0.000251555
ENSG00000106538	RARRES2	chr7:150338316-150341674	ctrl	KO	8.02353	2.90114	-1.46762	5e-05	0.000251555
ENSG00000172037	LAMB2	chr3:49121113-49133118	ctrl	KO	104.336	37.7508	-1.46666	5e-05	0.000251555
ENSG00000167674	CTB-50L17.10	chr19:4472286-4518465	ctrl	KO	55.2483	19.9931	-1.46643	5e-05	0.000251555
ENSG00000079462	PAFAH1B3	chr19:42297032-42310821	ctrl	KO	64.0835	23.1912	-1.46638	5e-05	0.000251555
ENSG00000140682	TGFB1I1	chr16:31470203-31477960	ctrl	KO	6.40502	2.31859	-1.46596	5e-05	0.000251555
ENSG00000122140	MRPS2	chr9:135495180-135506447	ctrl	KO	112.036	40.5632	-1.46572	5e-05	0.000251555
ENSG00000130724	CHMP2A	chr19:58551565-58555124	ctrl	KO	197.634	71.5749	-1.46531	5e-05	0.000251555
ENSG00000089327	FXYD5	chr19:35154729-35169883	ctrl	KO	198.639	71.9967	-1.46415	5e-05	0.000251555
ENSG00000146066	HIGD2A	chr5:176365467-176416569	ctrl	KO	533.25	193.297	-1.46399	5e-05	0.000251555
ENSG00000159685	CHCHD6	chr3:126704219-126960406	ctrl	KO	37.4376	13.5718	-1.46388	5e-05	0.000251555
ENSG00000116661	FBXO2	chr1:11648366-11663327	ctrl	KO	133.562	48.4348	-1.46339	5e-05	0.000251555
ENSG00000177666	PNPLA2	chr11:818901-842545	ctrl	KO	114.589	41.585	-1.46234	5e-05	0.000251555
ENSG00000158042	MRPL17	chr11:6680781-6683401	ctrl	KO	156.246	56.7462	-1.46123	5e-05	0.000251555
ENSG00000100142	POLR2F	chr22:37943049-38041915	ctrl	KO	216.018	78.4685	-1.46097	5e-05	0.000251555
ENSG00000260005	AC027601.1	chr17:81228276-81239091	ctrl	KO	2.43378	0.884778	-1.45981	0.00065	0.00255068
ENSG00000102854	MSLN	chr16:760761-768865	ctrl	KO	106.025	38.5525	-1.45951	5e-05	0.000251555
ENSG00000203706	SERTAD4-AS1	chr1:210231455-210246631	ctrl	KO	36.2078	13.1673	-1.45934	0.0007	0.00272099
ENSG00000051523	CYBA	chr16:88643282-88651152	ctrl	KO	473.249	172.145	-1.45897	5e-05	0.000251555
ENSG00000160799	CCDC12	chr3:46921725-47009703	ctrl	KO	73.7842	26.8409	-1.45888	0.0001	0.000477344
ENSG00000172809	RPL38	chr17:74203581-74213342	ctrl	KO	2268.77	825.383	-1.45878	5e-05	0.000251555
ENSG00000100908	EMC9	chr14:24136157-24141588	ctrl	KO	43.7025	15.8997	-1.45872	0.00055	0.00220816
ENSG00000249992	TMEM158	chr3:45224465-45226278	ctrl	KO	6.95196	2.52931	-1.45867	5e-05	0.000251555
ENSG00000140988	RPS2	chr16:1962051-1964860	ctrl	KO	4880.17	1778.68	-1.45612	5e-05	0.000251555
ENSG00000135441	BLOC1S1	chr12:55681545-55724705	ctrl	KO	148.828	54.25	-1.45595	5e-05	0.000251555
ENSG00000184428	TOP1MT	chr8:143304383-143359979	ctrl	KO	26.2172	9.55731	-1.45584	5e-05	0.000251555
ENSG00000127481	UBR4	chr1:19072109-19210276	ctrl	KO	95.6067	34.8555	-1.45572	5e-05	0.000251555
ENSG00000138629	UBL7	chr15:74445976-74461182	ctrl	KO	79.4756	28.9825	-1.45533	5e-05	0.000251555
ENSG00000269243	CTD-2231E14.8	chr19:16111628-16158575	ctrl	KO	136.887	49.9304	-1.45499	5e-05	0.000251555
ENSG00000128185	DGCR6L	chr22:20314275-20320080	ctrl	KO	70.4688	25.7051	-1.45493	5e-05	0.000251555
ENSG00000099795	NDUFB7	chr19:14566077-14572062	ctrl	KO	580.353	211.82	-1.45409	5e-05	0.000251555
ENSG00000228594	FNDC10	chr1:1598011-1600096	ctrl	KO	6.95378	2.53828	-1.45395	5e-05	0.000251555
ENSG00000169972	PUSL1	chr1:1292375-1324691	ctrl	KO	59.8542	21.862	-1.45303	0.003	0.00968323
ENSG00000204859	ZBTB48	chr1:6580000-6589280	ctrl	KO	19.4812	7.12062	-1.45201	5e-05	0.000251555
ENSG00000053501	USE1	chr19:17215345-17219829	ctrl	KO	70.0631	25.6119	-1.45184	5e-05	0.000251555
ENSG00000163159	VPS72	chr1:151156628-151195321	ctrl	KO	102.913	37.6887	-1.44922	5e-05	0.000251555
ENSG00000276855	CTD-3157E16.2	chr17:15789015-15789705	ctrl	KO	7.80514	2.86154	-1.44763	5e-05	0.000251555
ENSG00000185838	GNB1L	chr22:19756702-19854939	ctrl	KO	13.6862	5.02736	-1.44485	0.01325	0.0347955
ENSG00000134899	ERCC5	chr13:102799048-102876001	ctrl	KO	24.3702	8.95909	-1.44369	0.00015	0.000694123
ENSG00000013810	TACC3	chr4:1721489-1745176	ctrl	KO	147.245	54.2029	-1.44177	5e-05	0.000251555
ENSG00000162062	C16orf59	chr16:2460079-2468213	ctrl	KO	33.343	12.2833	-1.44069	5e-05	0.000251555
ENSG00000104899	AMH	chr19:2249308-2252073	ctrl	KO	15.1693	5.59447	-1.43908	5e-05	0.000251555
ENSG00000275700	AATF	chr17:36948874-37056871	ctrl	KO	114.939	42.3912	-1.43903	5e-05	0.000251555
ENSG00000164576	SAP30L	chr5:154445956-154461054	ctrl	KO	27.7724	10.2446	-1.43878	0.00065	0.00255068
ENSG00000272872	LL22NC03-N14H11.1	chr22:15784958-15829984	ctrl	KO	23.5377	8.68358	-1.43861	0.0053	0.0158395
ENSG00000179085	DPM3	chr1:155139890-155140595	ctrl	KO	203.043	75.0388	-1.43608	5e-05	0.000251555
ENSG00000166925	TSC22D4	chr7:100456614-100479279	ctrl	KO	39.728	14.6909	-1.43523	5e-05	0.000251555
ENSG00000115289	PCGF1	chr2:74505042-74508580	ctrl	KO	36.863	13.6422	-1.4341	0.00015	0.000694123
ENSG00000105669	COPE	chr19:18899513-18946831	ctrl	KO	259.767	96.2646	-1.43214	5e-05	0.000251555
ENSG00000156858	PRR14	chr16:30650716-30656440	ctrl	KO	26.1504	9.69465	-1.43157	5e-05	0.000251555
ENSG00000128626	MRPS12	chr19:38915265-38975910	ctrl	KO	159.022	58.9686	-1.4312	5e-05	0.000251555
ENSG00000132382	MYBBP1A	chr17:4497393-4555631	ctrl	KO	102.299	37.9383	-1.43106	5e-05	0.000251555
ENSG00000101940	WDR13	chrX:48590041-48608867	ctrl	KO	139.66	51.8184	-1.43039	5e-05	0.000251555
ENSG00000164880	INTS1	chr7:1470276-1504367	ctrl	KO	64.526	23.9538	-1.42963	5e-05	0.000251555
ENSG00000137154	RPS6	chr9:19375450-19380254	ctrl	KO	2390.12	887.378	-1.42947	5e-05	0.000251555
ENSG00000027847	B4GALT7	chr5:177600099-177610347	ctrl	KO	34.1132	12.6728	-1.42859	5e-05	0.000251555
ENSG00000185519	FAM131C	chr1:16057768-16073632	ctrl	KO	1.6565	0.615451	-1.42843	5e-05	0.000251555
ENSG00000070423	RNF126	chr19:647525-663277	ctrl	KO	60.9154	22.6382	-1.42805	5e-05	0.000251555
ENSG00000261730	RP4-668J24.2	chr6:1383789-1385066	ctrl	KO	7.64986	2.84335	-1.42784	5e-05	0.000251555
ENSG00000167862	MRPL58	chr17:75012669-75021261	ctrl	KO	149.761	55.6915	-1.42713	5e-05	0.000251555
ENSG00000157778	PSMG3	chr7:1567329-1589626	ctrl	KO	111.547	41.5133	-1.426	5e-05	0.000251555
ENSG00000175826	CTDNEP1	chr17:7240013-7263983	ctrl	KO	229.396	85.4	-1.42553	5e-05	0.000251555
ENSG00000137133	HINT2	chr9:35812959-35854847	ctrl	KO	89.8768	33.4824	-1.42455	5e-05	0.000251555
ENSG00000273142	RP11-458F8.4	chr7:66902856-66906297	ctrl	KO	3.10423	1.15661	-1.42433	5e-05	0.000251555
ENSG00000097021	ACOT7	chr1:6264268-6394391	ctrl	KO	85.7583	31.955	-1.42424	5e-05	0.000251555
ENSG00000133243	BTBD2	chr19:1985437-2034881	ctrl	KO	36.0862	13.4627	-1.42248	5e-05	0.000251555
ENSG00000135912	TTLL4	chr2:218710844-218755416	ctrl	KO	25.142	9.38373	-1.42187	5e-05	0.000251555
ENSG00000183527	PSMG1	chr21:39174768-39183851	ctrl	KO	288.672	107.8	-1.42108	5e-05	0.000251555
ENSG00000124172	ATP5E	chr20:59019253-59032382	ctrl	KO	165.81	61.9262	-1.42091	5e-05	0.000251555
ENSG00000267475	CTD-2538C1.2	chr19:32687088-32691750	ctrl	KO	2.18157	0.814774	-1.42089	0.0127	0.0336133
ENSG00000104859	CLASRP	chr19:45039039-45070956	ctrl	KO	62.2686	23.258	-1.42078	5e-05	0.000251555
ENSG00000105379	ETFB	chr19:51345168-51369003	ctrl	KO	184.425	68.9014	-1.42043	5e-05	0.000251555
ENSG00000159210	SNF8	chr17:48929315-48945117	ctrl	KO	220.782	82.5653	-1.41902	5e-05	0.000251555
ENSG00000100299	ARSA	chr22:50622753-50628173	ctrl	KO	15.5743	5.82455	-1.41895	5e-05	0.000251555
ENSG00000214253	FIS1	chr7:101239457-101252316	ctrl	KO	203.817	76.231	-1.41882	5e-05	0.000251555
ENSG00000131652	THOC6	chr16:3022619-3039133	ctrl	KO	72.8051	27.2415	-1.41823	5e-05	0.000251555
ENSG00000139624	CERS5	chr12:50111978-50167533	ctrl	KO	43.2437	16.1836	-1.41796	5e-05	0.000251555
ENSG00000138495	COX17	chr3:119636456-119677454	ctrl	KO	141.522	52.9888	-1.41727	5e-05	0.000251555
ENSG00000165724	ZMYND19	chr9:137582078-137590490	ctrl	KO	72.8548	27.2949	-1.41639	5e-05	0.000251555
ENSG00000132017	DCAF15	chr19:13931186-13961449	ctrl	KO	38.0115	14.2431	-1.41617	5e-05	0.000251555
ENSG00000110651	CD81	chr11:2328748-2397419	ctrl	KO	251.005	94.0652	-1.41598	5e-05	0.000251555
ENSG00000182154	MRPL41	chr9:137551198-137552555	ctrl	KO	114.188	42.8034	-1.41561	5e-05	0.000251555
ENSG00000100949	RABGGTA	chr14:24265537-24271739	ctrl	KO	54.0961	20.2915	-1.41465	5e-05	0.000251555
ENSG00000177731	FLII	chr17:18225586-18258916	ctrl	KO	263.06	98.6946	-1.41435	0.00035	0.00148507
ENSG00000175854	SWI5	chr9:128255828-128288990	ctrl	KO	109.098	40.9334	-1.41427	0.00145	0.00515198
ENSG00000114391	RPL24	chr3:101681090-101686782	ctrl	KO	2423.65	910.647	-1.41222	5e-05	0.000251555
ENSG00000100216	TOMM22	chr22:38681947-38685421	ctrl	KO	129.706	48.7893	-1.41061	5e-05	0.000251555
ENSG00000091073	DTX2	chr7:76461675-76505995	ctrl	KO	22.1391	8.32838	-1.41049	5e-05	0.000251555
ENSG00000262664	OVCA2	chr17:2030109-2043430	ctrl	KO	79.2653	29.8187	-1.41047	5e-05	0.000251555
ENSG00000149100	EIF3M	chr11:32583797-32794658	ctrl	KO	560.285	210.791	-1.41035	5e-05	0.000251555
ENSG00000065057	NTHL1	chr16:2039814-2135898	ctrl	KO	60.0906	22.6095	-1.41021	0.00075	0.00289421
ENSG00000149761	NUDT22	chr11:64206677-64234352	ctrl	KO	40.2611	15.1487	-1.4102	5e-05	0.000251555
ENSG00000277791	PSMB3	chr17:38752735-38764231	ctrl	KO	757.537	285.135	-1.40967	5e-05	0.000251555
ENSG00000147684	NDUFB9	chr8:124488484-124728429	ctrl	KO	574.637	216.437	-1.4087	5e-05	0.000251555
ENSG00000100290	BIK	chr22:43110747-43129712	ctrl	KO	3.11715	1.17471	-1.40792	0.0005	0.00202716
ENSG00000265241	RBM8A	chr1:145911349-145978848	ctrl	KO	266.366	100.446	-1.40699	5e-05	0.000251555
ENSG00000130175	PRKCSH	chr19:11420603-11450968	ctrl	KO	263.045	99.2402	-1.40632	5e-05	0.000251555
ENSG00000042753	AP2S1	chr19:46838135-46850992	ctrl	KO	276.673	104.382	-1.40631	5e-05	0.000251555
ENSG00000173267	SNCG	chr10:86935539-87024732	ctrl	KO	7.83175	2.95486	-1.40625	0.007	0.0201253
ENSG00000149357	LAMTOR1	chr11:71998540-72112780	ctrl	KO	124.214	46.8718	-1.40604	0.0011	0.00402902
ENSG00000124225	PMEPA1	chr20:57648391-57712780	ctrl	KO	19.7442	7.45233	-1.40567	5e-05	0.000251555
ENSG00000167526	RPL13	chr16:89560656-89566828	ctrl	KO	4159.13	1569.99	-1.40553	5e-05	0.000251555
ENSG00000165775	FUNDC2	chrX:154835787-155060303	ctrl	KO	158.068	59.6957	-1.40485	5e-05	0.000251555
ENSG00000275454	CTD-2026K11.4	chr15:75636138-75662301	ctrl	KO	79.7919	30.139	-1.40461	5e-05	0.000251555
ENSG00000183087	GAS6	chr13:113759239-113864067	ctrl	KO	2.87258	1.0851	-1.40452	0.0005	0.00202716
ENSG00000233728	RP11-109P14.9	chr1:37793801-37801137	ctrl	KO	29.3017	11.0698	-1.40436	0.0023	0.00768857
ENSG00000178982	EIF3K	chr19:38619081-38636955	ctrl	KO	324.515	122.664	-1.40358	5e-05	0.000251555
ENSG00000196436	NPIPB15	chr16:74377877-74392080	ctrl	KO	7.49306	2.83286	-1.40329	0.0003	0.00129253
ENSG00000103266	STUB1	chr16:680223-684528	ctrl	KO	120.56	45.584	-1.40315	5e-05	0.000251555
ENSG00000074071	MRPS34	chr16:1771889-1773155	ctrl	KO	398.818	150.819	-1.40291	5e-05	0.000251555
ENSG00000032444	PNPLA6	chr19:7522625-7561764	ctrl	KO	129.317	48.9301	-1.40212	5e-05	0.000251555
ENSG00000260018	RP11-505K9.1	chr16:84117050-84117571	ctrl	KO	10.1604	3.84548	-1.40172	5e-05	0.000251555
ENSG00000136098	NEK3	chr13:52033610-52159861	ctrl	KO	7.5676	2.8668	-1.4004	5e-05	0.000251555
ENSG00000140983	RHOT2	chr16:668085-674174	ctrl	KO	91.6688	34.7327	-1.40014	5e-05	0.000251555
ENSG00000108518	PFN1	chr17:4945651-4957131	ctrl	KO	2608.6	989.95	-1.39785	5e-05	0.000251555
ENSG00000126432	PRDX5	chr11:64318087-64321811	ctrl	KO	480.605	182.546	-1.39659	5e-05	0.000251555
ENSG00000161179	YDJC	chr22:21628088-21630064	ctrl	KO	122.275	46.4721	-1.3957	5e-05	0.000251555
ENSG00000159884	CCDC107	chr9:35658289-35681159	ctrl	KO	16.3051	6.20104	-1.39474	0.00165	0.00577798
ENSG00000169683	LRRC45	chr17:82018701-82031151	ctrl	KO	39.9814	15.2063	-1.39466	0.00055	0.00220816
ENSG00000166831	RBPMS2	chr15:64739891-64775587	ctrl	KO	5.65589	2.15363	-1.39298	5e-05	0.000251555
ENSG00000258498	DIO3OS	chr14:101552220-101560431	ctrl	KO	5.20945	1.98541	-1.3917	0.0002	0.000899755
ENSG00000265688	MAFG-AS1	chr17:81927828-81930753	ctrl	KO	3.13813	1.19723	-1.3902	5e-05	0.000251555
ENSG00000115307	AUP1	chr2:74526644-74557554	ctrl	KO	191.533	73.0756	-1.39013	5e-05	0.000251555
ENSG00000150456	EEF1AKMT1	chr13:20728730-20773958	ctrl	KO	10.463	3.99216	-1.39005	5e-05	0.000251555
ENSG00000233016	SNHG7	chr9:136712569-136728184	ctrl	KO	72.0364	27.4933	-1.38965	5e-05	0.000251555
ENSG00000101421	CHMP4B	chr20:33811303-33854366	ctrl	KO	96.0182	36.647	-1.38961	5e-05	0.000251555
ENSG00000163132	MSX1	chr4:4859665-4863936	ctrl	KO	7.17378	2.73894	-1.38911	5e-05	0.000251555
ENSG00000169718	DUS1L	chr17:82057505-82065887	ctrl	KO	223.178	85.2141	-1.38903	5e-05	0.000251555
ENSG00000134905	CARS2	chr13:110641411-110723339	ctrl	KO	103.812	39.6384	-1.389	5e-05	0.000251555
ENSG00000130158	DOCK6	chr19:11199294-11262481	ctrl	KO	4.70392	1.79678	-1.38845	5e-05	0.000251555
ENSG00000189171	S100A13	chr1:153618786-153646306	ctrl	KO	197.06	75.2764	-1.38836	0.0006	0.00238568
ENSG00000103253	HAGHL	chr16:720580-741329	ctrl	KO	17.035	6.51835	-1.38593	0.0086	0.0239571
ENSG00000105677	TMEM147	chr19:35533411-35547526	ctrl	KO	269.967	103.326	-1.38558	5e-05	0.000251555
ENSG00000125503	PPP1R12C	chr19:55090912-55117559	ctrl	KO	41.5892	15.9234	-1.38506	5e-05	0.000251555
ENSG00000146540	C7orf50	chr7:996985-1138260	ctrl	KO	140.942	54.0376	-1.38307	5e-05	0.000251555
ENSG00000149806	FAU	chr11:65120627-65134533	ctrl	KO	848.902	325.47	-1.38307	5e-05	0.000251555
ENSG00000152147	GEMIN6	chr2:38751533-38785000	ctrl	KO	29.5529	11.3406	-1.38181	5e-05	0.000251555
ENSG00000155363	MOV10	chr1:112673140-112700746	ctrl	KO	45.2198	17.367	-1.38061	5e-05	0.000251555
ENSG00000026297	RNASET2	chr6:166409363-166957191	ctrl	KO	16.788	6.453	-1.37939	5e-05	0.000251555
ENSG00000103260	METRN	chr16:715114-719655	ctrl	KO	64.3059	24.7253	-1.37896	5e-05	0.000251555
ENSG00000170310	STX8	chr17:9250470-9576591	ctrl	KO	57.3754	22.0646	-1.3787	5e-05	0.000251555
ENSG00000243989	ACY1	chr3:51955313-51989202	ctrl	KO	45.0786	17.336	-1.37867	0.00385	0.0120086
ENSG00000124243	BCAS4	chr20:50794893-50882676	ctrl	KO	1.77989	0.68472	-1.37821	0.00505	0.0151638
ENSG00000129932	DOHH	chr19:3490820-3500940	ctrl	KO	52.5797	20.2395	-1.37733	5e-05	0.000251555
ENSG00000152669	CCNO	chr5:55231151-55233680	ctrl	KO	17.4764	6.72746	-1.37727	5e-05	0.000251555
ENSG00000106133	NSUN5P2	chr7:72879364-72954790	ctrl	KO	41.1741	15.851	-1.37716	0.0004	0.0016744
ENSG00000126756	UXT	chrX:47651797-47660377	ctrl	KO	395.779	152.366	-1.37716	5e-05	0.000251555
ENSG00000005075	POLR2J	chr7:102464928-102478907	ctrl	KO	124.369	47.9027	-1.37644	5e-05	0.000251555
ENSG00000135940	COX5B	chr2:97646039-97648383	ctrl	KO	362.637	139.677	-1.37643	5e-05	0.000251555
ENSG00000169599	NFU1	chr2:69395749-69437628	ctrl	KO	54.3908	20.9509	-1.37635	5e-05	0.000251555
ENSG00000135972	MRPS9	chr2:104936240-105102944	ctrl	KO	83.8353	32.294	-1.37629	5e-05	0.000251555
ENSG00000166823	MESP1	chr15:89748660-89751310	ctrl	KO	17.0893	6.58507	-1.37582	5e-05	0.000251555
ENSG00000109205	ODAM	chr4:70196495-70204576	ctrl	KO	1.85179	0.713585	-1.37577	0.0043	0.0131951
ENSG00000165060	FXN	chr9:69035258-69100178	ctrl	KO	43.9557	16.9465	-1.37506	5e-05	0.000251555
ENSG00000266340	RP11-848P1.4	chr17:30968784-30999911	ctrl	KO	12.0542	4.64914	-1.3745	0.01915	0.0476713
ENSG00000178605	GTPBP6	chrX:304528-318819	ctrl	KO	67.0858	25.8845	-1.37392	5e-05	0.000251555
ENSG00000269313	MAGIX	chrX:49162563-49168483	ctrl	KO	5.23048	2.02203	-1.37114	5e-05	0.000251555
ENSG00000182117	NOP10	chr15:34341712-34343177	ctrl	KO	426.566	164.943	-1.3708	5e-05	0.000251555
ENSG00000168298	HIST1H1E	chr6:26156353-26157107	ctrl	KO	1.86812	0.723245	-1.36903	0.004	0.0124014
ENSG00000174718	KIAA1551	chr12:31959369-31993107	ctrl	KO	8.20437	3.17646	-1.36897	0.0001	0.000477344
ENSG00000105372	RPS19	chr19:41859917-41872926	ctrl	KO	3125.29	1210.08	-1.36889	5e-05	0.000251555
ENSG00000136770	DNAJC1	chr10:21756536-22003769	ctrl	KO	28.5354	11.0509	-1.36859	5e-05	0.000251555
ENSG00000174529	TMEM81	chr1:205083128-205084460	ctrl	KO	3.75301	1.45404	-1.36798	5e-05	0.000251555
ENSG00000108773	KAT2A	chr17:42113107-42155972	ctrl	KO	114.481	44.3569	-1.36788	5e-05	0.000251555
ENSG00000126458	RRAS	chr19:49635291-49640201	ctrl	KO	35.8817	13.9065	-1.36748	5e-05	0.000251555
ENSG00000116885	OSCP1	chr1:36415826-36450451	ctrl	KO	5.55619	2.15364	-1.36732	5e-05	0.000251555
ENSG00000171840	NINJ2	chr12:564295-663779	ctrl	KO	9.84965	3.81783	-1.36732	0.0009	0.00339911
ENSG00000141522	ARHGDIA	chr17:81867720-81871406	ctrl	KO	463.963	179.891	-1.36689	5e-05	0.000251555
ENSG00000169738	DCXR	chr17:82035135-82037732	ctrl	KO	168.293	65.276	-1.36635	5e-05	0.000251555
ENSG00000100360	IFT27	chr22:36758201-36776256	ctrl	KO	17.0013	6.60131	-1.36482	5e-05	0.000251555
ENSG00000136856	SLC2A8	chr9:127397137-127408424	ctrl	KO	24.4363	9.49309	-1.36408	5e-05	0.000251555
ENSG00000004399	PLXND1	chr3:129555174-129606818	ctrl	KO	39.6366	15.406	-1.36334	5e-05	0.000251555
ENSG00000099797	TECR	chr19:14514769-14565980	ctrl	KO	357.539	138.971	-1.36331	5e-05	0.000251555
ENSG00000124733	MEA1	chr6:42984498-43013968	ctrl	KO	106.379	41.3546	-1.36309	5e-05	0.000251555
ENSG00000197958	RPL12	chr9:127447673-127451405	ctrl	KO	2900.12	1127.67	-1.36276	5e-05	0.000251555
ENSG00000104889	RNASEH2A	chr19:12763002-12874951	ctrl	KO	193.869	75.4013	-1.36242	0.00125	0.00452121
ENSG00000149929	HIRIP3	chr16:29992320-30023270	ctrl	KO	27.8576	10.8431	-1.36129	0.0005	0.00202716
ENSG00000232233	RP11-573D15.2	chr3:186807691-186825521	ctrl	KO	1.62076	0.631135	-1.36065	0.00015	0.000694123
ENSG00000103507	BCKDK	chr16:31106106-31112791	ctrl	KO	40.0858	15.6132	-1.36033	5e-05	0.000251555
ENSG00000131188	PRR7	chr5:177402139-177456286	ctrl	KO	21.6792	8.44875	-1.3595	0.00225	0.00754129
ENSG00000261643	RP11-529E10.6	chr4:3503596-3504457	ctrl	KO	1.96512	0.765933	-1.35933	0.00545	0.0161998
ENSG00000228315	GUSBP11	chr22:23608451-23717356	ctrl	KO	7.31428	2.85103	-1.35923	0.00405	0.0125235
ENSG00000213523	SRA1	chr5:140401813-140558252	ctrl	KO	53.3455	20.8118	-1.35796	0.006	0.0176187
ENSG00000130305	NSUN5	chr7:73302516-73308867	ctrl	KO	77.0344	30.0568	-1.35781	5e-05	0.000251555
ENSG00000240204	SMKR1	chr7:129502478-129512932	ctrl	KO	1.70496	0.665566	-1.35709	0.01285	0.0339233
ENSG00000105254	TBCB	chr19:36111150-36125947	ctrl	KO	129.575	50.609	-1.35632	5e-05	0.000251555
ENSG00000184209	SNRNP35	chr12:123457640-123533718	ctrl	KO	41.5029	16.2149	-1.35589	5e-05	0.000251555
ENSG00000095906	NUBP2	chr16:1773206-1794971	ctrl	KO	134.92	52.7214	-1.35565	5e-05	0.000251555
ENSG00000141428	C18orf21	chr18:35972082-35979286	ctrl	KO	36.5272	14.2748	-1.3555	5e-05	0.000251555
ENSG00000149091	DGKZ	chr11:46332904-46380554	ctrl	KO	36.545	14.288	-1.35487	5e-05	0.000251555
ENSG00000104960	PTOV1	chr19:49818278-49888749	ctrl	KO	127.365	49.7969	-1.35484	0.00035	0.00148507
ENSG00000082515	MRPL22	chr5:154941069-154969411	ctrl	KO	123.397	48.2669	-1.3542	5e-05	0.000251555
ENSG00000175063	UBE2C	chr20:45812575-45816957	ctrl	KO	179.423	70.1874	-1.35408	5e-05	0.000251555
ENSG00000114854	TNNC1	chr3:52451101-52454070	ctrl	KO	189.683	74.2431	-1.35326	5e-05	0.000251555
ENSG00000172757	CFL1	chr11:65823021-65873592	ctrl	KO	1268.69	496.839	-1.35249	5e-05	0.000251555
ENSG00000159377	PSMB4	chr1:151399533-151401944	ctrl	KO	856.725	335.602	-1.35208	5e-05	0.000251555
ENSG00000182310	SPACA6	chr19:51685362-51712387	ctrl	KO	22.8158	8.93778	-1.35204	5e-05	0.000251555
ENSG00000166352	C11orf74	chr11:36510708-36659290	ctrl	KO	59.8476	23.4462	-1.35194	5e-05	0.000251555
ENSG00000204305	AGER	chr6:32180967-32184324	ctrl	KO	2.09012	0.818844	-1.35193	0.0003	0.00129253
ENSG00000171703	TCEA2	chr20:64049835-64072347	ctrl	KO	35.0147	13.7221	-1.35146	5e-05	0.000251555
ENSG00000177105	RHOG	chr11:3826977-3840983	ctrl	KO	629.622	246.759	-1.35138	5e-05	0.000251555
ENSG00000115211	EIF2B4	chr2:27325848-27370486	ctrl	KO	56.2125	22.0307	-1.35137	0.00085	0.0032362
ENSG00000211450	C11orf31	chr11:57712599-57819546	ctrl	KO	140.636	55.1277	-1.35112	0.01065	0.0288258
ENSG00000158552	ZFAND2B	chr2:219195236-219209651	ctrl	KO	17.7581	6.96126	-1.35106	5e-05	0.000251555
ENSG00000110195	FOLR1	chr11:72163321-72209241	ctrl	KO	3.72608	1.46163	-1.35008	0.0001	0.000477344
ENSG00000130733	YIPF2	chr19:10871512-10928681	ctrl	KO	80.9691	31.7888	-1.34885	5e-05	0.000251555
ENSG00000172270	BSG	chr19:567209-583493	ctrl	KO	866.005	340.27	-1.3477	5e-05	0.000251555
ENSG00000123349	PFDN5	chr12:53295290-53307177	ctrl	KO	900.599	353.914	-1.34749	5e-05	0.000251555
ENSG00000229117	RPL41	chr12:56116585-56117943	ctrl	KO	4771.6	1875.34	-1.34732	5e-05	0.000251555
ENSG00000237651	C2orf74	chr2:61065870-61164829	ctrl	KO	30.2344	11.8942	-1.34593	0.001	0.00371136
ENSG00000162366	PDZK1IP1	chr1:47183592-47191044	ctrl	KO	3.16176	1.24414	-1.34558	0.00075	0.00289421
ENSG00000125352	RNF113A	chrX:119870474-119876662	ctrl	KO	26.0452	10.2496	-1.34545	0.0002	0.000899755
ENSG00000221829	FANCG	chr9:35073834-35080016	ctrl	KO	60.4761	23.8068	-1.34499	5e-05	0.000251555
ENSG00000160886	LY6K	chr8:142700110-142726973	ctrl	KO	221.216	87.0895	-1.34489	5e-05	0.000251555
ENSG00000131116	ZNF428	chr19:43596391-43619874	ctrl	KO	34.2243	13.4848	-1.34369	5e-05	0.000251555
ENSG00000173156	RHOD	chr11:67056817-67072013	ctrl	KO	101.039	39.8285	-1.34304	5e-05	0.000251555
ENSG00000067334	DNTTIP2	chr1:93866282-93879918	ctrl	KO	68.5261	27.0128	-1.34301	5e-05	0.000251555
ENSG00000185475	TMEM179B	chr11:62771119-62792021	ctrl	KO	45.7133	18.0243	-1.34267	0.00165	0.00577798
ENSG00000131143	COX4I1	chr16:85771757-85807044	ctrl	KO	1160.53	457.598	-1.34263	5e-05	0.000251555
ENSG00000100591	AHSA1	chr14:77426674-77469474	ctrl	KO	327.467	129.133	-1.3425	5e-05	0.000251555
ENSG00000131037	EPS8L1	chr19:55072019-55087923	ctrl	KO	2.8119	1.1089	-1.34241	0.00135	0.00484046
ENSG00000234171	RNASEH1-AS1	chr2:3531812-3561745	ctrl	KO	30.6608	12.1034	-1.34098	0.0007	0.00272099
ENSG00000196843	ARID5A	chr2:96536742-96552638	ctrl	KO	1.79856	0.710261	-1.34042	5e-05	0.000251555
ENSG00000053372	MRTO4	chr1:19210500-19260128	ctrl	KO	106.502	42.0722	-1.33994	5e-05	0.000251555
ENSG00000106400	ZNHIT1	chr7:101205976-101224190	ctrl	KO	132.08	52.1829	-1.33976	5e-05	0.000251555
ENSG00000181817	LSM10	chr1:36391237-36397892	ctrl	KO	77.753	30.7214	-1.33965	5e-05	0.000251555
ENSG00000230798	FOXD3-AS1	chr1:63320883-63325126	ctrl	KO	2.5479	1.00681	-1.33952	0.00855	0.0238501
ENSG00000176978	DPP7	chr9:137110541-137115177	ctrl	KO	126.699	50.0887	-1.33885	5e-05	0.000251555
ENSG00000280099	RP11-33E12.2	chr1:85152486-85154203	ctrl	KO	1.78757	0.70681	-1.33861	0.0012	0.00436044
ENSG00000182362	YBEY	chr21:46286336-46297751	ctrl	KO	38.1782	15.0961	-1.33857	5e-05	0.000251555
ENSG00000160226	C21orf2	chr21:44328943-44340470	ctrl	KO	18.0267	7.12993	-1.33817	5e-05	0.000251555
ENSG00000071655	MBD3	chr19:1573595-1605490	ctrl	KO	85.0079	33.6233	-1.33814	5e-05	0.000251555
ENSG00000104969	SGTA	chr19:2754713-2783371	ctrl	KO	71.0775	28.1202	-1.33779	5e-05	0.000251555
ENSG00000118194	TNNT2	chr1:201359007-201401190	ctrl	KO	10.2231	4.04572	-1.33736	5e-05	0.000251555
ENSG00000162076	FLYWCH2	chr16:2883185-2899382	ctrl	KO	132.134	52.3036	-1.33702	5e-05	0.000251555
ENSG00000224051	CPTP	chr1:1324755-1328897	ctrl	KO	25.9611	10.2838	-1.33598	5e-05	0.000251555
ENSG00000070495	JMJD6	chr17:76712831-76726799	ctrl	KO	63.9713	25.346	-1.33567	5e-05	0.000251555
ENSG00000133316	WDR74	chr11:62832233-62841809	ctrl	KO	130.626	51.7738	-1.33514	5e-05	0.000251555
ENSG00000165502	RPL36AL	chr14:49618518-49620685	ctrl	KO	513.623	203.776	-1.33372	5e-05	0.000251555
ENSG00000106268	NUDT1	chr7:2242221-2251146	ctrl	KO	79.2834	31.4666	-1.3332	5e-05	0.000251555
ENSG00000172354	GNB2	chr7:100673530-100679174	ctrl	KO	243.508	96.6451	-1.3332	5e-05	0.000251555
ENSG00000269335	IKBKG	chrX:154531390-154565046	ctrl	KO	24.3259	9.6558	-1.33302	0.01375	0.0359141
ENSG00000167615	LENG8	chr19:54444812-54463711	ctrl	KO	121.717	48.3174	-1.33292	0.00045	0.00185267
ENSG00000125691	RPL23	chr17:38847864-38853843	ctrl	KO	2683.42	1065.31	-1.33279	5e-05	0.000251555
ENSG00000086504	MRPL28	chr16:367383-370527	ctrl	KO	175.686	69.7618	-1.33249	5e-05	0.000251555
ENSG00000173992	CCS	chr11:66590175-66606019	ctrl	KO	27.3941	10.8823	-1.33188	5e-05	0.000251555
ENSG00000267480	RP11-703I16.1	chr18:12031177-12032181	ctrl	KO	3.69288	1.46734	-1.33154	0.00825	0.0231384
ENSG00000129968	ABHD17A	chr19:1876809-1885547	ctrl	KO	47.9653	19.0841	-1.32962	5e-05	0.000251555
ENSG00000215417	MIR17HG	chr13:91347819-91354579	ctrl	KO	4.40998	1.75497	-1.32933	0.0045	0.0137196
ENSG00000141759	TXNL4A	chr18:79964560-80033949	ctrl	KO	234.701	93.454	-1.3285	5e-05	0.000251555
ENSG00000133315	MACROD1	chr11:63974606-64166106	ctrl	KO	77.5911	30.8976	-1.3284	0.01	0.0272633
ENSG00000197989	SNHG12	chr1:28553084-28582983	ctrl	KO	70.121	27.925	-1.32829	5e-05	0.000251555
ENSG00000162032	SPSB3	chr16:1773206-1794971	ctrl	KO	45.497	18.1252	-1.32777	0.0009	0.00339911
ENSG00000177410	ZFAS1	chr20:49219294-49484297	ctrl	KO	286.801	114.319	-1.32699	0.00095	0.00355378
ENSG00000154102	C16orf74	chr16:85690083-85751129	ctrl	KO	16.2584	6.48135	-1.32682	5e-05	0.000251555
ENSG00000183779	ZNF703	chr8:37695750-37700021	ctrl	KO	18.2441	7.2732	-1.32677	5e-05	0.000251555
ENSG00000214160	ALG3	chr3:184230428-184249548	ctrl	KO	166.833	66.5355	-1.32621	5e-05	0.000251555
ENSG00000104140	RHOV	chr15:40872213-40874289	ctrl	KO	54.1374	21.5993	-1.32564	5e-05	0.000251555
ENSG00000141994	DUS3L	chr19:5782959-5791238	ctrl	KO	57.2085	22.8389	-1.32474	5e-05	0.000251555
ENSG00000180900	SCRIB	chr8:143790919-143815379	ctrl	KO	127.861	51.0512	-1.32455	0.0038	0.0118818
ENSG00000165714	BORCS5	chr12:12357078-12469694	ctrl	KO	14.8555	5.9321	-1.32438	0.00815	0.0229086
ENSG00000273036	FAM95C	chr9:38433695-38624990	ctrl	KO	14.924	5.96181	-1.32382	0.00145	0.00515198
ENSG00000106105	GARS	chr7:30496620-30634033	ctrl	KO	233.048	93.0996	-1.32378	5e-05	0.000251555
ENSG00000178381	ZFAND2A	chr7:1152070-1165267	ctrl	KO	40.6663	16.254	-1.32303	5e-05	0.000251555
ENSG00000149923	PPP4C	chr16:30075977-30085377	ctrl	KO	145.38	58.1626	-1.32167	5e-05	0.000251555
ENSG00000172932	ANKRD13D	chr11:67288546-67302485	ctrl	KO	16.1228	6.45156	-1.32139	5e-05	0.000251555
ENSG00000160214	RRP1	chr21:43789512-43805293	ctrl	KO	58.1028	23.2562	-1.32099	5e-05	0.000251555
ENSG00000064545	TMEM161A	chr19:19119168-19138513	ctrl	KO	59.6352	23.876	-1.3206	5e-05	0.000251555
ENSG00000141452	C18orf8	chr18:23503469-23586898	ctrl	KO	33.0033	13.2146	-1.32048	0.00145	0.00515198
ENSG00000164265	SCGB3A2	chr5:147870681-147906538	ctrl	KO	23.5713	9.44034	-1.32012	5e-05	0.000251555
ENSG00000106003	LFNG	chr7:2512528-2529177	ctrl	KO	3.4467	1.38058	-1.31994	5e-05	0.000251555
ENSG00000159231	CBR3	chr21:36131766-36294274	ctrl	KO	5.34663	2.14264	-1.31924	0.0049	0.0147806
ENSG00000127419	TMEM175	chr4:932386-958656	ctrl	KO	26.7342	10.7176	-1.3187	0.00345	0.0109346
ENSG00000110063	DCPS	chr11:126283064-126355587	ctrl	KO	48.7694	19.5534	-1.31856	5e-05	0.000251555
ENSG00000013306	SLC25A39	chr17:44319624-44324870	ctrl	KO	503.044	201.715	-1.31837	5e-05	0.000251555
ENSG00000159363	ATP13A2	chr1:16974501-17011928	ctrl	KO	28.0985	11.2673	-1.31836	5e-05	0.000251555
ENSG00000180822	PSMG4	chr6:3224260-3457022	ctrl	KO	84.1835	33.8095	-1.31611	5e-05	0.000251555
ENSG00000106009	BRAT1	chr7:2537876-2555727	ctrl	KO	47.9229	19.2509	-1.31579	5e-05	0.000251555
ENSG00000105486	LIG1	chr19:48115444-48170603	ctrl	KO	67.2971	27.0348	-1.31573	5e-05	0.000251555
ENSG00000182195	LDOC1	chrX:141175744-141177125	ctrl	KO	59.8674	24.0543	-1.31548	5e-05	0.000251555
ENSG00000272821	CTA-384D8.36	chr22:50523567-50532580	ctrl	KO	27.2236	10.9399	-1.31526	0.0002	0.000899755
ENSG00000099977	DDT	chr22:23966900-23983915	ctrl	KO	245.833	98.8148	-1.31488	5e-05	0.000251555
ENSG00000168569	TMEM223	chr11:62771119-62792021	ctrl	KO	52.4482	21.0869	-1.31455	5e-05	0.000251555
ENSG00000048342	CC2D2A	chr4:15469864-15601557	ctrl	KO	13.6979	5.50856	-1.31421	0.0003	0.00129253
ENSG00000023191	RNH1	chr11:494511-507300	ctrl	KO	227.101	91.3413	-1.31399	5e-05	0.000251555
ENSG00000079313	REXO1	chr19:1815245-1848463	ctrl	KO	15.8898	6.3918	-1.31381	0.00145	0.00515198
ENSG00000052749	RRP12	chr10:97356357-97426076	ctrl	KO	36.0382	14.506	-1.31287	5e-05	0.000251555
ENSG00000240356	RPL23AP7	chr2:113610501-113627090	ctrl	KO	5.70701	2.29797	-1.31238	5e-05	0.000251555
ENSG00000163479	SSR2	chr1:156009047-156020959	ctrl	KO	404.656	162.949	-1.31228	5e-05	0.000251555
ENSG00000163634	THOC7	chr3:63741826-63863903	ctrl	KO	116.069	46.7735	-1.31121	5e-05	0.000251555
ENSG00000276045	ORAI1	chr12:121626549-121642677	ctrl	KO	32.5567	13.1209	-1.31109	5e-05	0.000251555
ENSG00000171735	CAMTA1	chr1:6785323-7769706	ctrl	KO	134.387	54.2118	-1.30971	5e-05	0.000251555
ENSG00000130204	TOMM40	chr19:44846174-44903689	ctrl	KO	190.451	76.84	-1.30949	5e-05	0.000251555
ENSG00000159556	ISL2	chr15:76336723-76342476	ctrl	KO	5.09829	2.05759	-1.30906	5e-05	0.000251555
ENSG00000103335	PIEZO1	chr16:88706462-88785211	ctrl	KO	196.052	79.1548	-1.30849	0.00085	0.0032362
ENSG00000259661	AC068831.15	chr15:90902217-90922584	ctrl	KO	35.2947	14.2537	-1.30811	0.01965	0.0486882
ENSG00000089009	RPL6	chr12:112405189-112509913	ctrl	KO	2321.2	937.603	-1.30782	5e-05	0.000251555
ENSG00000243364	EFNA4	chr1:155063730-155087538	ctrl	KO	18.6894	7.54984	-1.3077	5e-05	0.000251555
ENSG00000261832	RP11-435I10.4	chr16:28456370-28498970	ctrl	KO	20.2271	8.1747	-1.30705	0.0009	0.00339911
ENSG00000142534	RPS11	chr19:49496364-49499689	ctrl	KO	2394.42	968.424	-1.30596	5e-05	0.000251555
ENSG00000196476	C20orf96	chr20:270862-290778	ctrl	KO	2.18376	0.883807	-1.30501	0.0001	0.000477344
ENSG00000185269	NOTUM	chr17:81952506-81961840	ctrl	KO	13.3132	5.39022	-1.30444	5e-05	0.000251555
ENSG00000164438	TLX3	chr5:171309283-171312134	ctrl	KO	20.2503	8.19928	-1.30437	5e-05	0.000251555
ENSG00000176340	COX8A	chr11:63974606-64166106	ctrl	KO	869.636	352.364	-1.30334	5e-05	0.000251555
ENSG00000116670	MAD2L2	chr1:11674479-11691650	ctrl	KO	88.1492	35.721	-1.30318	5e-05	0.000251555
ENSG00000176973	FAM89B	chr11:65570429-65574198	ctrl	KO	31.3656	12.7112	-1.30308	5e-05	0.000251555
ENSG00000166165	CKB	chr14:103519658-103523111	ctrl	KO	579.492	234.936	-1.30252	5e-05	0.000251555
ENSG00000184281	TSSC4	chr11:2400487-2403878	ctrl	KO	58.6033	23.7676	-1.30199	5e-05	0.000251555
ENSG00000103197	TSC2	chr16:2039814-2135898	ctrl	KO	33.5038	13.5904	-1.30174	5e-05	0.000251555
ENSG00000104835	SARS2	chr19:38915265-38975910	ctrl	KO	60.2173	24.4321	-1.3014	0.0001	0.000477344
ENSG00000142186	SCYL1	chr11:65525076-65538704	ctrl	KO	80.1562	32.5293	-1.30107	5e-05	0.000251555
ENSG00000135919	SERPINE2	chr2:223975111-224039319	ctrl	KO	10.0343	4.0727	-1.30088	5e-05	0.000251555
ENSG00000130159	ECSIT	chr19:11451325-11529174	ctrl	KO	54.5395	22.1428	-1.30047	5e-05	0.000251555
ENSG00000176182	MYPOP	chr19:45890019-45902604	ctrl	KO	11.3305	4.60066	-1.30029	5e-05	0.000251555
ENSG00000125755	SYMPK	chr19:45815409-45863290	ctrl	KO	61.6948	25.0561	-1.29998	5e-05	0.000251555
ENSG00000105618	PRPF31	chr19:54102727-54131719	ctrl	KO	87.0502	35.3826	-1.29881	5e-05	0.000251555
ENSG00000188677	PARVB	chr22:43923738-44172949	ctrl	KO	61.7856	25.1241	-1.2982	0.00095	0.00355378
ENSG00000233901	LINC01503	chr9:129332299-129359538	ctrl	KO	4.26092	1.73304	-1.29786	0.001	0.00371136
ENSG00000132819	RBM38	chr20:57384159-57409333	ctrl	KO	23.956	9.74706	-1.29735	5e-05	0.000251555
ENSG00000054148	PHPT1	chr9:136844414-136860799	ctrl	KO	199.473	81.1775	-1.29704	5e-05	0.000251555
ENSG00000075624	ACTB	chr7:5527150-5563784	ctrl	KO	5528.63	2251.67	-1.29593	0.0001	0.000477344
ENSG00000116898	MRPS15	chr1:36455717-36464437	ctrl	KO	204.006	83.1238	-1.29528	5e-05	0.000251555
ENSG00000117399	CDC20	chr1:43358954-43363203	ctrl	KO	189.59	77.2668	-1.29496	5e-05	0.000251555
ENSG00000146576	C7orf26	chr7:6590016-6608726	ctrl	KO	19.5833	7.9846	-1.29433	5e-05	0.000251555
ENSG00000105552	BCAT2	chr19:48795061-48811029	ctrl	KO	71.4283	29.128	-1.29409	5e-05	0.000251555
ENSG00000253500	AF121898.3	chr8:86866441-87755718	ctrl	KO	2.04915	0.836183	-1.29314	0.00175	0.0060804
ENSG00000184990	SIVA1	chr14:104753099-104768494	ctrl	KO	249.772	101.963	-1.29256	5e-05	0.000251555
ENSG00000157326	DHRS4	chr14:23938730-24006408	ctrl	KO	41.2715	16.8548	-1.29198	5e-05	0.000251555
ENSG00000104522	TSTA3	chr8:143612617-143618048	ctrl	KO	76.7	31.3296	-1.2917	5e-05	0.000251555
ENSG00000167962	ZNF598	chr16:1997653-2009823	ctrl	KO	57.235	23.3845	-1.29135	5e-05	0.000251555
ENSG00000160948	VPS28	chr8:144423600-144428563	ctrl	KO	132.877	54.3215	-1.29049	5e-05	0.000251555
ENSG00000280789	PAGR1	chr16:29806105-29848039	ctrl	KO	56.4117	23.0731	-1.28978	0.0076	0.0215462
ENSG00000100379	KCTD17	chr22:37051735-37063390	ctrl	KO	5.71965	2.34008	-1.28937	5e-05	0.000251555
ENSG00000142546	NOSIP	chr19:49555710-49591015	ctrl	KO	161.841	66.2208	-1.28922	5e-05	0.000251555
ENSG00000092841	MYL6	chr12:56150795-56190284	ctrl	KO	1945.09	796.242	-1.28856	5e-05	0.000251555
ENSG00000203760	CENPW	chr6:126340173-126348875	ctrl	KO	78.0895	31.9746	-1.2882	5e-05	0.000251555
ENSG00000165948	IFI27L1	chr14:94081281-94103846	ctrl	KO	38.7044	15.8513	-1.2879	5e-05	0.000251555
ENSG00000171863	RPS7	chr2:3575204-3580919	ctrl	KO	1831.29	750.233	-1.28745	5e-05	0.000251555
ENSG00000134590	FAM127A	chrX:135032365-135033546	ctrl	KO	128.156	52.5203	-1.28695	5e-05	0.000251555
ENSG00000100558	PLEK2	chr14:67386982-67412200	ctrl	KO	12.7885	5.24458	-1.28595	5e-05	0.000251555
ENSG00000198917	C9orf114	chr9:128818473-128829821	ctrl	KO	61.7399	25.3273	-1.28551	5e-05	0.000251555
ENSG00000181404	WASH1	chr9:14520-30891	ctrl	KO	2.07008	0.849208	-1.2855	0.00065	0.00255068
ENSG00000172590	MRPL52	chr14:22829878-22835037	ctrl	KO	167.278	68.6524	-1.28487	5e-05	0.000251555
ENSG00000087274	ADD1	chr4:2843856-2930076	ctrl	KO	88.3182	36.2493	-1.28476	0.00185	0.00637948
ENSG00000151500	THYN1	chr11:134248278-134253370	ctrl	KO	46.3113	19.0137	-1.28433	5e-05	0.000251555
ENSG00000163017	ACTG2	chr2:73892313-73919865	ctrl	KO	2.68446	1.10222	-1.28422	0.0024	0.00798564
ENSG00000169221	TBC1D10B	chr16:30355440-30370264	ctrl	KO	42.4944	17.4517	-1.28391	5e-05	0.000251555
ENSG00000278970	HEIH	chr5:180829953-180835726	ctrl	KO	22.3801	9.19312	-1.28359	5e-05	0.000251555
ENSG00000126453	BCL2L12	chr19:49659568-49673916	ctrl	KO	108.869	44.7319	-1.28322	5e-05	0.000251555
ENSG00000183426	NPIPA1	chr16:14911550-14952060	ctrl	KO	15.4206	6.33743	-1.28289	0.0002	0.000899755
ENSG00000170412	GPRC5C	chr17:74424850-74451653	ctrl	KO	12.5701	5.16648	-1.28274	0.0001	0.000477344
ENSG00000101882	NKAP	chrX:119895836-119943772	ctrl	KO	16.0486	6.59635	-1.28271	5e-05	0.000251555
ENSG00000012061	ERCC1	chr19:45379633-45478828	ctrl	KO	63.0912	25.9331	-1.28264	0.0001	0.000477344
ENSG00000109390	NDUFC1	chr4:139266162-139476609	ctrl	KO	176.843	72.7018	-1.2824	0.0014	0.00500126
ENSG00000101210	EEF1A2	chr20:63488012-63499315	ctrl	KO	16.2173	6.66992	-1.28179	5e-05	0.000251555
ENSG00000167900	TK1	chr17:78174074-78187233	ctrl	KO	273.068	112.409	-1.28051	5e-05	0.000251555
ENSG00000181085	MAPK15	chr8:143716258-143722458	ctrl	KO	2.11418	0.870312	-1.28049	0.00505	0.0151638
ENSG00000254726	MEX3A	chr1:156072012-156081998	ctrl	KO	4.78676	1.97095	-1.28016	0.00225	0.00754129
ENSG00000167543	TP53I13	chr17:29560546-30186475	ctrl	KO	86.2194	35.5118	-1.27971	0.0046	0.0139986
ENSG00000124102	PI3	chr20:45174875-45176544	ctrl	KO	14.5314	5.98826	-1.27897	5e-05	0.000251555
ENSG00000168071	CCDC88B	chr11:64340222-64357534	ctrl	KO	9.11648	3.75852	-1.27831	5e-05	0.000251555
ENSG00000087365	SF3B2	chr11:66050728-66069619	ctrl	KO	188.255	77.634	-1.27793	5e-05	0.000251555
ENSG00000162814	SPATA17	chr1:217631323-217871696	ctrl	KO	6.41593	2.64615	-1.27777	0.00035	0.00148507
ENSG00000185298	CCDC137	chr17:81665035-81673904	ctrl	KO	49.6921	20.4996	-1.27742	5e-05	0.000251555
ENSG00000122694	GLIPR2	chr9:36136535-36163913	ctrl	KO	1.59398	0.657859	-1.27679	0.00055	0.00220816
ENSG00000168061	SAC3D1	chr11:65040900-65058549	ctrl	KO	80.4656	33.2244	-1.27613	5e-05	0.000251555
ENSG00000103254	FAM173A	chr16:720580-741329	ctrl	KO	60.8867	25.1447	-1.27587	0.00025	0.00109775
ENSG00000117410	ATP6V0B	chr1:43974486-43978295	ctrl	KO	297.008	122.685	-1.27555	5e-05	0.000251555
ENSG00000263563	UBBP4	chr17:22202994-22205154	ctrl	KO	3.2816	1.35569	-1.27538	0.00105	0.0038708
ENSG00000166595	FAM96B	chr16:66932054-66934423	ctrl	KO	174.552	72.1247	-1.27509	5e-05	0.000251555
ENSG00000177700	POLR2L	chr11:818901-842545	ctrl	KO	395.828	163.57	-1.27496	0.0004	0.0016744
ENSG00000196754	S100A2	chr1:153561107-153567890	ctrl	KO	8.11374	3.3544	-1.27431	0.00045	0.00185267
ENSG00000164405	UQCRQ	chr5:132861180-132868031	ctrl	KO	422.161	174.557	-1.2741	5e-05	0.000251555
ENSG00000114388	NPRL2	chr3:50347329-50504244	ctrl	KO	21.2964	8.80608	-1.27404	0.00245	0.00812415
ENSG00000167363	FN3K	chr17:82735574-82751197	ctrl	KO	31.1749	12.8928	-1.27382	5e-05	0.000251555
ENSG00000137880	GCHFR	chr15:40764019-40815084	ctrl	KO	34.2507	14.1675	-1.27355	0.0038	0.0118818
ENSG00000117395	EBNA1BP2	chr1:43164174-43274002	ctrl	KO	352.147	145.678	-1.27339	5e-05	0.000251555
ENSG00000017483	SLC38A5	chrX:48458536-48470256	ctrl	KO	164.299	67.997	-1.27278	5e-05	0.000251555
ENSG00000169733	RFNG	chr17:82047901-82057470	ctrl	KO	28.3516	11.7346	-1.27266	0.00735	0.0209671
ENSG00000182979	MTA1	chr14:105398578-105470729	ctrl	KO	79.9143	33.0767	-1.27264	5e-05	0.000251555
ENSG00000137825	ITPKA	chr15:41493392-41503551	ctrl	KO	3.37185	1.39579	-1.27246	0.0002	0.000899755
ENSG00000184164	CRELD2	chr22:49900228-49927540	ctrl	KO	56.7302	23.4993	-1.2715	5e-05	0.000251555
ENSG00000089351	GRAMD1A	chr19:34994783-35026471	ctrl	KO	41.2524	17.0893	-1.27139	5e-05	0.000251555
ENSG00000163956	LRPAP1	chr4:3506375-3532559	ctrl	KO	117.83	48.8139	-1.27134	5e-05	0.000251555
ENSG00000169605	GKN1	chr2:68974572-68980974	ctrl	KO	1.59055	0.659053	-1.27106	0.01185	0.0316121
ENSG00000083454	P2RX5	chr17:3662895-3696404	ctrl	KO	74.278	30.7888	-1.27053	0.0029	0.00940092
ENSG00000133773	CCDC59	chr12:82223680-82479236	ctrl	KO	67.146	27.833	-1.2705	5e-05	0.000251555
ENSG00000142185	TRPM2	chr21:44350162-44443081	ctrl	KO	12.3278	5.1129	-1.2697	5e-05	0.000251555
ENSG00000181924	COA4	chr11:73872666-73931124	ctrl	KO	152.218	63.1745	-1.26872	5e-05	0.000251555
ENSG00000058453	CROCC	chr1:16739937-16972979	ctrl	KO	13.5832	5.63874	-1.26838	0.0007	0.00272099
ENSG00000186184	POLR1D	chr13:27620741-27744237	ctrl	KO	117.181	48.6453	-1.26837	5e-05	0.000251555
ENSG00000100479	POLE2	chr14:49643554-49688422	ctrl	KO	16.9943	7.05488	-1.26836	5e-05	0.000251555
ENSG00000239467	AC007405.6	chr2:170771112-170778148	ctrl	KO	2.97552	1.23538	-1.26819	0.0075	0.021336
ENSG00000188681	TEKT4P2	chr21:9068360-9129752	ctrl	KO	7.12852	2.95978	-1.26811	5e-05	0.000251555
ENSG00000142252	GEMIN7	chr19:45071499-45305283	ctrl	KO	55.8028	23.1928	-1.26666	0.00095	0.00355378
ENSG00000167513	CDT1	chr16:88803212-88809258	ctrl	KO	89.9957	37.4062	-1.26658	5e-05	0.000251555
ENSG00000148450	MSRB2	chr10:23095505-23122013	ctrl	KO	12.8095	5.32611	-1.26606	5e-05	0.000251555
ENSG00000105671	DDX49	chr19:18899513-18946831	ctrl	KO	74.9946	31.1824	-1.26605	0.0002	0.000899755
ENSG00000101391	CDK5RAP1	chr20:33358838-33401561	ctrl	KO	37.9121	15.7641	-1.26601	5e-05	0.000251555
ENSG00000004059	ARF5	chr7:127580617-127602144	ctrl	KO	171.405	71.2951	-1.26553	5e-05	0.000251555
ENSG00000221983	UBA52	chr19:18571729-18621039	ctrl	KO	1743.35	725.233	-1.26535	5e-05	0.000251555
ENSG00000183648	NDUFB1	chr14:92116121-92121917	ctrl	KO	604.533	251.813	-1.26347	5e-05	0.000251555
ENSG00000105662	CRTC1	chr19:18683676-18782333	ctrl	KO	11.8026	4.92037	-1.26226	5e-05	0.000251555
ENSG00000132661	NXT1	chr20:23346940-23354777	ctrl	KO	40.3803	16.8382	-1.26191	5e-05	0.000251555
ENSG00000101187	SLCO4A1	chr20:62640718-62685785	ctrl	KO	133.563	55.7135	-1.26142	5e-05	0.000251555
ENSG00000126254	RBM42	chr19:35629029-35637686	ctrl	KO	171.145	71.4038	-1.26115	5e-05	0.000251555
ENSG00000169020	ATP5I	chr4:672435-689441	ctrl	KO	738.324	308.336	-1.25975	5e-05	0.000251555
ENSG00000103148	NPRL3	chr16:77006-138860	ctrl	KO	49.7717	20.7866	-1.25967	5e-05	0.000251555
ENSG00000100726	TELO2	chr16:1493343-1612110	ctrl	KO	45.524	19.0241	-1.2588	5e-05	0.000251555
ENSG00000249437	NAIP	chr5:70968482-71025114	ctrl	KO	2.41528	1.00935	-1.25876	0.01015	0.0276174
ENSG00000161016	RPL8	chr8:144789764-144792587	ctrl	KO	4377.44	1829.45	-1.25868	5e-05	0.000251555
ENSG00000178718	RPP25	chr15:74954415-75021496	ctrl	KO	43.1744	18.0502	-1.25816	5e-05	0.000251555
ENSG00000188643	S100A16	chr1:153606885-153613145	ctrl	KO	260.764	109.06	-1.25762	5e-05	0.000251555
ENSG00000214049	UCA1	chr19:15827044-15836320	ctrl	KO	266.258	111.544	-1.25521	5e-05	0.000251555
ENSG00000088038	CNOT3	chr19:54137727-54159882	ctrl	KO	34.4264	14.4298	-1.25446	5e-05	0.000251555
ENSG00000167799	NUDT8	chr11:67627937-67629930	ctrl	KO	15.5112	6.50438	-1.25383	5e-05	0.000251555
ENSG00000169689	STRA13	chr17:82018701-82031151	ctrl	KO	371.506	155.868	-1.25306	5e-05	0.000251555
ENSG00000111775	COX6A1	chr12:120438089-120469793	ctrl	KO	814.67	341.821	-1.25297	5e-05	0.000251555
ENSG00000110852	CLEC2B	chr12:9852983-9870136	ctrl	KO	36.3648	15.2728	-1.25158	5e-05	0.000251555
ENSG00000187838	TMEM256-PLSCR3	chr17:7380533-7404137	ctrl	KO	27.372	11.5007	-1.25098	0.0006	0.00238568
ENSG00000099849	RASSF7	chr11:537526-564021	ctrl	KO	40.5839	17.0598	-1.25031	5e-05	0.000251555
ENSG00000131094	C1QL1	chr17:44959692-44968071	ctrl	KO	10.2434	4.30615	-1.25023	5e-05	0.000251555
ENSG00000155438	NIFK	chr2:121649649-121736923	ctrl	KO	94.085	39.5647	-1.24975	5e-05	0.000251555
ENSG00000204351	SKIV2L	chr6:31952086-31969755	ctrl	KO	62.0829	26.1151	-1.24931	0.004	0.0124014
ENSG00000149743	TRPT1	chr11:64206677-64234352	ctrl	KO	24.7633	10.4186	-1.24904	0.00095	0.00355378
ENSG00000029993	HMGB3	chrX:150980508-150990775	ctrl	KO	102.222	43.0122	-1.24889	5e-05	0.000251555
ENSG00000142330	CAPN10	chr2:240586715-240631259	ctrl	KO	15.278	6.42982	-1.2486	5e-05	0.000251555
ENSG00000178035	IMPDH2	chr3:49024324-49029706	ctrl	KO	332.126	139.778	-1.2486	5e-05	0.000251555
ENSG00000260924	LINC01311	chr22:19171394-19172839	ctrl	KO	5.8567	2.46693	-1.24737	5e-05	0.000251555
ENSG00000185803	SLC52A2	chr8:144352218-144361272	ctrl	KO	124.06	52.2743	-1.24686	5e-05	0.000251555
ENSG00000188976	NOC2L	chr1:923927-959309	ctrl	KO	200.072	84.3115	-1.24672	5e-05	0.000251555
ENSG00000176046	NUPR1	chr16:28532707-28539174	ctrl	KO	56.7685	23.9242	-1.24662	0.0006	0.00238568
ENSG00000163882	POLR2H	chr3:184361717-184368596	ctrl	KO	179.62	75.7017	-1.24655	5e-05	0.000251555
ENSG00000114956	DGUOK	chr2:73926825-73981441	ctrl	KO	99.9301	42.127	-1.24617	5e-05	0.000251555
ENSG00000129158	SERGEF	chr11:17788047-18042426	ctrl	KO	15.965	6.73715	-1.2447	0.00095	0.00355378
ENSG00000123609	NMI	chr2:151270464-151290057	ctrl	KO	2.87615	1.21387	-1.24453	0.00015	0.000694123
ENSG00000187630	DHRS4L2	chr14:23938730-24006408	ctrl	KO	18.6327	7.86409	-1.24448	0.0132	0.0346918
ENSG00000176170	SPHK1	chr17:76309485-76387860	ctrl	KO	40.8971	17.2702	-1.24372	5e-05	0.000251555
ENSG00000136938	ANP32B	chr9:97983360-98015943	ctrl	KO	341.849	144.373	-1.24356	5e-05	0.000251555
ENSG00000136908	DPM2	chr9:127934502-127980513	ctrl	KO	103.138	43.5611	-1.24346	5e-05	0.000251555
ENSG00000167978	SRRM2	chr16:2737075-2777297	ctrl	KO	386.879	163.413	-1.24336	0.00095	0.00355378
ENSG00000168393	DTYMK	chr2:241675741-241686991	ctrl	KO	126.692	53.534	-1.24279	5e-05	0.000251555
ENSG00000127445	PIN1	chr19:9835256-9849682	ctrl	KO	149.805	63.3076	-1.24263	5e-05	0.000251555
ENSG00000093010	COMT	chr22:19875516-20016808	ctrl	KO	157.214	66.4584	-1.24221	5e-05	0.000251555
ENSG00000243679	RP11-274B21.3	chr7:128653689-128654722	ctrl	KO	19.2719	8.14758	-1.24205	5e-05	0.000251555
ENSG00000175701	LINC00116	chr2:110211528-110285856	ctrl	KO	41.7059	17.6445	-1.24103	5e-05	0.000251555
ENSG00000215030	RPL13P12	chr17:17383376-17384012	ctrl	KO	14.9252	6.31575	-1.24073	5e-05	0.000251555
ENSG00000171960	PPIH	chr1:42658424-42676758	ctrl	KO	135.03	57.166	-1.24004	5e-05	0.000251555
ENSG00000011332	DPF1	chr19:38211005-38229714	ctrl	KO	3.38308	1.43346	-1.23884	0.0001	0.000477344
ENSG00000167747	C19orf48	chr19:50797703-50804929	ctrl	KO	157.833	66.9423	-1.23741	5e-05	0.000251555
ENSG00000134419	RPS15A	chr16:18781294-18801678	ctrl	KO	2482.25	1053.14	-1.23695	5e-05	0.000251555
ENSG00000184436	THAP7	chr22:20999103-21045017	ctrl	KO	78.6558	33.388	-1.23622	5e-05	0.000251555
ENSG00000102878	HSF4	chr16:67154179-67169945	ctrl	KO	20.1596	8.5588	-1.23599	0.00665	0.0192465
ENSG00000254901	BORCS8	chr19:19145566-19203424	ctrl	KO	36.8639	15.6542	-1.23566	0.002	0.00682117
ENSG00000143977	SNRPG	chr2:70281361-70293771	ctrl	KO	470.529	199.831	-1.2355	5e-05	0.000251555
ENSG00000134247	PTGFRN	chr1:116910056-116990358	ctrl	KO	27.7568	11.7906	-1.23521	0.01275	0.0337294
ENSG00000138073	PREB	chr2:27123788-27134675	ctrl	KO	87.8656	37.3581	-1.23388	0.00115	0.00419261
ENSG00000150316	CWC15	chr11:94962621-94973612	ctrl	KO	61.1944	26.0275	-1.23336	5e-05	0.000251555
ENSG00000104915	STX10	chr19:13144057-13150383	ctrl	KO	111.738	47.5268	-1.2333	5e-05	0.000251555
ENSG00000168556	ING2	chr4:183504993-183511096	ctrl	KO	9.84065	4.18603	-1.23317	5e-05	0.000251555
ENSG00000171163	ZNF692	chr1:248850005-248859144	ctrl	KO	76.1187	32.3821	-1.23306	5e-05	0.000251555
ENSG00000260193	RP11-83N9.5	chr9:136107807-136109424	ctrl	KO	4.27533	1.8191	-1.23281	0.0001	0.000477344
ENSG00000063245	EPN1	chr19:55675225-55738402	ctrl	KO	142.126	60.5674	-1.23056	5e-05	0.000251555
ENSG00000161249	DMKN	chr19:35497219-35513658	ctrl	KO	84.5542	36.0496	-1.22989	5e-05	0.000251555
ENSG00000100271	TTLL1	chr22:43038584-43089428	ctrl	KO	1.6467	0.702961	-1.22806	0.0006	0.00238568
ENSG00000120594	PLXDC2	chr10:19816238-20289856	ctrl	KO	1.50477	0.642436	-1.22792	0.00075	0.00289421
ENSG00000171530	TBCA	chr5:77691165-77868780	ctrl	KO	380.279	162.371	-1.22776	5e-05	0.000251555
ENSG00000154217	PITPNC1	chr17:67377280-67697261	ctrl	KO	4.60283	1.96655	-1.22686	5e-05	0.000251555
ENSG00000260196	RP1-239B22.5	chr11:17380648-17383531	ctrl	KO	3.78827	1.61869	-1.22671	5e-05	0.000251555
ENSG00000008382	MPND	chr19:4343526-4360086	ctrl	KO	8.98728	3.84253	-1.22583	0.00065	0.00255068
ENSG00000189306	RRP7A	chr22:42500578-42519802	ctrl	KO	65.1237	27.8508	-1.22546	5e-05	0.000251555
ENSG00000104976	SNAPC2	chr19:7920315-7923250	ctrl	KO	18.081	7.73726	-1.22458	5e-05	0.000251555
ENSG00000111669	TPI1	chr12:6867118-6923698	ctrl	KO	1516	648.82	-1.22438	5e-05	0.000251555
ENSG00000130511	SSBP4	chr19:18418863-18438301	ctrl	KO	166.835	71.4051	-1.22432	5e-05	0.000251555
ENSG00000241468	ATP5J2	chr7:99325897-99466331	ctrl	KO	1176.28	503.484	-1.22422	0.0195	0.0483747
ENSG00000183207	RUVBL2	chr19:48993447-49017081	ctrl	KO	216.948	92.895	-1.22368	5e-05	0.000251555
ENSG00000110104	CCDC86	chr11:60835995-60855971	ctrl	KO	132.132	56.5959	-1.22321	5e-05	0.000251555
ENSG00000100749	VRK1	chr14:96797303-96945394	ctrl	KO	42.7151	18.2992	-1.22297	5e-05	0.000251555
ENSG00000139343	SNRPF	chr12:95858927-95942974	ctrl	KO	146.5	62.7664	-1.22284	5e-05	0.000251555
ENSG00000136950	ARPC5L	chr9:124862129-124877733	ctrl	KO	114.154	48.9136	-1.22267	5e-05	0.000251555
ENSG00000168434	COG7	chr16:23388492-23457606	ctrl	KO	17.4939	7.49843	-1.22219	5e-05	0.000251555
ENSG00000128294	TPST2	chr22:26521982-26596717	ctrl	KO	7.1223	3.05312	-1.22206	5e-05	0.000251555
ENSG00000160972	PPP1R16A	chr8:144477968-144507174	ctrl	KO	77.1399	33.0721	-1.22186	0.0001	0.000477344
ENSG00000073605	GSDMB	chr17:39904594-39919854	ctrl	KO	2.74622	1.17742	-1.22182	0.00055	0.00220816
ENSG00000106330	MOSPD3	chr7:100612101-100615384	ctrl	KO	13.6592	5.85655	-1.22175	5e-05	0.000251555
ENSG00000109113	RAB34	chr17:28714280-28718429	ctrl	KO	225.167	96.5568	-1.22155	5e-05	0.000251555
ENSG00000204673	AKT1S1	chr19:49818278-49888749	ctrl	KO	135.858	58.2849	-1.2209	0.00015	0.000694123
ENSG00000110057	UNC93B1	chr11:67991103-68004982	ctrl	KO	29.0583	12.4665	-1.22089	5e-05	0.000251555
ENSG00000168653	NDUFS5	chr1:39026317-39034636	ctrl	KO	1047.4	449.478	-1.22049	5e-05	0.000251555
ENSG00000087460	GNAS	chr20:58818918-58911192	ctrl	KO	1111.84	477.253	-1.22012	5e-05	0.000251555
ENSG00000140939	NOL3	chr16:67170153-67184040	ctrl	KO	66.5299	28.5713	-1.21944	5e-05	0.000251555
ENSG00000134153	EMC7	chr15:34084016-34101948	ctrl	KO	175.475	75.384	-1.21894	5e-05	0.000251555
ENSG00000158106	RHPN1	chr8:143368886-143384220	ctrl	KO	5.40174	2.32294	-1.21747	5e-05	0.000251555
ENSG00000071889	FAM3A	chrX:154506158-154516242	ctrl	KO	55.8879	24.036	-1.21734	5e-05	0.000251555
ENSG00000272205	RP11-277B15.3	chr1:167219830-167220512	ctrl	KO	1.96414	0.844844	-1.21714	0.02025	0.0499274
ENSG00000115204	MPV17	chr2:27309491-27325680	ctrl	KO	67.4495	29.0157	-1.21697	5e-05	0.000251555
ENSG00000149196	HIKESHI	chr11:86302210-86345931	ctrl	KO	77.3988	33.3049	-1.21658	5e-05	0.000251555
ENSG00000179526	SHARPIN	chr8:144098632-144118315	ctrl	KO	55.9865	24.1122	-1.21531	0.0049	0.0147806
ENSG00000102796	DHRS12	chr13:51767992-51845175	ctrl	KO	1.94183	0.836477	-1.21502	0.01725	0.0436261
ENSG00000169660	HEXDC	chr17:82389222-82450829	ctrl	KO	22.2028	9.57241	-1.21378	0.0025	0.00826006
ENSG00000158717	RNF166	chr16:88696494-88706421	ctrl	KO	28.8941	12.4577	-1.21373	5e-05	0.000251555
ENSG00000160207	HSF2BP	chr21:43529191-43659493	ctrl	KO	3.01261	1.29893	-1.21369	0.016	0.0408911
ENSG00000136463	TACO1	chr17:63600871-63608365	ctrl	KO	61.0617	26.33	-1.21356	5e-05	0.000251555
ENSG00000160949	TONSL	chr8:144428774-144444444	ctrl	KO	30.7559	13.2672	-1.213	5e-05	0.000251555
ENSG00000100241	SBF1	chr22:50343303-50475024	ctrl	KO	41.1817	17.7735	-1.21228	0.00015	0.000694123
ENSG00000101464	PIGU	chr20:34560541-34825649	ctrl	KO	52.7118	22.7511	-1.21219	0.0001	0.000477344
ENSG00000184887	BTBD6	chr14:105209285-105398147	ctrl	KO	50.7799	21.9188	-1.21209	5e-05	0.000251555
ENSG00000163481	RNF25	chr2:218663863-218702716	ctrl	KO	16.2337	7.00745	-1.21203	0.0006	0.00238568
ENSG00000064490	RFXANK	chr19:19145566-19203424	ctrl	KO	72.663	31.3699	-1.21184	5e-05	0.000251555
ENSG00000176108	CHMP6	chr17:80991597-81009517	ctrl	KO	30.6857	13.2494	-1.21164	5e-05	0.000251555
ENSG00000261759	RP11-626G11.3	chr16:19113931-19268334	ctrl	KO	33.8211	14.6075	-1.21122	0.0198	0.0489863
ENSG00000147889	CDKN2A	chr9:21802542-22121097	ctrl	KO	529.6	228.755	-1.2111	5e-05	0.000251555
ENSG00000275874	PICSAR	chr21:44999207-45004727	ctrl	KO	83.2731	35.9735	-1.21091	5e-05	0.000251555
ENSG00000183048	SLC25A10	chr17:81703356-81721016	ctrl	KO	141.906	61.3053	-1.21086	0.0003	0.00129253
ENSG00000196507	TCEAL3	chrX:103607450-103630953	ctrl	KO	19.1767	8.28806	-1.21025	0.00055	0.00220816
ENSG00000166033	HTRA1	chr10:122461524-122514908	ctrl	KO	96.9801	41.9401	-1.20936	5e-05	0.000251555
ENSG00000167775	CD320	chr19:8302126-8343262	ctrl	KO	214.951	92.9696	-1.20918	0.00135	0.00484046
ENSG00000102103	PQBP1	chrX:48893446-48903143	ctrl	KO	208.592	90.2534	-1.20863	5e-05	0.000251555
ENSG00000243678	NME2	chr17:51153535-51171747	ctrl	KO	2278.36	985.938	-1.20843	5e-05	0.000251555
ENSG00000148296	SURF6	chr9:133328773-133336398	ctrl	KO	30.6419	13.2613	-1.20828	5e-05	0.000251555
ENSG00000128524	ATP6V1F	chr7:128830376-128910719	ctrl	KO	239.399	103.614	-1.2082	5e-05	0.000251555
ENSG00000117691	NENF	chr1:212432886-212446379	ctrl	KO	70.6902	30.5968	-1.20813	5e-05	0.000251555
ENSG00000168159	RNF187	chr1:228486187-228495766	ctrl	KO	107.46	46.5159	-1.20801	5e-05	0.000251555
ENSG00000104907	TRMT1	chr19:13104901-13117567	ctrl	KO	105.519	45.6851	-1.20771	5e-05	0.000251555
ENSG00000205155	PSENEN	chr19:35718018-35754519	ctrl	KO	54.9401	23.8275	-1.20523	0.0097	0.0265727
ENSG00000143575	HAX1	chr1:154272510-154275875	ctrl	KO	179.877	78.04	-1.20473	5e-05	0.000251555
ENSG00000076944	STXBP2	chr19:7629736-7647873	ctrl	KO	21.0379	9.12795	-1.20463	5e-05	0.000251555
ENSG00000137273	FOXF2	chr6:1389833-1395597	ctrl	KO	31.0818	13.4884	-1.20435	5e-05	0.000251555
ENSG00000107201	DDX58	chr9:32455704-32526324	ctrl	KO	2.03203	0.882261	-1.20365	5e-05	0.000251555
ENSG00000162878	PKDCC	chr2:42048019-42058528	ctrl	KO	34.9982	15.1959	-1.2036	5e-05	0.000251555
ENSG00000123131	PRDX4	chrX:23664261-23686399	ctrl	KO	542.807	235.7	-1.20349	5e-05	0.000251555
ENSG00000088986	DYNLL1	chr12:120469849-120498493	ctrl	KO	740.973	321.778	-1.20335	5e-05	0.000251555
ENSG00000120885	CLU	chr8:27596916-27615031	ctrl	KO	905.017	393.025	-1.20332	5e-05	0.000251555
ENSG00000174109	C16orf91	chr16:1419743-1420800	ctrl	KO	36.2686	15.7557	-1.20285	5e-05	0.000251555
ENSG00000005486	RHBDD2	chr7:75842601-75888926	ctrl	KO	49.2601	21.41	-1.20213	5e-05	0.000251555
ENSG00000141499	WRAP53	chr17:7661778-7703502	ctrl	KO	40.4866	17.5974	-1.20208	0.0002	0.000899755
ENSG00000130165	ELOF1	chr19:11551146-11559236	ctrl	KO	107.333	46.6599	-1.20184	5e-05	0.000251555
ENSG00000136717	BIN1	chr2:127048026-127107355	ctrl	KO	101.235	44.0349	-1.20099	5e-05	0.000251555
ENSG00000188846	RPL14	chr3:40457291-40468587	ctrl	KO	1775	772.178	-1.20081	5e-05	0.000251555
ENSG00000111640	GAPDH	chr12:6533926-6538374	ctrl	KO	8553.97	3722.67	-1.20026	5e-05	0.000251555
ENSG00000214274	ANG	chr14:20684099-20707120	ctrl	KO	2.23343	0.97207	-1.20013	0.0038	0.0118818
ENSG00000185122	HSF1	chr8:144291590-144326910	ctrl	KO	93.9957	40.9253	-1.1996	5e-05	0.000251555
ENSG00000106077	ABHD11	chr7:73736093-73738867	ctrl	KO	13.446	5.85466	-1.19952	5e-05	0.000251555
ENSG00000134815	DHX34	chr19:47349280-47382704	ctrl	KO	34.5141	15.0357	-1.19879	5e-05	0.000251555
ENSG00000133265	HSPBP1	chr19:55262230-55280381	ctrl	KO	120.352	52.4943	-1.19703	5e-05	0.000251555
ENSG00000105701	FKBP8	chr19:18531612-18544077	ctrl	KO	178.796	78.0076	-1.19663	5e-05	0.000251555
ENSG00000124107	SLPI	chr20:45252238-45254564	ctrl	KO	141.105	61.5694	-1.19649	5e-05	0.000251555
ENSG00000149541	B3GAT3	chr11:62615295-62622175	ctrl	KO	40.2973	17.5886	-1.19605	5e-05	0.000251555
ENSG00000141698	NT5C3B	chr17:41825180-41848384	ctrl	KO	126.206	55.097	-1.19574	5e-05	0.000251555
ENSG00000083845	RPS5	chr19:58386399-58394806	ctrl	KO	1852	808.771	-1.19528	5e-05	0.000251555
ENSG00000176868	RP11-334J6.7	chr9:131394092-131500197	ctrl	KO	36.294	15.8533	-1.19495	0.0133	0.0348935
ENSG00000160209	PDXK	chr21:43719093-43762307	ctrl	KO	330.638	144.488	-1.1943	0.0001	0.000477344
ENSG00000143294	PRCC	chr1:156742106-156800817	ctrl	KO	103.434	45.2071	-1.19408	0.0135	0.0353563
ENSG00000111832	RWDD1	chr6:116571366-116597675	ctrl	KO	165.702	72.4688	-1.19316	5e-05	0.000251555
ENSG00000169682	SPNS1	chr16:28973961-28990783	ctrl	KO	111.058	48.617	-1.19179	5e-05	0.000251555
ENSG00000104904	OAZ1	chr19:2252251-2354806	ctrl	KO	854.645	374.268	-1.19125	5e-05	0.000251555
ENSG00000168234	TTC39C	chr18:23992772-24135829	ctrl	KO	68.1399	29.8409	-1.19121	5e-05	0.000251555
ENSG00000104980	TIMM44	chr19:7924484-7943920	ctrl	KO	84.1016	36.8324	-1.19116	5e-05	0.000251555
ENSG00000107872	FBXL15	chr10:102402616-102423136	ctrl	KO	32.229	14.1161	-1.19102	5e-05	0.000251555
ENSG00000135119	RNFT2	chr12:116738177-116853631	ctrl	KO	6.19986	2.71575	-1.19089	0.0001	0.000477344
ENSG00000103932	RPAP1	chr15:41517175-41544269	ctrl	KO	22.1829	9.71957	-1.19048	5e-05	0.000251555
ENSG00000042493	CAPG	chr2:85394747-85418432	ctrl	KO	118.009	51.7266	-1.18992	5e-05	0.000251555
ENSG00000163170	BOLA3	chr2:74135397-74147994	ctrl	KO	146.098	64.075	-1.1891	5e-05	0.000251555
ENSG00000108465	CDK5RAP3	chr17:47941505-47996196	ctrl	KO	104.648	45.8975	-1.18906	5e-05	0.000251555
ENSG00000169189	NSMCE1	chr16:27224990-27290492	ctrl	KO	59.5057	26.0995	-1.18901	5e-05	0.000251555
ENSG00000100575	TIMM9	chr14:58395915-58551289	ctrl	KO	69.7285	30.598	-1.18831	0.0017	0.00593543
ENSG00000103653	CSK	chr15:74782056-74803198	ctrl	KO	49.438	21.6955	-1.18822	5e-05	0.000251555
ENSG00000167671	UBXN6	chr19:4402661-4457822	ctrl	KO	86.1225	37.7986	-1.18806	5e-05	0.000251555
ENSG00000100836	PABPN1	chr14:23185315-23326185	ctrl	KO	148.702	65.2784	-1.18774	5e-05	0.000251555
ENSG00000105438	KDELR1	chr19:48382569-48391553	ctrl	KO	223.427	98.1626	-1.18656	5e-05	0.000251555
ENSG00000242372	EIF6	chr20:35172072-35284985	ctrl	KO	278.119	122.201	-1.18645	5e-05	0.000251555
ENSG00000168528	SERINC2	chr1:31409564-31434680	ctrl	KO	31.1159	13.6859	-1.18496	5e-05	0.000251555
ENSG00000125898	FAM110A	chr20:833714-857463	ctrl	KO	6.44514	2.83516	-1.18478	5e-05	0.000251555
ENSG00000108479	GALK1	chr17:75721327-75765711	ctrl	KO	70.521	31.0242	-1.18466	5e-05	0.000251555
ENSG00000171503	ETFDH	chr4:158666678-158723396	ctrl	KO	26.5679	11.6899	-1.18442	0.01115	0.0300117
ENSG00000149925	ALDOA	chr16:30053089-30070457	ctrl	KO	2661.24	1171.22	-1.18409	5e-05	0.000251555
ENSG00000155287	SLC25A28	chr10:99610521-99620609	ctrl	KO	35.3654	15.5649	-1.18404	5e-05	0.000251555
ENSG00000163344	PMVK	chr1:154924733-154936991	ctrl	KO	64.1304	28.2361	-1.18347	5e-05	0.000251555
ENSG00000166557	TMED3	chr15:79311061-79427432	ctrl	KO	265.069	116.72	-1.18331	5e-05	0.000251555
ENSG00000064961	HMG20B	chr19:3506272-3579088	ctrl	KO	421.236	185.49	-1.18328	0.0007	0.00272099
ENSG00000182325	FBXL6	chr8:144352218-144361272	ctrl	KO	47.144	20.7602	-1.18325	0.0031	0.00994375
ENSG00000124466	LYPD3	chr19:43460786-43465660	ctrl	KO	8.54467	3.76529	-1.18226	5e-05	0.000251555
ENSG00000105383	CD33	chr19:51225063-51243860	ctrl	KO	5.22796	2.30427	-1.18194	0.0022	0.00740833
ENSG00000153037	SRP19	chr5:112707497-112922539	ctrl	KO	148.812	65.6065	-1.18158	0.00645	0.0187367
ENSG00000184162	NR2C2AP	chr19:19145566-19203424	ctrl	KO	51.5843	22.7424	-1.18155	0.0003	0.00129253
ENSG00000102119	EMD	chrX:154379196-154381523	ctrl	KO	157.567	69.4882	-1.18113	5e-05	0.000251555
ENSG00000100162	CENPM	chr22:41938720-41947164	ctrl	KO	86.4885	38.1502	-1.18082	5e-05	0.000251555
ENSG00000149115	TNKS1BP1	chr11:57299637-57324952	ctrl	KO	45.3954	20.0315	-1.18028	5e-05	0.000251555
ENSG00000099330	OCEL1	chr19:17226203-17229219	ctrl	KO	24.1038	10.6369	-1.18018	5e-05	0.000251555
ENSG00000103187	COTL1	chr16:84565593-84618077	ctrl	KO	458.716	202.473	-1.17987	5e-05	0.000251555
ENSG00000166024	R3HCC1L	chr10:98134623-98244897	ctrl	KO	10.6556	4.70329	-1.17987	5e-05	0.000251555
ENSG00000111665	CDCA3	chr12:6839953-6852066	ctrl	KO	92.4221	40.8129	-1.17921	5e-05	0.000251555
ENSG00000162236	STX5	chr11:62806896-62832088	ctrl	KO	39.5356	17.4646	-1.17872	5e-05	0.000251555
ENSG00000175470	PPP2R2D	chr10:131900643-131959834	ctrl	KO	36.0677	15.9424	-1.17784	5e-05	0.000251555
ENSG00000026025	VIM	chr10:17214238-17237593	ctrl	KO	840.748	371.862	-1.1769	5e-05	0.000251555
ENSG00000160993	ALKBH4	chr7:102426817-102464876	ctrl	KO	14.7352	6.51836	-1.17668	0.00205	0.00697296
ENSG00000270195	RP11-572O17.1	chr4:1712820-1713622	ctrl	KO	3.74908	1.65893	-1.17629	0.0016	0.00562318
ENSG00000101057	MYBL2	chr20:43667018-43716496	ctrl	KO	89.2726	39.5096	-1.17601	5e-05	0.000251555
ENSG00000178952	TUFM	chr16:28842410-28846408	ctrl	KO	382.539	169.317	-1.17588	5e-05	0.000251555
ENSG00000213401	MAGEA12	chrX:152733778-152740985	ctrl	KO	13.8208	6.11821	-1.17566	5e-05	0.000251555
ENSG00000167685	ZNF444	chr19:56132598-56160893	ctrl	KO	33.2108	14.7087	-1.17499	5e-05	0.000251555
ENSG00000197102	DYNC1H1	chr14:101964527-102066228	ctrl	KO	105.713	46.8432	-1.17424	5e-05	0.000251555
ENSG00000076924	XAB2	chr19:7619524-7629565	ctrl	KO	70.3087	31.1612	-1.17395	5e-05	0.000251555
ENSG00000132481	TRIM47	chr17:75874160-75879546	ctrl	KO	47.2986	20.9646	-1.17384	5e-05	0.000251555
ENSG00000166582	CENPV	chr17:15976559-16353656	ctrl	KO	188.392	83.5265	-1.17343	0.00255	0.00840843
ENSG00000277258	PCGF2	chr17:38730234-38751457	ctrl	KO	41.5677	18.4339	-1.17311	0.0001	0.000477344
ENSG00000135930	EIF4E2	chr2:232547967-232682781	ctrl	KO	101.291	44.9223	-1.173	5e-05	0.000251555
ENSG00000115317	HTRA2	chr2:74526644-74557554	ctrl	KO	48.9972	21.7328	-1.17282	0.00525	0.0157072
ENSG00000213337	ANKRD39	chr2:96816244-96858095	ctrl	KO	27.4305	12.1784	-1.17146	0.00225	0.00754129
ENSG00000242114	MTFP1	chr22:30331987-30429053	ctrl	KO	95.657	42.4724	-1.17134	0.00385	0.0120086
ENSG00000183386	FHL3	chr1:37996769-38005606	ctrl	KO	23.7063	10.5292	-1.17087	5e-05	0.000251555
ENSG00000106404	CLDN15	chr7:101232091-101238820	ctrl	KO	8.62089	3.82974	-1.17059	5e-05	0.000251555
ENSG00000165912	PACSIN3	chr11:47177524-47186443	ctrl	KO	88.9063	39.5029	-1.17033	5e-05	0.000251555
ENSG00000153048	CARHSP1	chr16:8674564-8869012	ctrl	KO	130.529	58.0048	-1.17012	0.00055	0.00220816
ENSG00000100138	SNU13	chr22:41673929-41698136	ctrl	KO	264.41	117.546	-1.16955	5e-05	0.000251555
ENSG00000100577	GSTZ1	chr14:77274955-77331597	ctrl	KO	27.2262	12.1088	-1.16894	0.00135	0.00484046
ENSG00000007541	PIGQ	chr16:566994-584136	ctrl	KO	41.8934	18.6395	-1.16836	5e-05	0.000251555
ENSG00000006712	PAF1	chr19:39385851-39391195	ctrl	KO	69.0014	30.7044	-1.16818	5e-05	0.000251555
ENSG00000132004	FBXW9	chr19:12688052-12696643	ctrl	KO	21.9721	9.78131	-1.16757	5e-05	0.000251555
ENSG00000130702	LAMA5	chr20:62302092-62367312	ctrl	KO	184.497	82.1503	-1.16726	0.00615	0.0179983
ENSG00000196455	PIK3R4	chr3:130678934-130746829	ctrl	KO	29.5945	13.1806	-1.16691	0.0004	0.0016744
ENSG00000204356	NELFE	chr6:31952086-31969755	ctrl	KO	111.834	49.8596	-1.16542	5e-05	0.000251555
ENSG00000115363	EVA1A	chr2:75469301-75569722	ctrl	KO	36.3432	16.2179	-1.1641	0.0001	0.000477344
ENSG00000040608	RTN4R	chr22:20241414-20283246	ctrl	KO	6.01618	2.68512	-1.16386	5e-05	0.000251555
ENSG00000270673	YTHDF3-AS1	chr8:63167724-63168442	ctrl	KO	2.78821	1.2447	-1.16354	0.005	0.0150383
ENSG00000184470	TXNRD2	chr22:19875516-20016808	ctrl	KO	48.2302	21.5339	-1.16333	0.0007	0.00272099
ENSG00000152475	ZNF837	chr19:58367617-58381060	ctrl	KO	1.4446	0.645088	-1.1631	0.0005	0.00202716
ENSG00000163584	RPL22L1	chr3:170864874-170870483	ctrl	KO	119.05	53.1869	-1.16243	5e-05	0.000251555
ENSG00000133275	CSNK1G2	chr19:1941148-1981338	ctrl	KO	40.7077	18.1874	-1.16237	5e-05	0.000251555
ENSG00000105723	GSK3A	chr19:42230185-42255157	ctrl	KO	61.5834	27.5213	-1.16199	5e-05	0.000251555
ENSG00000122034	GTF3A	chr13:27424543-27450591	ctrl	KO	162.179	72.4872	-1.16179	5e-05	0.000251555
ENSG00000283196	RP4-614C10.2	chr2:89533184-89585652	ctrl	KO	4.80463	2.14768	-1.16165	0.00085	0.0032362
ENSG00000137404	NRM	chr6:30688046-30691420	ctrl	KO	44.6018	19.942	-1.16129	5e-05	0.000251555
ENSG00000233024	RP11-1212A22.4	chr16:18358085-18401940	ctrl	KO	2.28403	1.02162	-1.16072	0.01	0.0272633
ENSG00000185262	UBALD2	chr17:76265201-76271299	ctrl	KO	36.3678	16.2702	-1.16043	5e-05	0.000251555
ENSG00000109536	FRG1	chr4:189940787-189963204	ctrl	KO	25.9398	11.613	-1.15943	5e-05	0.000251555
ENSG00000105171	POP4	chr19:29604016-29617237	ctrl	KO	118.419	53.0169	-1.15938	5e-05	0.000251555
ENSG00000167123	CERCAM	chr9:128411750-128437351	ctrl	KO	70.5177	31.5711	-1.15938	5e-05	0.000251555
ENSG00000100097	LGALS1	chr22:37675607-37679806	ctrl	KO	810.849	363.047	-1.15928	5e-05	0.000251555
ENSG00000117419	ERI3	chr1:44221069-44355260	ctrl	KO	101.622	45.5053	-1.15911	5e-05	0.000251555
ENSG00000149499	EML3	chr11:62602217-62615120	ctrl	KO	35.0202	15.686	-1.15871	5e-05	0.000251555
ENSG00000232956	SNHG15	chr7:44983022-44986961	ctrl	KO	87.4323	39.1638	-1.15865	5e-05	0.000251555
ENSG00000239857	GET4	chr7:816614-896436	ctrl	KO	67.8794	30.408	-1.15852	0.00045	0.00185267
ENSG00000087087	SRRT	chr7:100875110-100888664	ctrl	KO	128.345	57.5061	-1.15824	5e-05	0.000251555
ENSG00000142168	SOD1	chr21:31659621-31668931	ctrl	KO	653.807	292.975	-1.15809	5e-05	0.000251555
ENSG00000159352	PSMD4	chr1:151254702-151267479	ctrl	KO	328.121	147.037	-1.15805	5e-05	0.000251555
ENSG00000115718	PROC	chr2:127418426-127429246	ctrl	KO	1.64402	0.73677	-1.15795	0.00825	0.0231384
ENSG00000132024	CC2D1A	chr19:13882347-13930879	ctrl	KO	33.139	14.8532	-1.15776	5e-05	0.000251555
ENSG00000125656	CLPP	chr19:6343760-6368908	ctrl	KO	160.617	71.9901	-1.15775	5e-05	0.000251555
ENSG00000196839	ADA	chr20:44531784-44652233	ctrl	KO	32.528	14.5811	-1.15759	5e-05	0.000251555
ENSG00000072163	LIMS2	chr2:127638380-127681786	ctrl	KO	12.9652	5.8119	-1.15757	5e-05	0.000251555
ENSG00000127804	METTL16	chr17:2405561-2511891	ctrl	KO	38.8658	17.4284	-1.15706	0.0004	0.0016744
ENSG00000128228	SDF2L1	chr22:21642260-21644298	ctrl	KO	130.811	58.6843	-1.15644	5e-05	0.000251555
ENSG00000172269	DPAGT1	chr11:119096502-119118544	ctrl	KO	78.5935	35.2635	-1.15623	5e-05	0.000251555
ENSG00000128311	TST	chr22:37010858-37029822	ctrl	KO	50.1375	22.5009	-1.15591	0.0008	0.00306564
ENSG00000128039	SRD5A3	chr4:55346108-55395847	ctrl	KO	13.2635	5.95393	-1.15555	0.0001	0.000477344
ENSG00000177519	RPRM	chr2:153420676-153593288	ctrl	KO	4.24162	1.90469	-1.15506	0.0001	0.000477344
ENSG00000274605	RP11-12G12.7	chr13:100086030-100088848	ctrl	KO	13.9025	6.24652	-1.15422	5e-05	0.000251555
ENSG00000237550	RPL9P9	chr15:82355141-82439153	ctrl	KO	660.507	296.784	-1.15416	5e-05	0.000251555
ENSG00000168884	TNIP2	chr4:2741647-2756376	ctrl	KO	35.8881	16.1293	-1.15382	5e-05	0.000251555
ENSG00000186501	TMEM222	chr1:27322144-27336400	ctrl	KO	33.3172	14.9825	-1.15299	5e-05	0.000251555
ENSG00000099203	TMED1	chr19:10718078-10836318	ctrl	KO	78.1775	35.1606	-1.1528	0.0027	0.00883593
ENSG00000177370	TIMM22	chr17:997116-1229021	ctrl	KO	27.31	12.2866	-1.15235	5e-05	0.000251555
ENSG00000137312	FLOT1	chr6:30727708-30742733	ctrl	KO	232.9	104.802	-1.15205	5e-05	0.000251555
ENSG00000148824	MTG1	chr10:133379233-133424572	ctrl	KO	61.4112	27.6538	-1.15102	5e-05	0.000251555
ENSG00000183617	MRPL54	chr19:3762663-3768575	ctrl	KO	124.774	56.187	-1.15101	5e-05	0.000251555
ENSG00000205517	RGL3	chr19:11377204-11419342	ctrl	KO	11.5575	5.20656	-1.15043	0.00165	0.00577798
ENSG00000139880	CDH24	chr14:23047061-23057538	ctrl	KO	12.3696	5.57402	-1.15001	5e-05	0.000251555
ENSG00000260027	HOXB7	chr17:48607226-48634932	ctrl	KO	64.5991	29.1116	-1.14992	0.0002	0.000899755
ENSG00000121068	TBX2	chr17:60677452-61411555	ctrl	KO	2.35283	1.06072	-1.14935	0.0027	0.00883593
ENSG00000103024	NME3	chr16:1706182-1771730	ctrl	KO	118.204	53.2909	-1.14931	5e-05	0.000251555
ENSG00000197905	TEAD4	chr12:2959329-3040673	ctrl	KO	79.1834	35.7013	-1.14922	5e-05	0.000251555
ENSG00000182518	FAM104B	chrX:55143101-55161310	ctrl	KO	34.3555	15.4911	-1.1491	5e-05	0.000251555
ENSG00000142327	RNPEPL1	chr2:240479421-240581372	ctrl	KO	22.8239	10.2923	-1.14898	0.00015	0.000694123
ENSG00000163541	SUCLG1	chr2:84423522-84460045	ctrl	KO	155.639	70.1935	-1.14879	5e-05	0.000251555
ENSG00000143436	MRPL9	chr1:151755540-151794402	ctrl	KO	151.145	68.2146	-1.14779	5e-05	0.000251555
ENSG00000123395	ATG101	chr12:52069245-52108261	ctrl	KO	89.1311	40.2319	-1.14759	5e-05	0.000251555
ENSG00000188186	LAMTOR4	chr7:100148906-100158715	ctrl	KO	195.171	88.1091	-1.14737	5e-05	0.000251555
ENSG00000141741	MIEN1	chr17:39671121-39730787	ctrl	KO	89.0757	40.2141	-1.14733	0.00015	0.000694123
ENSG00000141753	IGFBP4	chr17:40443460-40457731	ctrl	KO	4.00883	1.81052	-1.14677	5e-05	0.000251555
ENSG00000205643	CDPF1	chr22:46244010-46250679	ctrl	KO	15.3595	6.93708	-1.14673	0.0001	0.000477344
ENSG00000186187	ZNRF1	chr16:74871366-75110994	ctrl	KO	34.0836	15.3984	-1.1463	0.00085	0.0032362
ENSG00000112667	DNPH1	chr6:43225628-43229484	ctrl	KO	393.226	177.7	-1.14591	5e-05	0.000251555
ENSG00000164919	COX6C	chr8:99013265-99894062	ctrl	KO	406.656	183.816	-1.14555	5e-05	0.000251555
ENSG00000146701	MDH2	chr7:76048050-76067508	ctrl	KO	223.221	100.915	-1.14534	5e-05	0.000251555
ENSG00000159079	C21orf59	chr21:32572237-32612866	ctrl	KO	88.5473	40.032	-1.14529	5e-05	0.000251555
ENSG00000153443	UBALD1	chr16:4608882-4615027	ctrl	KO	50.9552	23.0452	-1.14476	5e-05	0.000251555
ENSG00000087088	BAX	chr19:48954814-48961798	ctrl	KO	136.41	61.7071	-1.14444	5e-05	0.000251555
ENSG00000109534	GAR1	chr4:109815509-109824740	ctrl	KO	71.6088	32.3939	-1.14441	5e-05	0.000251555
ENSG00000198937	CCDC167	chr6:37482919-37499922	ctrl	KO	56.2476	25.4618	-1.14345	5e-05	0.000251555
ENSG00000105404	RABAC1	chr19:41956680-41959390	ctrl	KO	110.678	50.1037	-1.14337	5e-05	0.000251555
ENSG00000112651	MRPL2	chr6:43037616-43075099	ctrl	KO	154.576	70.0017	-1.14286	0.0002	0.000899755
ENSG00000167965	MLST8	chr16:2204247-2211950	ctrl	KO	81.0066	36.6851	-1.14284	5e-05	0.000251555
ENSG00000173825	TIGD3	chr11:65354766-65357613	ctrl	KO	1.85301	0.839173	-1.14283	0.00035	0.00148507
ENSG00000127884	ECHS1	chr10:133362479-133373689	ctrl	KO	198.587	89.9418	-1.1427	5e-05	0.000251555
ENSG00000161980	POLR3K	chr16:46406-57669	ctrl	KO	68.3757	30.9707	-1.14258	5e-05	0.000251555
ENSG00000148303	RPL7A	chr9:133348213-133351426	ctrl	KO	2178.22	986.931	-1.14212	5e-05	0.000251555
ENSG00000188372	ZP3	chr7:76389333-76442071	ctrl	KO	9.96955	4.5182	-1.14178	5e-05	0.000251555
ENSG00000171425	ZNF581	chr19:55635015-55653161	ctrl	KO	22.9635	10.4091	-1.1415	0.00645	0.0187367
ENSG00000074582	BCS1L	chr2:218637915-218663443	ctrl	KO	47.8262	21.6828	-1.14125	0.0006	0.00238568
ENSG00000141854	MIR1199	chr19:14072535-14075062	ctrl	KO	4.30485	1.95175	-1.1412	0.0008	0.00306564
ENSG00000163382	NAXE	chr1:156591761-156594299	ctrl	KO	223.069	101.138	-1.14116	5e-05	0.000251555
ENSG00000175221	MED16	chr19:867629-893218	ctrl	KO	21.494	9.74662	-1.14096	0.0004	0.0016744
ENSG00000225921	NOL7	chr6:13615326-13711564	ctrl	KO	234.127	106.167	-1.14096	5e-05	0.000251555
ENSG00000155366	RHOC	chr1:112701105-112715477	ctrl	KO	162.501	73.7009	-1.1407	5e-05	0.000251555
ENSG00000103043	VAC14	chr16:70687438-70801161	ctrl	KO	39.3091	17.8287	-1.14067	0.00035	0.00148507
ENSG00000221821	C6orf226	chr6:42890264-42890816	ctrl	KO	23.7092	10.7554	-1.14038	5e-05	0.000251555
ENSG00000129521	EGLN3	chr14:33924230-34462774	ctrl	KO	17.1495	7.78213	-1.13992	0.0048	0.0145188
ENSG00000089248	ERP29	chr12:112013315-112023451	ctrl	KO	210.225	95.4045	-1.1398	5e-05	0.000251555
ENSG00000130522	JUND	chr19:18279759-18281622	ctrl	KO	211.481	95.9773	-1.13976	5e-05	0.000251555
ENSG00000164877	MICALL2	chr7:1428464-1459502	ctrl	KO	7.95999	3.61456	-1.13895	0.00405	0.0125235
ENSG00000005448	WDR54	chr2:74421677-74425755	ctrl	KO	29.8253	13.544	-1.13888	5e-05	0.000251555
ENSG00000197180	CH17-340M24.3	chrX:154424379-154428479	ctrl	KO	3.9145	1.77782	-1.13872	0.00725	0.0207249
ENSG00000151657	KIN	chr10:7750961-7787981	ctrl	KO	10.6513	4.83868	-1.13834	0.0014	0.00500126
ENSG00000167920	TMEM99	chr17:40818116-40836274	ctrl	KO	29.3908	13.3532	-1.13818	0.01315	0.0345659
ENSG00000130303	BST2	chr19:17402938-17405648	ctrl	KO	562.326	255.492	-1.13813	5e-05	0.000251555
ENSG00000139233	LLPH	chr12:66116554-66170072	ctrl	KO	60.5323	27.5099	-1.13775	5e-05	0.000251555
ENSG00000204315	FKBPL	chr6:32128706-32130291	ctrl	KO	23.1721	10.5414	-1.13632	5e-05	0.000251555
ENSG00000170604	IRF2BP1	chr19:45883606-45886170	ctrl	KO	48.4639	22.0531	-1.13593	5e-05	0.000251555
ENSG00000184182	UBE2F	chr2:237966826-238099413	ctrl	KO	29.3141	13.3442	-1.13539	0.00015	0.000694123
ENSG00000011243	AKAP8L	chr19:15353384-15419141	ctrl	KO	56.3536	25.6795	-1.13389	5e-05	0.000251555
ENSG00000171813	PWWP2B	chr10:132397167-132417863	ctrl	KO	17.8626	8.14002	-1.13383	5e-05	0.000251555
ENSG00000178096	BOLA1	chr1:149887523-149900798	ctrl	KO	21.1567	9.64146	-1.13379	5e-05	0.000251555
ENSG00000007376	RPUSD1	chr16:784973-800737	ctrl	KO	56.2154	25.6232	-1.13352	5e-05	0.000251555
ENSG00000173638	SLC19A1	chr21:45405136-45544411	ctrl	KO	62.9277	28.6865	-1.13332	5e-05	0.000251555
ENSG00000113732	ATP6V0E1	chr5:172983756-173035445	ctrl	KO	296.385	135.181	-1.13258	5e-05	0.000251555
ENSG00000171169	NAIF1	chr9:128061232-128118693	ctrl	KO	13.3755	6.10056	-1.13258	0.00555	0.0164555
ENSG00000130768	SMPDL3B	chr1:27934992-27968096	ctrl	KO	2.75016	1.25447	-1.13243	0.0001	0.000477344
ENSG00000110719	TCIRG1	chr11:68039015-68121444	ctrl	KO	44.046	20.1018	-1.13169	0.00085	0.0032362
ENSG00000169230	PRELID1	chr5:177301197-177312757	ctrl	KO	554.459	253.09	-1.13143	5e-05	0.000251555
ENSG00000123737	EXOSC9	chr4:121801316-121823933	ctrl	KO	84.6777	38.6595	-1.13116	0.0001	0.000477344
ENSG00000125744	RTN2	chr19:45485288-45502510	ctrl	KO	7.59763	3.46871	-1.13115	0.0006	0.00238568
ENSG00000013275	PSMC4	chr19:39971004-39981441	ctrl	KO	164.011	74.9163	-1.13045	5e-05	0.000251555
ENSG00000138621	PPCDC	chr15:75023554-75117462	ctrl	KO	28.1256	12.851	-1.13001	5e-05	0.000251555
ENSG00000156928	MALSU1	chr7:23298738-23470467	ctrl	KO	170.975	78.1446	-1.12957	0.00165	0.00577798
ENSG00000113758	DBN1	chr5:177456607-177474401	ctrl	KO	58.3176	26.6661	-1.12893	5e-05	0.000251555
ENSG00000254093	PINX1	chr8:10723767-10839884	ctrl	KO	23.1173	10.5711	-1.12884	5e-05	0.000251555
ENSG00000064687	ABCA7	chr19:1040100-1065572	ctrl	KO	18.3387	8.3877	-1.12855	0.0019	0.00653278
ENSG00000150630	VEGFC	chr4:176669620-176792727	ctrl	KO	2.65568	1.21466	-1.12852	0.0001	0.000477344
ENSG00000108528	SLC25A11	chr17:4937129-4945222	ctrl	KO	139.972	64.0911	-1.12694	0.0002	0.000899755
ENSG00000184983	NDUFA6	chr22:42085524-42139927	ctrl	KO	164.175	75.1921	-1.12659	5e-05	0.000251555
ENSG00000156482	RPL30	chr8:97868839-98046469	ctrl	KO	2094.92	959.559	-1.12645	5e-05	0.000251555
ENSG00000179218	CALR	chr19:12938577-12944489	ctrl	KO	958.412	439.122	-1.12602	5e-05	0.000251555
ENSG00000162869	PPP1R21	chr2:48440597-48515391	ctrl	KO	10.4584	4.79442	-1.12523	0.007	0.0201253
ENSG00000127554	GFER	chr16:1984206-1994275	ctrl	KO	58.5879	26.86	-1.12514	0.0002	0.000899755
ENSG00000146674	IGFBP3	chr7:45912244-45921874	ctrl	KO	159.754	73.2861	-1.12424	5e-05	0.000251555
ENSG00000047579	DTNBP1	chr6:15522800-15663058	ctrl	KO	30.2857	13.897	-1.12386	5e-05	0.000251555
ENSG00000158062	UBXN11	chr1:26279175-26320523	ctrl	KO	26.1863	12.0188	-1.12351	0.0007	0.00272099
ENSG00000170430	MGMT	chr10:129467183-129768007	ctrl	KO	3.11193	1.42872	-1.12309	0.0003	0.00129253
ENSG00000279457	FO538757.1	chr1:184922-200322	ctrl	KO	1.89452	0.869901	-1.12291	0.00015	0.000694123
ENSG00000186162	CIDECP	chr3:10014237-10026365	ctrl	KO	11.7527	5.39879	-1.12228	5e-05	0.000251555
ENSG00000108961	RANGRF	chr17:8287762-8295343	ctrl	KO	89.6505	41.2145	-1.12116	5e-05	0.000251555
ENSG00000158457	TSPAN33	chr7:129144891-129169697	ctrl	KO	1.71759	0.789681	-1.12105	0.0027	0.00883593
ENSG00000145741	BTF3	chr5:73498407-73505635	ctrl	KO	1061.69	488.205	-1.1208	5e-05	0.000251555
ENSG00000138002	IFT172	chr2:27442365-27489789	ctrl	KO	13.1681	6.0566	-1.12047	0.0007	0.00272099
ENSG00000143368	SF3B4	chr1:149923316-149928344	ctrl	KO	96.8561	44.5502	-1.12041	5e-05	0.000251555
ENSG00000103275	UBE2I	chr16:1305546-1327018	ctrl	KO	141.661	65.1596	-1.12039	5e-05	0.000251555
ENSG00000102901	CENPT	chr16:67806764-67872567	ctrl	KO	61.6768	28.3904	-1.11933	0.00175	0.0060804
ENSG00000182841	RRP7BP	chr22:42553616-42582038	ctrl	KO	46.77	21.5356	-1.11886	5e-05	0.000251555
ENSG00000010256	UQCRC1	chr3:48599001-48610976	ctrl	KO	306.286	141.045	-1.11872	5e-05	0.000251555
ENSG00000145220	LYAR	chr4:4267700-4290169	ctrl	KO	53.576	24.7054	-1.11676	5e-05	0.000251555
ENSG00000166788	SAAL1	chr11:18069934-18106091	ctrl	KO	43.8033	20.199	-1.11676	5e-05	0.000251555
ENSG00000176731	C8orf59	chr8:85177224-85220421	ctrl	KO	148.324	68.4273	-1.11611	5e-05	0.000251555
ENSG00000129460	NGDN	chr14:23469687-23509862	ctrl	KO	67.7316	31.254	-1.11579	5e-05	0.000251555
ENSG00000142227	EMP3	chr19:48296456-48330553	ctrl	KO	152.555	70.3965	-1.11576	5e-05	0.000251555
ENSG00000188986	NELFB	chr9:137255172-137273547	ctrl	KO	65.5132	30.2327	-1.11567	5e-05	0.000251555
ENSG00000063761	ADCK1	chr14:77800082-77935012	ctrl	KO	12.2841	5.66927	-1.11556	5e-05	0.000251555
ENSG00000133112	TPT1	chr13:45333470-45420371	ctrl	KO	1622.54	748.843	-1.11552	5e-05	0.000251555
ENSG00000008988	RPS20	chr8:56067294-56074581	ctrl	KO	1985.87	916.627	-1.11537	5e-05	0.000251555
ENSG00000125520	SLC2A4RG	chr20:63657809-63743505	ctrl	KO	126.502	58.399	-1.11514	0.0038	0.0118818
ENSG00000225470	JPX	chrX:73944323-74293574	ctrl	KO	58.706	27.1052	-1.11494	0.0041	0.0126591
ENSG00000115685	PPP1R7	chr2:241106098-241183652	ctrl	KO	60.343	27.8623	-1.11487	5e-05	0.000251555
ENSG00000185825	BCAP31	chrX:153700496-153724697	ctrl	KO	244.3	112.812	-1.11474	5e-05	0.000251555
ENSG00000128534	LSM8	chr7:118184031-118192824	ctrl	KO	113.51	52.4202	-1.11463	0.00115	0.00419261
ENSG00000125912	NCLN	chr19:3185562-3209575	ctrl	KO	92.1178	42.5461	-1.11445	5e-05	0.000251555
ENSG00000140044	JDP2	chr14:75423682-75474111	ctrl	KO	27.1341	12.5323	-1.11445	5e-05	0.000251555
ENSG00000142541	RPL13A	chr19:49446297-49492308	ctrl	KO	2890.86	1335.43	-1.11419	5e-05	0.000251555
ENSG00000232442	CTD-3184A7.4	chr20:63627226-63628824	ctrl	KO	23.0642	10.6562	-1.11396	5e-05	0.000251555
ENSG00000148396	SEC16A	chr9:136440095-136486067	ctrl	KO	41.9709	19.3934	-1.11383	5e-05	0.000251555
ENSG00000128709	HOXD9	chr2:176121610-176173102	ctrl	KO	5.93706	2.7437	-1.11362	0.0001	0.000477344
ENSG00000197756	RPL37A	chr2:216385287-216579180	ctrl	KO	1478.89	683.55	-1.1134	5e-05	0.000251555
ENSG00000187954	CYHR1	chr8:144449581-144465677	ctrl	KO	46.2727	21.3927	-1.11304	5e-05	0.000251555
ENSG00000150551	LYPD1	chr2:132416573-132671579	ctrl	KO	3.90397	1.8049	-1.11303	0.00075	0.00289421
ENSG00000125743	SNRPD2	chr19:45687453-45703989	ctrl	KO	480.226	222.033	-1.11294	5e-05	0.000251555
ENSG00000122033	MTIF3	chr13:27424543-27450591	ctrl	KO	44.3884	20.5251	-1.11279	0.01955	0.0484914
ENSG00000268205	CTC-444N24.11	chr19:57304304-57308562	ctrl	KO	6.24034	2.88666	-1.11222	5e-05	0.000251555
ENSG00000132749	TESMIN	chr11:68707439-68751564	ctrl	KO	10.0806	4.66387	-1.11198	0.0008	0.00306564
ENSG00000112110	MRPL18	chr6:159789811-159798436	ctrl	KO	157.245	72.7747	-1.1115	5e-05	0.000251555
ENSG00000123159	GIPC1	chr19:14477759-14496149	ctrl	KO	157.087	72.7048	-1.11144	5e-05	0.000251555
ENSG00000169692	AGPAT2	chr9:136673142-136687423	ctrl	KO	45.2179	20.9308	-1.11126	5e-05	0.000251555
ENSG00000228175	GEMIN8P4	chr1:89993592-89994321	ctrl	KO	2.4855	1.15069	-1.11104	0.0076	0.0215462
ENSG00000120860	CCDC53	chr12:102012926-102062149	ctrl	KO	22.7814	10.5478	-1.11092	5e-05	0.000251555
ENSG00000149932	TMEM219	chr16:29940884-29973052	ctrl	KO	54.582	25.2799	-1.11044	5e-05	0.000251555
ENSG00000126267	COX6B1	chr19:35648222-35658861	ctrl	KO	336.995	156.086	-1.11039	5e-05	0.000251555
ENSG00000148444	COMMD3	chr10:22315973-22331484	ctrl	KO	54.6579	25.3224	-1.11002	0.0021	0.0071137
ENSG00000143543	JTB	chr1:153959098-153977688	ctrl	KO	372.764	172.707	-1.10994	5e-05	0.000251555
ENSG00000111229	ARPC3	chr12:110372899-110450422	ctrl	KO	373.445	173.047	-1.10973	5e-05	0.000251555
ENSG00000238266	LINC00707	chr10:6779597-6842906	ctrl	KO	3.87694	1.79686	-1.10944	5e-05	0.000251555
ENSG00000169093	ASMTL	chrX:1401768-1453762	ctrl	KO	15.8843	7.36808	-1.10824	5e-05	0.000251555
ENSG00000103415	HMOX2	chr16:4461679-4510347	ctrl	KO	51.061	23.6903	-1.10793	5e-05	0.000251555
ENSG00000197562	RAB40C	chr16:589356-634116	ctrl	KO	16.7811	7.79491	-1.10623	5e-05	0.000251555
ENSG00000138030	KHK	chr2:27086746-27119115	ctrl	KO	7.57286	3.51801	-1.10608	0.00045	0.00185267
ENSG00000278619	MRM1	chr17:36601571-36608971	ctrl	KO	26.6921	12.4011	-1.10595	5e-05	0.000251555
ENSG00000126457	PRMT1	chr19:49675785-49690575	ctrl	KO	238.104	110.634	-1.1058	5e-05	0.000251555
ENSG00000205571	SMN2	chr5:70049611-70078522	ctrl	KO	10.6455	4.94804	-1.10531	0.00085	0.0032362
ENSG00000204540	PSORS1C1	chr6:31114749-31140092	ctrl	KO	14.5477	6.76352	-1.10495	0.0079	0.0223009
ENSG00000106635	BCL7B	chr7:73536355-73558002	ctrl	KO	52.9262	24.6239	-1.10392	5e-05	0.000251555
ENSG00000186312	CA5BP1	chrX:15674931-15788409	ctrl	KO	48.7896	22.7101	-1.10324	0.0057	0.0168246
ENSG00000178950	GAK	chr4:849275-932373	ctrl	KO	68.8975	32.072	-1.10314	5e-05	0.000251555
ENSG00000217801	RP11-465B22.3	chr1:1059733-1069355	ctrl	KO	5.55628	2.58687	-1.10291	0.00545	0.0161998
ENSG00000203778	FAM229B	chr6:112087598-112102790	ctrl	KO	19.8687	9.2506	-1.10287	0.00045	0.00185267
ENSG00000204463	BAG6	chr6:31639027-31658210	ctrl	KO	292.795	136.337	-1.10271	0.00085	0.0032362
ENSG00000136861	CDK5RAP2	chr9:120388868-120580170	ctrl	KO	29.4658	13.7209	-1.10266	5e-05	0.000251555
ENSG00000105700	KXD1	chr19:18557761-18569387	ctrl	KO	58.9224	27.4391	-1.10258	5e-05	0.000251555
ENSG00000124444	ZNF576	chr19:43596391-43619874	ctrl	KO	17.3011	8.05776	-1.10241	0.0023	0.00768857
ENSG00000135624	CCT7	chr2:73233419-73253021	ctrl	KO	566.444	263.816	-1.1024	5e-05	0.000251555
ENSG00000148356	LRSAM1	chr9:127451485-127503501	ctrl	KO	10.5956	4.93764	-1.10157	5e-05	0.000251555
ENSG00000168101	NUDT16L1	chr16:4693693-4695859	ctrl	KO	44.2636	20.6275	-1.10155	5e-05	0.000251555
ENSG00000196976	LAGE3	chrX:154458280-154479257	ctrl	KO	114.154	53.2091	-1.10124	5e-05	0.000251555
ENSG00000076928	ARHGEF1	chr19:41883160-41930150	ctrl	KO	51.784	24.1379	-1.10121	5e-05	0.000251555
ENSG00000170860	LSM3	chr3:14124939-14201119	ctrl	KO	38.6843	18.0414	-1.10043	0.0001	0.000477344
ENSG00000148840	PPRC1	chr10:102132993-102150331	ctrl	KO	37.3793	17.4347	-1.10028	0.00015	0.000694123
ENSG00000131759	RARA	chr17:40309191-40357643	ctrl	KO	17.5048	8.16721	-1.09984	5e-05	0.000251555
ENSG00000089693	MLF2	chr12:6747995-6770952	ctrl	KO	303.633	141.668	-1.09981	0.00045	0.00185267
ENSG00000185651	UBE2L3	chr22:21545343-21624034	ctrl	KO	104.439	48.7293	-1.09979	5e-05	0.000251555
ENSG00000167967	E4F1	chr16:2223565-2238711	ctrl	KO	25.3998	11.8522	-1.09966	5e-05	0.000251555
ENSG00000261221	ZNF865	chr19:55605404-55617269	ctrl	KO	12.3906	5.78218	-1.09956	5e-05	0.000251555
ENSG00000176485	PLA2G16	chr11:63573194-63621671	ctrl	KO	481.474	224.752	-1.09912	5e-05	0.000251555
ENSG00000088726	TMEM40	chr3:12733524-12769457	ctrl	KO	2.87251	1.34152	-1.09844	0.01825	0.045825
ENSG00000188130	MAPK12	chr22:50245182-50261825	ctrl	KO	27.7893	12.9818	-1.09804	5e-05	0.000251555
ENSG00000271855	RP11-214N9.1	chr2:9555898-9556775	ctrl	KO	1.46667	0.685236	-1.09787	0.02025	0.0499274
ENSG00000104524	PYCRL	chr8:143603912-143609773	ctrl	KO	19.9906	9.34223	-1.09748	5e-05	0.000251555
ENSG00000146707	POMZP3	chr7:76549359-76627982	ctrl	KO	9.17272	4.28766	-1.09716	0.00145	0.00515198
ENSG00000101361	NOP56	chr20:2652144-2658393	ctrl	KO	374.489	175.105	-1.0967	5e-05	0.000251555
ENSG00000141401	IMPA2	chr18:11981024-12030883	ctrl	KO	246.142	115.17	-1.09572	5e-05	0.000251555
ENSG00000176531	PHLDB3	chr19:43474953-43504935	ctrl	KO	8.8465	4.14169	-1.09489	0.0002	0.000899755
ENSG00000118181	RPS25	chr11:118998141-119030906	ctrl	KO	1152.04	539.593	-1.09425	5e-05	0.000251555
ENSG00000105393	BABAM1	chr19:17231882-17287646	ctrl	KO	174.536	81.7661	-1.09395	5e-05	0.000251555
ENSG00000266472	MRPS21	chr1:150293719-150308979	ctrl	KO	107.963	50.58	-1.0939	5e-05	0.000251555
ENSG00000104897	SF3A2	chr19:2100987-2248679	ctrl	KO	45.5116	21.3323	-1.0932	0.008	0.0225369
ENSG00000197448	GSTK1	chr7:143244092-143288048	ctrl	KO	111.652	52.3433	-1.09294	5e-05	0.000251555
ENSG00000163993	S100P	chr4:6693068-6697170	ctrl	KO	269.97	126.69	-1.09149	0.0011	0.00402902
ENSG00000130734	ATG4D	chr19:10543894-10566037	ctrl	KO	30.7293	14.4228	-1.09126	0.00705	0.0202444
ENSG00000143811	PYCR2	chr1:225886281-225924340	ctrl	KO	90.8038	42.6285	-1.09093	5e-05	0.000251555
ENSG00000115756	HPCAL1	chr2:10302888-10427617	ctrl	KO	117.755	55.2829	-1.09088	5e-05	0.000251555
ENSG00000172301	COPRS	chr17:31851863-31859337	ctrl	KO	103.324	48.5172	-1.09061	5e-05	0.000251555
ENSG00000155368	DBI	chr2:119366920-119372560	ctrl	KO	546.477	256.793	-1.08955	5e-05	0.000251555
ENSG00000113141	IK	chr5:140638739-140662479	ctrl	KO	118.708	55.7981	-1.08913	5e-05	0.000251555
ENSG00000150459	SAP18	chr13:21140513-21149084	ctrl	KO	94.3706	44.3614	-1.08903	5e-05	0.000251555
ENSG00000266967	AARSD1	chr17:42950525-42980528	ctrl	KO	84.8171	39.8797	-1.0887	5e-05	0.000251555
ENSG00000261236	BOP1	chr8:144262101-144291370	ctrl	KO	109.353	51.4411	-1.088	5e-05	0.000251555
ENSG00000124541	RRP36	chr6:43021644-43034405	ctrl	KO	151.738	71.3964	-1.08766	5e-05	0.000251555
ENSG00000125449	ARMC7	chr17:75109951-75133043	ctrl	KO	15.0648	7.08991	-1.08734	0.01535	0.039493
ENSG00000254721	RP11-805J14.5	chr11:70203162-70207390	ctrl	KO	48.4741	22.8133	-1.08734	0.00015	0.000694123
ENSG00000176101	SSNA1	chr9:137188646-137190370	ctrl	KO	110.941	52.2163	-1.08722	5e-05	0.000251555
ENSG00000172009	THOP1	chr19:2785459-2815807	ctrl	KO	159.695	75.1638	-1.08721	5e-05	0.000251555
ENSG00000127616	SMARCA4	chr19:10961000-11065395	ctrl	KO	108.793	51.207	-1.08718	0.00375	0.0117567
ENSG00000164587	RPS14	chr5:150443189-150449756	ctrl	KO	1206.98	568.172	-1.08701	5e-05	0.000251555
ENSG00000154832	CXXC1	chr18:50282342-50288304	ctrl	KO	92.7289	43.6532	-1.08693	0.00015	0.000694123
ENSG00000131876	SNRPA1	chr15:101281509-101295282	ctrl	KO	166.146	78.231	-1.08664	5e-05	0.000251555
ENSG00000070756	PABPC1	chr8:100685815-100722809	ctrl	KO	672.956	316.946	-1.08628	5e-05	0.000251555
ENSG00000170037	CNTROB	chr17:7921858-7949918	ctrl	KO	51.7894	24.3932	-1.08618	0.0108	0.0291552
ENSG00000137161	CNPY3	chr6:42929191-42939287	ctrl	KO	68.2935	32.173	-1.0859	5e-05	0.000251555
ENSG00000162337	LRP5	chr11:68312608-68449275	ctrl	KO	38.6123	18.1907	-1.08586	0.014	0.0364978
ENSG00000257727	CNPY2	chr12:56271698-56334053	ctrl	KO	234.001	110.26	-1.08561	0.0034	0.0107927
ENSG00000126768	TIMM17B	chrX:48893446-48903143	ctrl	KO	171.799	80.9509	-1.0856	0.00025	0.00109775
ENSG00000175390	EIF3F	chr11:7970250-8001862	ctrl	KO	177.638	83.7702	-1.08443	5e-05	0.000251555
ENSG00000157020	SEC13	chr3:10248022-10321178	ctrl	KO	196.993	92.9256	-1.084	5e-05	0.000251555
ENSG00000170955	PRKCDBP	chr11:6318945-6320647	ctrl	KO	125.689	59.2947	-1.08389	5e-05	0.000251555
ENSG00000253368	TRNP1	chr1:26993706-27000898	ctrl	KO	5.86032	2.76487	-1.08377	0.00045	0.00185267
ENSG00000114867	EIF4G1	chr3:184314494-184335358	ctrl	KO	323.263	152.528	-1.08364	0.00025	0.00109775
ENSG00000136628	EPRS	chr1:219968600-220046658	ctrl	KO	157.569	74.4275	-1.08207	0.00785	0.0221635
ENSG00000100416	TRMU	chr22:46330874-46357340	ctrl	KO	87.5315	41.3582	-1.08163	5e-05	0.000251555
ENSG00000204839	MROH6	chr8:143566186-143572971	ctrl	KO	20.1311	9.51182	-1.08163	0.00015	0.000694123
ENSG00000056972	TRAF3IP2	chr6:111299027-111606278	ctrl	KO	24.8711	11.7532	-1.08142	0.00175	0.0060804
ENSG00000237412	PRSS56	chr2:232520462-232525716	ctrl	KO	556.629	263.073	-1.08125	5e-05	0.000251555
ENSG00000141971	MVB12A	chr19:17405693-17433724	ctrl	KO	116.399	55.0519	-1.08021	5e-05	0.000251555
ENSG00000055950	MRPL43	chr10:100969457-100994401	ctrl	KO	185.051	87.5254	-1.08015	5e-05	0.000251555
ENSG00000181350	LRRC75A	chr17:16438821-16492153	ctrl	KO	43.0462	20.3671	-1.07965	0.0094	0.0258798
ENSG00000071626	DAZAP1	chr19:1407568-1435687	ctrl	KO	147.237	69.6802	-1.07931	5e-05	0.000251555
ENSG00000127191	TRAF2	chr9:136881911-136926607	ctrl	KO	49.1692	23.2835	-1.07845	5e-05	0.000251555
ENSG00000110711	AIP	chr11:67483040-67491103	ctrl	KO	68.7902	32.58	-1.07821	5e-05	0.000251555
ENSG00000196878	LAMB3	chr1:209614869-209652466	ctrl	KO	68.4588	32.4333	-1.07776	5e-05	0.000251555
ENSG00000187961	KLHL17	chr1:960586-965715	ctrl	KO	15.4809	7.33604	-1.07742	0.0018	0.00622659
ENSG00000104957	CCDC130	chr19:13731759-13763296	ctrl	KO	21.2663	10.0786	-1.07727	0.0001	0.000477344
ENSG00000125991	ERGIC3	chr20:35542020-35557634	ctrl	KO	194.002	91.9982	-1.07639	5e-05	0.000251555
ENSG00000060138	YBX3	chr12:10699088-10723312	ctrl	KO	300.013	142.299	-1.0761	5e-05	0.000251555
ENSG00000101294	HM13	chr20:31514427-31577923	ctrl	KO	171.271	81.2498	-1.07584	5e-05	0.000251555
ENSG00000101363	MANBAL	chr20:37289637-37317260	ctrl	KO	63.5423	30.1442	-1.07583	5e-05	0.000251555
ENSG00000179348	GATA2	chr3:128479426-128502348	ctrl	KO	32.8568	15.5884	-1.07572	5e-05	0.000251555
ENSG00000011132	APBA3	chr19:3750818-3761699	ctrl	KO	22.3238	10.5927	-1.07552	5e-05	0.000251555
ENSG00000198858	R3HDM4	chr19:896502-913245	ctrl	KO	39.999	18.9828	-1.07527	5e-05	0.000251555
ENSG00000130881	LRP3	chr19:33177602-33225850	ctrl	KO	11.3961	5.40897	-1.07512	5e-05	0.000251555
ENSG00000102871	TRADD	chr16:67154179-67169945	ctrl	KO	15.9838	7.58694	-1.07502	0.00035	0.00148507
ENSG00000130560	UBAC1	chr9:135932968-135961380	ctrl	KO	39.7792	18.8828	-1.07494	5e-05	0.000251555
ENSG00000090238	YPEL3	chr16:30092313-30104116	ctrl	KO	12.8464	6.10023	-1.07442	5e-05	0.000251555
ENSG00000067829	IDH3G	chrX:153785765-153798505	ctrl	KO	104.086	49.4289	-1.07434	5e-05	0.000251555
ENSG00000147813	NAPRT	chr8:143573489-143603224	ctrl	KO	173.843	82.6202	-1.07322	0.0118	0.0315042
ENSG00000169249	ZRSR2	chrX:15790471-15823260	ctrl	KO	18.2715	8.68386	-1.07319	5e-05	0.000251555
ENSG00000280649	AC245100.1	chr1:148362994-148460150	ctrl	KO	4.58344	2.18017	-1.07199	0.0035	0.0110654
ENSG00000183978	COA3	chr17:42780677-42798704	ctrl	KO	144.681	68.8223	-1.07193	5e-05	0.000251555
ENSG00000116521	SCAMP3	chr1:155255978-155262430	ctrl	KO	200.08	95.179	-1.07186	5e-05	0.000251555
ENSG00000145194	ECE2	chr3:184249649-184293031	ctrl	KO	25.2595	12.0205	-1.07133	5e-05	0.000251555
ENSG00000124313	IQSEC2	chrX:53232875-53321324	ctrl	KO	15.0239	7.15466	-1.0703	0.0005	0.00202716
ENSG00000141552	ANAPC11	chr17:81887843-81911464	ctrl	KO	252.852	120.431	-1.07009	0.00765	0.0216544
ENSG00000023318	ERP44	chr9:99979178-100099040	ctrl	KO	17.9775	8.56684	-1.06936	5e-05	0.000251555
ENSG00000164087	POC1A	chr3:52075252-52154690	ctrl	KO	27.012	12.8769	-1.06881	5e-05	0.000251555
ENSG00000240849	TMEM189	chr20:50081123-50153734	ctrl	KO	34.3957	16.4075	-1.06787	0.0018	0.00622659
ENSG00000161904	LEMD2	chr6:33771201-33789136	ctrl	KO	51.9995	24.8259	-1.06665	5e-05	0.000251555
ENSG00000171311	EXOSC1	chr10:97436141-97446017	ctrl	KO	85.9058	41.0142	-1.06663	5e-05	0.000251555
ENSG00000091640	SPAG7	chr17:4959225-4967872	ctrl	KO	88.5435	42.2901	-1.06607	5e-05	0.000251555
ENSG00000141933	TPGS1	chr19:489175-519654	ctrl	KO	37.1825	17.7628	-1.06576	5e-05	0.000251555
ENSG00000169957	ZNF768	chr16:30524000-30558498	ctrl	KO	27.4659	13.1292	-1.06486	5e-05	0.000251555
ENSG00000169592	INO80E	chr16:29992320-30023270	ctrl	KO	86.2125	41.2238	-1.06442	0.00025	0.00109775
ENSG00000239672	NME1	chr17:51153535-51171747	ctrl	KO	805.469	385.27	-1.06396	0.00435	0.0133362
ENSG00000166851	PLK1	chr16:23677655-23713500	ctrl	KO	170.465	81.5434	-1.06383	5e-05	0.000251555
ENSG00000215305	VPS16	chr20:2835313-3039076	ctrl	KO	20.3873	9.75591	-1.06332	0.00275	0.00897818
ENSG00000184047	DIABLO	chr12:122203542-122266521	ctrl	KO	99.5482	47.6382	-1.06328	0.00155	0.00546609
ENSG00000090674	MCOLN1	chr19:7522625-7561764	ctrl	KO	34.2098	16.3769	-1.06275	0.0193	0.0479723
ENSG00000076043	REXO2	chr11:114391442-114450279	ctrl	KO	207.508	99.3478	-1.06261	5e-05	0.000251555
ENSG00000133835	HSD17B4	chr5:119452442-119637199	ctrl	KO	104.503	50.0331	-1.06259	5e-05	0.000251555
ENSG00000100316	RPL3	chr22:39312881-39320389	ctrl	KO	1824.1	873.443	-1.0624	5e-05	0.000251555
ENSG00000174748	RPL15	chr3:23891659-23980618	ctrl	KO	1718.11	823.402	-1.06115	5e-05	0.000251555
ENSG00000186352	ANKRD37	chr4:185396020-185425985	ctrl	KO	27.6053	13.2302	-1.06111	0.00095	0.00355378
ENSG00000131368	MRPS25	chr3:14818961-15065335	ctrl	KO	122.565	58.7525	-1.06082	0.0179	0.0450765
ENSG00000162755	KLHDC9	chr1:161098360-161100346	ctrl	KO	5.92374	2.8399	-1.06067	0.00025	0.00109775
ENSG00000164758	MED30	chr8:117520712-117540262	ctrl	KO	10.5841	5.07564	-1.06023	0.0002	0.000899755
ENSG00000127837	AAMP	chr2:218264122-218270257	ctrl	KO	82.0917	39.3684	-1.0602	5e-05	0.000251555
ENSG00000160932	LY6E	chr8:142981737-143023832	ctrl	KO	481.612	230.984	-1.06008	5e-05	0.000251555
ENSG00000127540	UQCR11	chr19:1573595-1605490	ctrl	KO	83.7702	40.1836	-1.05983	0.0005	0.00202716
ENSG00000138085	ATRAID	chr2:27199586-27217178	ctrl	KO	156.711	75.1996	-1.05931	5e-05	0.000251555
ENSG00000105705	SUGP1	chr19:19276017-19358755	ctrl	KO	26.2031	12.5761	-1.05905	0.00125	0.00452121
ENSG00000167770	OTUB1	chr11:63974606-64166106	ctrl	KO	99.1651	47.5949	-1.05903	0.00025	0.00109775
ENSG00000240682	ISY1	chr3:129087568-129161293	ctrl	KO	32.462	15.5819	-1.05888	5e-05	0.000251555
ENSG00000100325	ASCC2	chr22:29788607-29838304	ctrl	KO	40.898	19.6326	-1.05878	5e-05	0.000251555
ENSG00000139641	ESYT1	chr12:56118158-56144671	ctrl	KO	72.7682	34.9471	-1.05814	0.00195	0.00667687
ENSG00000106305	AIMP2	chr7:6009244-6059230	ctrl	KO	91.8086	44.0983	-1.05791	0.0071	0.0203631
ENSG00000182512	GLRX5	chr14:95532296-95544724	ctrl	KO	86.1784	41.3943	-1.05789	5e-05	0.000251555
ENSG00000100348	TXN2	chr22:36467035-36482030	ctrl	KO	114.916	55.2112	-1.05754	5e-05	0.000251555
ENSG00000060491	OGFR	chr20:62796452-62814000	ctrl	KO	63.0159	30.2934	-1.05671	5e-05	0.000251555
ENSG00000143222	UFC1	chr1:161152775-161159349	ctrl	KO	136.643	65.7068	-1.05629	5e-05	0.000251555
ENSG00000167136	ENDOG	chr9:128818473-128829821	ctrl	KO	50.6639	24.3699	-1.05586	0.00095	0.00355378
ENSG00000173535	TNFRSF10C	chr8:23084354-23117437	ctrl	KO	6.78031	3.26212	-1.05554	0.0001	0.000477344
ENSG00000203485	INF2	chr14:104689605-104722535	ctrl	KO	125.721	60.4993	-1.05523	5e-05	0.000251555
ENSG00000110011	DNAJC4	chr11:64206677-64234352	ctrl	KO	14.9468	7.19419	-1.05493	0.0108	0.0291552
ENSG00000155561	NUP205	chr7:135557918-135648757	ctrl	KO	77.5969	37.3498	-1.0549	0.00015	0.000694123
ENSG00000176022	B3GALT6	chr1:1232264-1235041	ctrl	KO	29.4521	14.1786	-1.05466	5e-05	0.000251555
ENSG00000171700	RGS19	chr20:64073180-64079988	ctrl	KO	21.3701	10.2949	-1.05367	5e-05	0.000251555
ENSG00000247627	MTND4P12	chr5:134904905-135011707	ctrl	KO	399.429	192.432	-1.05359	5e-05	0.000251555
ENSG00000086848	ALG9	chr11:111782194-111885975	ctrl	KO	63.366	30.5309	-1.05344	0.00025	0.00109775
ENSG00000166986	MARS	chr12:57460134-57520517	ctrl	KO	159.59	76.9015	-1.05329	0.0069	0.0198863
ENSG00000255135	RP11-111M22.3	chr11:76441337-76444656	ctrl	KO	22.2692	10.7308	-1.05329	5e-05	0.000251555
ENSG00000100982	PCIF1	chr20:45934627-45948023	ctrl	KO	35.3271	17.0263	-1.05301	0.00015	0.000694123
ENSG00000111676	ATN1	chr12:6924462-6942321	ctrl	KO	66.1671	31.8917	-1.05294	0.0001	0.000477344
ENSG00000168243	GNG4	chr1:235547686-235650754	ctrl	KO	2.23405	1.07724	-1.05232	0.00365	0.011489
ENSG00000179115	FARSA	chr19:12922478-12934037	ctrl	KO	254.107	122.536	-1.05223	5e-05	0.000251555
ENSG00000135587	SMPD2	chr6:109390214-109443919	ctrl	KO	11.5907	5.58979	-1.0521	5e-05	0.000251555
ENSG00000185507	IRF7	chr11:612552-615999	ctrl	KO	5.12625	2.47234	-1.05203	0.0005	0.00202716
ENSG00000234147	RP3-460G2.2	chr6:140845957-140852924	ctrl	KO	11.5522	5.57195	-1.05191	0.0027	0.00883593
ENSG00000213977	TAX1BP3	chr17:3662895-3696404	ctrl	KO	162.791	78.5287	-1.05173	0.0001	0.000477344
ENSG00000165916	PSMC3	chr11:47418768-47426473	ctrl	KO	212.569	102.542	-1.05171	5e-05	0.000251555
ENSG00000227500	SCAMP4	chr19:1905213-1926013	ctrl	KO	25.0872	12.1044	-1.05142	0.00015	0.000694123
ENSG00000136213	CHST12	chr7:2403559-2448483	ctrl	KO	23.6988	11.4417	-1.05051	5e-05	0.000251555
ENSG00000167515	TRAPPC2L	chr16:88813733-88862686	ctrl	KO	77.7228	37.5273	-1.0504	0.003	0.00968323
ENSG00000092094	OSGEP	chr14:20446410-20455105	ctrl	KO	41.9912	20.2773	-1.05022	0.00015	0.000694123
ENSG00000125450	NUP85	chr17:75205658-75235758	ctrl	KO	159.525	77.0516	-1.04988	5e-05	0.000251555
ENSG00000037241	RPL26L1	chr5:172954785-172969771	ctrl	KO	211.72	102.284	-1.04957	5e-05	0.000251555
ENSG00000143258	USP21	chr1:161159449-161165723	ctrl	KO	37.2232	17.9897	-1.04903	5e-05	0.000251555
ENSG00000111196	MAGOHB	chr12:10604189-10613623	ctrl	KO	83.0176	40.1582	-1.04772	5e-05	0.000251555
ENSG00000120656	TAF12	chr1:28589322-28643085	ctrl	KO	21.0192	10.1681	-1.04765	0.0001	0.000477344
ENSG00000070371	CLTCL1	chr22:19179472-19291716	ctrl	KO	23.0981	11.1739	-1.04764	5e-05	0.000251555
ENSG00000178922	HYI	chr1:43389881-43456995	ctrl	KO	50.108	24.2404	-1.04763	0.0004	0.0016744
ENSG00000183828	NUDT14	chr14:105140980-105181323	ctrl	KO	29.2755	14.1669	-1.04717	0.00155	0.00546609
ENSG00000168259	DNAJC7	chr17:41966740-42098479	ctrl	KO	151.758	73.4541	-1.04686	5e-05	0.000251555
ENSG00000214717	ZBED1	chrX:2219515-2502805	ctrl	KO	53.1746	25.7455	-1.04642	0.00015	0.000694123
ENSG00000115241	PPM1G	chr2:27381193-27409687	ctrl	KO	184.502	89.3341	-1.04635	5e-05	0.000251555
ENSG00000116685	KIAA2013	chr1:11919590-11926428	ctrl	KO	57.9354	28.0528	-1.0463	5e-05	0.000251555
ENSG00000146112	PPP1R18	chr6:30676388-30687895	ctrl	KO	33.239	16.0991	-1.04589	5e-05	0.000251555
ENSG00000141349	G6PC3	chr17:44070734-44076344	ctrl	KO	202.765	98.2108	-1.04586	5e-05	0.000251555
ENSG00000156603	MED19	chr11:57703713-57712221	ctrl	KO	31.5337	15.2747	-1.04575	5e-05	0.000251555
ENSG00000175768	TOMM5	chr9:37510891-38069211	ctrl	KO	338.295	163.895	-1.04551	5e-05	0.000251555
ENSG00000180879	SSR4	chrX:153785765-153798505	ctrl	KO	343.299	166.347	-1.04527	5e-05	0.000251555
ENSG00000105197	TIMM50	chr19:39480411-39493785	ctrl	KO	168.912	81.8522	-1.04518	5e-05	0.000251555
ENSG00000130312	MRPL34	chr19:17292130-17334829	ctrl	KO	301.108	145.978	-1.04454	0.00025	0.00109775
ENSG00000278175	GLIDR	chr9:39807360-39810063	ctrl	KO	1.75742	0.852065	-1.04442	0.00475	0.014386
ENSG00000186314	PRELID2	chr5:145471798-145835369	ctrl	KO	9.42023	4.56793	-1.04422	0.00085	0.0032362
ENSG00000049656	CLPTM1L	chr5:1317743-1345099	ctrl	KO	516.282	250.422	-1.0438	5e-05	0.000251555
ENSG00000122490	PQLC1	chr18:79902419-79951664	ctrl	KO	24.4203	11.8501	-1.04318	5e-05	0.000251555
ENSG00000133433	GSTT2B	chr22:23957413-23961186	ctrl	KO	8.45664	4.10405	-1.04304	5e-05	0.000251555
ENSG00000109917	ZPR1	chr11:116773388-116788050	ctrl	KO	43.231	20.9995	-1.04171	5e-05	0.000251555
ENSG00000050393	MCUR1	chr6:13786556-13814568	ctrl	KO	45.2884	21.9997	-1.04166	0.0001	0.000477344
ENSG00000280798	LINC00294	chr11:33039416-33191598	ctrl	KO	10.9321	5.31076	-1.04159	0.01145	0.0307089
ENSG00000132507	EIF5A	chr17:7306998-7329393	ctrl	KO	1931.89	938.569	-1.04148	5e-05	0.000251555
ENSG00000100599	RIN3	chr14:92513773-92688994	ctrl	KO	2.72976	1.32626	-1.04141	5e-05	0.000251555
ENSG00000068878	PSME4	chr2:53864066-54305300	ctrl	KO	51.5852	25.0675	-1.04114	5e-05	0.000251555
ENSG00000214113	LYRM4	chr6:5102592-5260939	ctrl	KO	87.7742	42.7185	-1.03894	0.00025	0.00109775
ENSG00000158417	EIF5B	chr2:98997260-99490035	ctrl	KO	70.0953	34.117	-1.03883	5e-05	0.000251555
ENSG00000167394	ZNF668	chr16:31056459-31074320	ctrl	KO	13.6595	6.65057	-1.03835	5e-05	0.000251555
ENSG00000158747	NBL1	chr1:19596976-19658456	ctrl	KO	40.3793	19.6624	-1.03818	5e-05	0.000251555
ENSG00000169288	MRPL1	chr4:77862519-77952790	ctrl	KO	34.7863	16.9476	-1.03744	5e-05	0.000251555
ENSG00000129559	NEDD8	chr14:24171852-24239242	ctrl	KO	354.32	172.627	-1.03739	0.0056	0.0165769
ENSG00000100288	CHKB	chr22:50568860-50613981	ctrl	KO	20.3137	9.89735	-1.03734	0.00365	0.011489
ENSG00000238045	AC009133.12	chr16:29806105-29848039	ctrl	KO	90.5273	44.1213	-1.03688	0.0002	0.000899755
ENSG00000161920	MED11	chr17:4731427-4739922	ctrl	KO	66.5413	32.4322	-1.03682	5e-05	0.000251555
ENSG00000142937	RPS8	chr1:44739817-44778779	ctrl	KO	2248.33	1096.79	-1.03557	5e-05	0.000251555
ENSG00000141391	PRELID3A	chr18:12407895-12432238	ctrl	KO	6.87345	3.35414	-1.03509	0.0001	0.000477344
ENSG00000113734	BNIP1	chr5:173144161-173164387	ctrl	KO	27.7176	13.5339	-1.03423	5e-05	0.000251555
ENSG00000116127	ALMS1	chr2:73385757-73610793	ctrl	KO	8.00115	3.9075	-1.03396	0.01945	0.0482651
ENSG00000171720	HDAC3	chr5:141515015-141636870	ctrl	KO	65.8291	32.1492	-1.03394	0.0123	0.0326963
ENSG00000171421	MRPL36	chr5:1798385-1801366	ctrl	KO	251.672	122.96	-1.03335	5e-05	0.000251555
ENSG00000186523	FAM86B1	chr8:12178696-12194133	ctrl	KO	1.61178	0.787895	-1.03258	0.00505	0.0151638
ENSG00000214706	IFRD2	chr3:50279026-50299468	ctrl	KO	164.391	80.3993	-1.03188	5e-05	0.000251555
ENSG00000160404	TOR2A	chr9:127579369-127735317	ctrl	KO	16.2572	7.95374	-1.03137	0.00875	0.0243134
ENSG00000079150	FKBP7	chr2:178463663-178478600	ctrl	KO	8.15674	3.99081	-1.03131	0.00065	0.00255068
ENSG00000130005	GAMT	chr19:1397083-1401570	ctrl	KO	47.9172	23.4566	-1.03055	5e-05	0.000251555
ENSG00000268460	AC006262.6	chr19:46203425-46214837	ctrl	KO	2.16612	1.06037	-1.03055	0.0012	0.00436044
ENSG00000109255	NMU	chr4:55595228-55636698	ctrl	KO	29.4718	14.4283	-1.03044	5e-05	0.000251555
ENSG00000125505	MBOAT7	chr19:54173411-54189882	ctrl	KO	82.3483	40.3252	-1.03006	5e-05	0.000251555
ENSG00000171067	C11orf24	chr11:68261334-68272001	ctrl	KO	34.892	17.0882	-1.02989	5e-05	0.000251555
ENSG00000160999	SH2B2	chr7:102285090-102321711	ctrl	KO	10.0033	4.89917	-1.02987	0.0001	0.000477344
ENSG00000127527	EPS15L1	chr19:16355238-16472085	ctrl	KO	30.2852	14.833	-1.0298	0.0005	0.00202716
ENSG00000108826	MRPL27	chr17:50367856-50373214	ctrl	KO	196.347	96.1688	-1.02977	5e-05	0.000251555
ENSG00000144029	MRPS5	chr2:95087206-95165413	ctrl	KO	112.483	55.1071	-1.0294	5e-05	0.000251555
ENSG00000103202	NME4	chr16:396724-412487	ctrl	KO	33.1258	16.2364	-1.02873	0.0002	0.000899755
ENSG00000259494	MRPL46	chr15:88459475-88546675	ctrl	KO	88.5387	43.4016	-1.02856	0.0001	0.000477344
ENSG00000099956	SMARCB1	chr22:23786962-23839128	ctrl	KO	90.5747	44.4024	-1.02847	5e-05	0.000251555
ENSG00000100526	CDKN3	chr14:54396848-54420218	ctrl	KO	124.03	60.8073	-1.02837	5e-05	0.000251555
ENSG00000072506	HSD17B10	chrX:53431257-53434373	ctrl	KO	316.161	155.005	-1.02834	5e-05	0.000251555
ENSG00000140365	COMMD4	chr15:75335890-75343224	ctrl	KO	235.279	115.352	-1.02832	5e-05	0.000251555
ENSG00000169598	DFFB	chr1:3857266-3885429	ctrl	KO	7.36454	3.61083	-1.02827	0.00055	0.00220816
ENSG00000179046	TRIML2	chr4:188091272-188109603	ctrl	KO	2.48042	1.21667	-1.02764	0.0122	0.0324566
ENSG00000165138	ANKS6	chr9:98731328-98796965	ctrl	KO	23.4158	11.4863	-1.02757	0.0016	0.00562318
ENSG00000181830	SLC35C1	chr11:45804071-45813015	ctrl	KO	5.34926	2.62448	-1.02731	0.0001	0.000477344
ENSG00000151366	NDUFC2	chr11:78015714-78080219	ctrl	KO	1391.77	682.852	-1.02727	5e-05	0.000251555
ENSG00000213619	NDUFS3	chr11:47465943-47584562	ctrl	KO	156.743	76.9703	-1.02602	0.00425	0.0130709
ENSG00000143590	EFNA3	chr1:155063730-155087538	ctrl	KO	6.1818	3.03766	-1.02507	0.0085	0.0237266
ENSG00000177192	PUS1	chr12:131924735-131945896	ctrl	KO	59.288	29.1402	-1.02473	5e-05	0.000251555
ENSG00000178741	COX5A	chr15:74919790-74938168	ctrl	KO	400.859	197.132	-1.02393	5e-05	0.000251555
ENSG00000106397	PLOD3	chr7:101205976-101224190	ctrl	KO	72.1993	35.5091	-1.0238	0.0001	0.000477344
ENSG00000119403	PHF19	chr9:120855651-120894896	ctrl	KO	94.7328	46.5952	-1.02368	5e-05	0.000251555
ENSG00000137818	RPLP1	chr15:69452783-69456194	ctrl	KO	1717.37	844.824	-1.02348	5e-05	0.000251555
ENSG00000100056	DGCR14	chr22:19130278-19144684	ctrl	KO	17.9183	8.82074	-1.02246	5e-05	0.000251555
ENSG00000161981	SNRNP25	chr16:46406-57669	ctrl	KO	86.3652	42.5193	-1.02233	5e-05	0.000251555
ENSG00000269858	EGLN2	chr19:40771647-40900508	ctrl	KO	58.0492	28.5904	-1.02174	5e-05	0.000251555
ENSG00000051596	THOC3	chr5:175906938-176034680	ctrl	KO	75.3682	37.1218	-1.02169	5e-05	0.000251555
ENSG00000205138	SDHAF1	chr19:35995198-35996315	ctrl	KO	25.9079	12.7609	-1.02166	5e-05	0.000251555
ENSG00000112659	CUL9	chr6:43182174-43224587	ctrl	KO	17.1816	8.46723	-1.0209	0.0029	0.00940092
ENSG00000134597	RBMX2	chrX:130401968-130413343	ctrl	KO	24.3972	12.0351	-1.01947	5e-05	0.000251555
ENSG00000170892	TSEN34	chr19:54189937-54194536	ctrl	KO	106.941	52.7723	-1.01896	5e-05	0.000251555
ENSG00000169188	APEX2	chrX:55000356-55031064	ctrl	KO	50.7654	25.0524	-1.0189	5e-05	0.000251555
ENSG00000147400	CETN2	chrX:152826972-152830777	ctrl	KO	59.1086	29.1888	-1.01795	5e-05	0.000251555
ENSG00000242612	DECR2	chr16:396724-412487	ctrl	KO	29.255	14.4476	-1.01786	0.00025	0.00109775
ENSG00000172458	IL17D	chr13:20699306-20723098	ctrl	KO	2.4588	1.21512	-1.01686	0.00415	0.0127991
ENSG00000197956	S100A6	chr1:153533602-153536244	ctrl	KO	1541.25	761.717	-1.01677	5e-05	0.000251555
ENSG00000183336	BOLA2	chr16:29425799-29467833	ctrl	KO	4.03507	1.99459	-1.0165	0.0108	0.0291552
ENSG00000143198	MGST3	chr1:165630860-165661796	ctrl	KO	154.473	76.3713	-1.01625	5e-05	0.000251555
ENSG00000107438	PDLIM1	chr10:95237571-95291024	ctrl	KO	110.323	54.5461	-1.01619	5e-05	0.000251555
ENSG00000274512	TBC1D3L	chr17:37977971-37989048	ctrl	KO	3.55906	1.75976	-1.01612	5e-05	0.000251555
ENSG00000162545	CAMK2N1	chr1:20482390-20486220	ctrl	KO	4.55262	2.25149	-1.01582	5e-05	0.000251555
ENSG00000187049	TMEM216	chr11:61391686-61398863	ctrl	KO	16.1926	8.00919	-1.0156	0.0007	0.00272099
ENSG00000091947	TMEM101	chr17:44011187-44023946	ctrl	KO	48.6576	24.0719	-1.01532	5e-05	0.000251555
ENSG00000006756	ARSD	chrX:2903969-2929351	ctrl	KO	2.72656	1.34935	-1.01481	0.01855	0.046451
ENSG00000186468	RPS23	chr5:81972024-82278577	ctrl	KO	2849.42	1411.09	-1.01386	5e-05	0.000251555
ENSG00000075914	EXOSC7	chr3:44915256-45036071	ctrl	KO	67.0172	33.1915	-1.01372	0.0005	0.00202716
ENSG00000114268	PFKFB4	chr3:48517683-48563773	ctrl	KO	5.14501	2.54857	-1.01349	0.00095	0.00355378
ENSG00000108679	LGALS3BP	chr17:78971237-78980109	ctrl	KO	195.904	97.0507	-1.01334	5e-05	0.000251555
ENSG00000133422	MORC2	chr22:30922307-30968298	ctrl	KO	18.9723	9.40308	-1.01269	0.00085	0.0032362
ENSG00000151779	NBAS	chr2:15166908-15561330	ctrl	KO	16.3248	8.09418	-1.01211	0.0011	0.00402902
ENSG00000227232	WASH7P	chr1:11868-31109	ctrl	KO	2.21812	1.1	-1.01184	0.00095	0.00355378
ENSG00000131669	NINJ1	chr9:93121488-93134288	ctrl	KO	85.7446	42.5343	-1.01142	5e-05	0.000251555
ENSG00000169727	GPS1	chr17:82047901-82057470	ctrl	KO	149.358	74.0968	-1.01129	5e-05	0.000251555
ENSG00000182173	TSEN54	chr17:75516059-75524739	ctrl	KO	68.9347	34.2235	-1.01024	5e-05	0.000251555
ENSG00000179922	ZNF784	chr19:55620741-55624601	ctrl	KO	6.43122	3.19295	-1.0102	5e-05	0.000251555
ENSG00000112699	GMDS	chr6:1623805-2245692	ctrl	KO	71.4747	35.4865	-1.01016	5e-05	0.000251555
ENSG00000280143	AP000892.6	chr11:117199320-117232525	ctrl	KO	8.86449	4.40221	-1.00981	0.0028	0.00913238
ENSG00000119333	WDR34	chr9:128552557-128656787	ctrl	KO	259.062	128.686	-1.00944	0.0033	0.0105158
ENSG00000178537	SLC25A20	chr3:48856930-48898993	ctrl	KO	17.8823	8.88918	-1.00841	5e-05	0.000251555
ENSG00000116809	ZBTB17	chr1:15941868-15976132	ctrl	KO	20.1475	10.0171	-1.00813	0.00015	0.000694123
ENSG00000125863	MKKS	chr20:10401008-10434222	ctrl	KO	41.5964	20.6845	-1.00791	5e-05	0.000251555
ENSG00000100239	PPP6R2	chr22:50343303-50475024	ctrl	KO	26.4375	13.158	-1.00665	0.0036	0.0113533
ENSG00000142751	GPN2	chr1:26876132-26890297	ctrl	KO	23.7798	11.8358	-1.00658	0.0006	0.00238568
ENSG00000123933	MXD4	chr4:2247431-2262294	ctrl	KO	42.9536	21.3987	-1.00526	5e-05	0.000251555
ENSG00000137038	TMEM261	chr9:7796489-7888380	ctrl	KO	50.544	25.1852	-1.00496	0.001	0.00371136
ENSG00000182180	MRPS16	chr10:73110374-73358859	ctrl	KO	151.227	75.364	-1.00476	0.00765	0.0216544
ENSG00000087206	UIMC1	chr5:176905004-177022633	ctrl	KO	35.682	17.7863	-1.00443	0.00035	0.00148507
ENSG00000130787	HIP1R	chr12:122834452-122862960	ctrl	KO	16.8508	8.39989	-1.00437	0.00305	0.00981198
ENSG00000171984	C20orf196	chr20:5750392-5863912	ctrl	KO	5.93272	2.95758	-1.00428	0.0045	0.0137196
ENSG00000077463	SIRT6	chr19:4174108-4182604	ctrl	KO	29.9695	14.9484	-1.0035	0.00015	0.000694123
ENSG00000100429	HDAC10	chr22:50245182-50261825	ctrl	KO	20.6227	10.287	-1.00341	0.0029	0.00940092
ENSG00000232838	PET117	chr20:18137872-18188387	ctrl	KO	28.6233	14.2888	-1.0023	0.00025	0.00109775
ENSG00000100865	CINP	chr14:102317376-102362916	ctrl	KO	62.7524	31.3307	-1.00209	5e-05	0.000251555
ENSG00000160213	CSTB	chr21:43772511-43776445	ctrl	KO	99.4205	49.649	-1.00178	5e-05	0.000251555
ENSG00000179632	MAF1	chr8:144098632-144118315	ctrl	KO	169.375	84.6448	-1.00073	5e-05	0.000251555
ENSG00000198324	FAM109A	chr12:111360650-111369121	ctrl	KO	4.89106	2.44432	-1.00071	0.0011	0.00402902
ENSG00000145216	FIP1L1	chr4:53377642-54298247	ctrl	KO	34.5615	17.2743	-1.00053	5e-05	0.000251555
ENSG00000164764	SBSPON	chr8:73064539-73124088	ctrl	KO	1.94809	0.973829	-1.00032	0.00025	0.00109775
ENSG00000258017	RP11-386G11.10	chr12:49127781-49147869	ctrl	KO	3192.24	1596	-1.0001	0.0008	0.00306564
ENSG00000147862	NFIB	chr9:14081842-14398983	ctrl	KO	5.19559	10.392	1.00012	5e-05	0.000251555
ENSG00000123607	TTC21B	chr2:165857474-165953843	ctrl	KO	2.782	5.56614	1.00055	5e-05	0.000251555
ENSG00000078699	CBFA2T2	chr20:33490074-33650036	ctrl	KO	1.74452	3.49097	1.0008	0.00285	0.00926432
ENSG00000132623	ANKEF1	chr20:9986087-10368776	ctrl	KO	2.66834	5.34084	1.00113	5e-05	0.000251555
ENSG00000162139	NEU3	chr11:74988133-75018893	ctrl	KO	2.95332	5.91132	1.00114	0.00035	0.00148507
ENSG00000137760	ALKBH8	chr11:107502725-107565746	ctrl	KO	3.10942	6.2327	1.00321	0.0003	0.00129253
ENSG00000205413	SAMD9	chr7:93099512-93118023	ctrl	KO	1.94762	3.90504	1.00362	5e-05	0.000251555
ENSG00000106078	COBL	chr7:50866746-51316818	ctrl	KO	8.26521	16.5845	1.00471	5e-05	0.000251555
ENSG00000156639	ZFAND3	chr6:37819498-38154624	ctrl	KO	18.7033	37.5288	1.00471	0.00075	0.00289421
ENSG00000147676	MAL2	chr8:119165033-119246848	ctrl	KO	46.004	92.3151	1.00481	5e-05	0.000251555
ENSG00000185515	BRCC3	chrX:155061621-155156503	ctrl	KO	11.286	22.6512	1.00505	5e-05	0.000251555
ENSG00000182568	SATB1	chr3:17157161-18920401	ctrl	KO	2.42976	4.87869	1.00568	0.0026	0.00855278
ENSG00000143324	XPR1	chr1:180632003-180890251	ctrl	KO	6.25862	12.5702	1.00609	5e-05	0.000251555
ENSG00000170322	NFRKB	chr11:129863635-129895590	ctrl	KO	7.36609	14.8015	1.00677	5e-05	0.000251555
ENSG00000117266	CDK18	chr1:205504594-205532793	ctrl	KO	3.21839	6.46864	1.00712	5e-05	0.000251555
ENSG00000168672	FAM84B	chr8:126552441-126713415	ctrl	KO	3.18537	6.40533	1.00781	0.0024	0.00798564
ENSG00000198836	OPA1	chr3:193593143-193697823	ctrl	KO	13.2023	26.5487	1.00785	0.00115	0.00419261
ENSG00000162415	ZSWIM5	chr1:45016398-45306209	ctrl	KO	0.667517	1.34234	1.00787	0.00045	0.00185267
ENSG00000039560	RAI14	chr5:34656236-34832627	ctrl	KO	13.4842	27.1282	1.00853	0.0158	0.040474
ENSG00000169871	TRIM56	chr7:101085438-101097967	ctrl	KO	3.65829	7.36088	1.00871	0.0003	0.00129253
ENSG00000146085	MUT	chr6:49430359-49463191	ctrl	KO	7.55224	15.1995	1.00905	5e-05	0.000251555
ENSG00000120008	WDR11	chr10:120761811-120909524	ctrl	KO	10.941	22.0246	1.00937	5e-05	0.000251555
ENSG00000268043	NBPF12	chr1:146938743-146996202	ctrl	KO	0.840699	1.69298	1.00991	5e-05	0.000251555
ENSG00000124788	ATXN1	chr6:16299111-16762652	ctrl	KO	1.95639	3.93979	1.00992	0.0113	0.030356
ENSG00000077232	DNAJC10	chr2:182716040-182794464	ctrl	KO	10.9206	21.9932	1.01001	5e-05	0.000251555
ENSG00000153029	MR1	chr1:181033424-181061938	ctrl	KO	2.48274	5.00043	1.01012	0.0015	0.00531361
ENSG00000047597	XK	chrX:37349274-38688920	ctrl	KO	4.98068	10.0327	1.0103	0.01255	0.0332697
ENSG00000156671	SAMD8	chr10:75094431-75182123	ctrl	KO	2.79198	5.6246	1.01046	5e-05	0.000251555
ENSG00000169756	LIMS1	chr2:108534354-108687246	ctrl	KO	8.6121	17.3558	1.01098	5e-05	0.000251555
ENSG00000134138	MEIS2	chr15:36889203-37101299	ctrl	KO	3.00063	6.04864	1.01135	5e-05	0.000251555
ENSG00000167637	ZNF283	chr19:43827291-43852017	ctrl	KO	3.268	6.58816	1.01147	0.00105	0.0038708
ENSG00000176390	CRLF3	chr17:30709298-30824776	ctrl	KO	5.60981	11.3098	1.01155	0.0013	0.00467847
ENSG00000135164	DMTF1	chr7:87151422-87220587	ctrl	KO	15.4438	31.1433	1.0119	0.0001	0.000477344
ENSG00000151576	QTRT2	chr3:113947900-114088422	ctrl	KO	8.39766	16.9418	1.01253	5e-05	0.000251555
ENSG00000124171	PARD6B	chr20:50731543-50756795	ctrl	KO	0.934649	1.88585	1.01271	0.00025	0.00109775
ENSG00000072840	EVC	chr4:5711196-5893058	ctrl	KO	0.897423	1.81223	1.0139	0.0194	0.04817
ENSG00000178295	GEN1	chr2:17663811-17800242	ctrl	KO	4.37695	8.83933	1.01401	0.00085	0.0032362
ENSG00000182827	ACBD3	chr1:226144678-226186730	ctrl	KO	15.6308	31.5742	1.01435	5e-05	0.000251555
ENSG00000186076	RP11-887P2.3	chr12:93640821-93641586	ctrl	KO	1.93711	3.91362	1.01459	0.003	0.00968323
ENSG00000145632	PLK2	chr5:58453981-58460260	ctrl	KO	18.103	36.5747	1.01462	5e-05	0.000251555
ENSG00000154265	ABCA5	chr17:69147213-69327244	ctrl	KO	15.1336	30.5754	1.01462	5e-05	0.000251555
ENSG00000168944	CEP120	chr5:123344884-123423592	ctrl	KO	2.04588	4.13614	1.01556	5e-05	0.000251555
ENSG00000115825	PRKD3	chr2:37167819-37324808	ctrl	KO	7.38021	14.9295	1.01643	0.01375	0.0359141
ENSG00000078403	MLLT10	chr10:21513477-21743630	ctrl	KO	13.0989	26.5042	1.01677	0.0069	0.0198863
ENSG00000143390	RFX5	chr1:151340639-151348027	ctrl	KO	14.5819	29.5128	1.01716	5e-05	0.000251555
ENSG00000196911	KPNA5	chr6:116681186-116741866	ctrl	KO	2.10923	4.26937	1.0173	0.0005	0.00202716
ENSG00000196950	SLC39A10	chr2:195575976-195737702	ctrl	KO	11.1676	22.6071	1.01745	5e-05	0.000251555
ENSG00000023909	GCLM	chr1:93885204-93909456	ctrl	KO	8.78517	17.7844	1.01747	5e-05	0.000251555
ENSG00000178694	NSUN3	chr3:93980138-94128545	ctrl	KO	4.49422	9.09844	1.01755	0.01675	0.0425115
ENSG00000145391	SETD7	chr4:139495940-139606699	ctrl	KO	11.357	22.9997	1.01803	5e-05	0.000251555
ENSG00000247844	CCAT1	chr8:127207865-127219088	ctrl	KO	4.44092	8.99478	1.01823	5e-05	0.000251555
ENSG00000170248	PDCD6IP	chr3:33798351-33869707	ctrl	KO	28.2533	57.2493	1.01884	5e-05	0.000251555
ENSG00000156735	BAG4	chr8:38105241-38213301	ctrl	KO	4.84063	9.81024	1.01909	0.019	0.0473407
ENSG00000266074	BAHCC1	chr17:81395474-81466332	ctrl	KO	1.71764	3.4825	1.0197	0.00875	0.0243134
ENSG00000102606	ARHGEF7	chr13:111113811-111305737	ctrl	KO	5.99048	12.1488	1.02007	0.00035	0.00148507
ENSG00000256294	ZNF225	chr19:44094338-44134816	ctrl	KO	0.864797	1.75484	1.0209	0.0189	0.0471414
ENSG00000203499	FAM83H-AS1	chr8:143734139-143790644	ctrl	KO	1.13805	2.30976	1.02118	0.003	0.00968323
ENSG00000269983	RP11-497H16.9	chr5:70449635-70450353	ctrl	KO	3.18887	6.47466	1.02176	0.00405	0.0125235
ENSG00000151422	FER	chr5:108747821-109196841	ctrl	KO	4.56537	9.27288	1.02229	0.01205	0.0321093
ENSG00000134987	WDR36	chr5:111070061-111130502	ctrl	KO	7.41303	15.0655	1.02311	5e-05	0.000251555
ENSG00000198380	GFPT1	chr2:69319768-69387254	ctrl	KO	9.31251	18.9272	1.02322	5e-05	0.000251555
ENSG00000108406	DHX40	chr17:59565524-59608345	ctrl	KO	15.0541	30.6	1.02338	5e-05	0.000251555
ENSG00000171295	ZNF440	chr19:11814283-11835201	ctrl	KO	0.99143	2.01599	1.0239	0.00025	0.00109775
ENSG00000072134	EPN2	chr17:19215614-19336715	ctrl	KO	5.49766	11.1807	1.02412	0.0001	0.000477344
ENSG00000136536	2018-03-07	chr2:159712456-159904749	ctrl	KO	16.0262	32.6075	1.02477	0.00525	0.0157072
ENSG00000135373	EHF	chr11:34621092-34661057	ctrl	KO	10.9721	22.3252	1.02484	0.00085	0.0032362
ENSG00000140263	SORD	chr15:45023103-45077185	ctrl	KO	19.2278	39.1391	1.02542	0.00035	0.00148507
ENSG00000103353	UBFD1	chr16:23522013-23574389	ctrl	KO	24.0288	48.9275	1.02588	0.0001	0.000477344
ENSG00000127995	CASD1	chr7:94509218-94557019	ctrl	KO	4.15755	8.46682	1.02609	5e-05	0.000251555
ENSG00000139324	TMTC3	chr12:88142295-88199887	ctrl	KO	5.57067	11.3504	1.02682	5e-05	0.000251555
ENSG00000136754	ABI1	chr10:26697658-26861087	ctrl	KO	9.34998	19.0667	1.02802	5e-05	0.000251555
ENSG00000135218	CD36	chr7:80312573-80679277	ctrl	KO	6.22583	12.7122	1.02987	5e-05	0.000251555
ENSG00000080561	MID2	chrX:107825754-107935980	ctrl	KO	2.75068	5.61763	1.03017	5e-05	0.000251555
ENSG00000101751	POLI	chr18:54268345-54321266	ctrl	KO	3.46982	7.09037	1.031	0.0003	0.00129253
ENSG00000138600	SPPL2A	chr15:50702265-50765808	ctrl	KO	18.2036	37.2226	1.03196	0.0003	0.00129253
ENSG00000116641	DOCK7	chr1:62454297-62688368	ctrl	KO	4.63071	9.47415	1.03276	0.00175	0.0060804
ENSG00000133121	STARD13	chr13:33103134-33350630	ctrl	KO	1.95035	3.99911	1.03595	0.00145	0.00515198
ENSG00000105778	AVL9	chr7:32495425-32762924	ctrl	KO	4.43298	9.08975	1.03597	0.01895	0.0472233
ENSG00000173041	ZNF680	chr7:64519883-64563106	ctrl	KO	2.58994	5.31118	1.03611	0.0004	0.0016744
ENSG00000079308	TNS1	chr2:217799788-218002995	ctrl	KO	1.17197	2.40441	1.03675	0.00065	0.00255068
ENSG00000104219	ZDHHC2	chr8:17156028-17224799	ctrl	KO	7.6228	15.6424	1.03707	5e-05	0.000251555
ENSG00000121274	PAPD5	chr16:50152917-50235310	ctrl	KO	4.72726	9.70887	1.0383	5e-05	0.000251555
ENSG00000254535	PABPC4L	chr4:134196332-134201748	ctrl	KO	2.95523	6.07153	1.03879	5e-05	0.000251555
ENSG00000066557	LRRC40	chr1:69568397-70205620	ctrl	KO	7.2509	14.8996	1.03904	5e-05	0.000251555
ENSG00000035499	DEPDC1B	chr5:60596911-60700190	ctrl	KO	3.68791	7.58374	1.0401	5e-05	0.000251555
ENSG00000136231	IGF2BP3	chr7:23298738-23470467	ctrl	KO	14.7011	30.2321	1.04016	0.00325	0.0103765
ENSG00000083720	OXCT1	chr5:41730064-41872241	ctrl	KO	52.3573	107.685	1.04035	5e-05	0.000251555
ENSG00000131941	RHPN2	chr19:32978592-33064888	ctrl	KO	5.00019	10.2853	1.04054	5e-05	0.000251555
ENSG00000079387	SENP1	chr12:48042897-48146404	ctrl	KO	6.43669	13.2457	1.04113	0.01155	0.0309369
ENSG00000095574	IKZF5	chr10:122930902-123008817	ctrl	KO	4.23573	8.71659	1.04115	0.0011	0.00402902
ENSG00000103995	CEP152	chr15:48712927-48811909	ctrl	KO	3.31895	6.83038	1.04124	5e-05	0.000251555
ENSG00000104343	UBE2W	chr8:73420003-73878910	ctrl	KO	6.44054	13.2552	1.04131	0.0015	0.00531361
ENSG00000119927	GPAM	chr10:112149863-112215377	ctrl	KO	2.67828	5.51743	1.04269	5e-05	0.000251555
ENSG00000139496	NUP58	chr13:25301523-25349800	ctrl	KO	10.7794	22.2085	1.04283	5e-05	0.000251555
ENSG00000066926	FECH	chr18:57548282-57586772	ctrl	KO	9.47794	19.5421	1.04394	5e-05	0.000251555
ENSG00000136738	STAM	chr10:17644124-17715914	ctrl	KO	12.0143	24.7795	1.0444	5e-05	0.000251555
ENSG00000085788	DDHD2	chr8:38225217-38382272	ctrl	KO	12.4218	25.6245	1.04465	0.0011	0.00402902
ENSG00000116791	CRYZ	chr1:74705481-74766678	ctrl	KO	20.6639	42.6336	1.04488	0.0003	0.00129253
ENSG00000139734	DIAPH3	chr13:59665582-60163987	ctrl	KO	10.5323	21.7441	1.04581	5e-05	0.000251555
ENSG00000253738	OTUD6B-AS1	chr8:91059908-91070189	ctrl	KO	5.99421	12.3794	1.0463	5e-05	0.000251555
ENSG00000119787	ATL2	chr2:38294879-38377285	ctrl	KO	15.7909	32.6119	1.04631	5e-05	0.000251555
ENSG00000114742	WDR48	chr3:39051997-39138903	ctrl	KO	6.96496	14.3927	1.04715	0.00065	0.00255068
ENSG00000139977	NAA30	chr14:57390543-57415917	ctrl	KO	5.6564	11.6907	1.04741	5e-05	0.000251555
ENSG00000147894	C9orf72	chr9:27546544-27573866	ctrl	KO	2.43423	5.03142	1.0475	0.0001	0.000477344
ENSG00000137822	TUBGCP4	chr15:43358171-43510728	ctrl	KO	11.0859	22.9158	1.04761	0.0023	0.00768857
ENSG00000196597	ZNF782	chr9:96816471-96875623	ctrl	KO	0.721206	1.49122	1.04801	0.0082	0.0230217
ENSG00000125249	RAP2A	chr13:97434221-97469128	ctrl	KO	2.5904	5.359	1.04879	5e-05	0.000251555
ENSG00000196547	MAN2A2	chr15:90902217-90922584	ctrl	KO	9.94669	20.5797	1.04894	0.0042	0.0129364
ENSG00000124120	TTPAL	chr20:44475885-44494603	ctrl	KO	2.48274	5.13705	1.04901	5e-05	0.000251555
ENSG00000183340	JRKL	chr11:96389988-96507574	ctrl	KO	2.19643	4.54498	1.04911	5e-05	0.000251555
ENSG00000204262	COL5A2	chr2:189031895-189179879	ctrl	KO	3.92182	8.11572	1.04919	5e-05	0.000251555
ENSG00000010072	SPRTN	chr1:231332752-231355023	ctrl	KO	7.29602	15.0995	1.04932	5e-05	0.000251555
ENSG00000105339	DENND3	chr8:141117277-141195808	ctrl	KO	6.58068	13.6227	1.0497	0.00015	0.000694123
ENSG00000088367	EPB41L1	chr20:36091503-36232799	ctrl	KO	5.45014	11.2861	1.05019	0.00935	0.0257593
ENSG00000185697	MYBL1	chr8:66562174-66614247	ctrl	KO	4.0734	8.4375	1.05058	5e-05	0.000251555
ENSG00000198182	ZNF607	chr19:37497158-37719790	ctrl	KO	1.92224	3.98347	1.05124	0.00365	0.011489
ENSG00000185495	RP11-504P24.3	chr1:223992742-224010612	ctrl	KO	4.61184	9.56296	1.05212	0.00045	0.00185267
ENSG00000138347	MYPN	chr10:68106116-68212017	ctrl	KO	21.2193	44.0117	1.05251	5e-05	0.000251555
ENSG00000143153	ATP1B1	chr1:169105696-169367967	ctrl	KO	111.553	231.48	1.05315	5e-05	0.000251555
ENSG00000164830	OXR1	chr8:106359475-106752694	ctrl	KO	5.03914	10.4651	1.05434	5e-05	0.000251555
ENSG00000197056	ZMYM1	chr1:35059785-35115859	ctrl	KO	3.40786	7.07734	1.05434	0.00625	0.0182457
ENSG00000147133	TAF1	chrX:71366238-71532374	ctrl	KO	3.10746	6.45512	1.05471	0.0005	0.00202716
ENSG00000138439	FAM117B	chr2:202635187-202769757	ctrl	KO	0.955544	1.98558	1.05516	5e-05	0.000251555
ENSG00000116005	PCYOX1	chr2:70257385-70281191	ctrl	KO	15.0166	31.219	1.05587	5e-05	0.000251555
ENSG00000212719	C17orf51	chr17:21524789-21574517	ctrl	KO	3.60281	7.49354	1.05652	0.0009	0.00339911
ENSG00000186106	ANKRD46	chr8:100509751-100559784	ctrl	KO	3.56837	7.42486	1.0571	0.00035	0.00148507
ENSG00000154237	LRRK1	chr15:100849560-101086066	ctrl	KO	4.41857	9.19415	1.05714	0.00105	0.0038708
ENSG00000139117	CPNE8	chr12:38646821-38909592	ctrl	KO	8.15851	16.9837	1.05777	5e-05	0.000251555
ENSG00000275832	ARHGAP23	chr17:38419279-38512392	ctrl	KO	28.8221	60.004	1.05788	0.0011	0.00402902
ENSG00000122218	COPA	chr1:160289272-160358952	ctrl	KO	47.5531	99.0025	1.05793	5e-05	0.000251555
ENSG00000198408	MGEA5	chr10:101784442-101818465	ctrl	KO	23.2949	48.5024	1.05804	5e-05	0.000251555
ENSG00000159267	HLCS	chr21:36750887-36990236	ctrl	KO	5.07619	10.5717	1.05839	0.0008	0.00306564
ENSG00000260261	RP11-480A16.1	chr3:195949187-195952695	ctrl	KO	2.21366	4.61194	1.05894	5e-05	0.000251555
ENSG00000089818	NECAP1	chr12:8082210-8097771	ctrl	KO	12.1926	25.4057	1.05914	5e-05	0.000251555
ENSG00000170264	FAM161A	chr2:61824853-61854143	ctrl	KO	2.50723	5.2261	1.05964	0.00155	0.00546609
ENSG00000108395	TRIM37	chr17:58755868-59155269	ctrl	KO	13.7902	28.7461	1.05973	0.0022	0.00740833
ENSG00000154114	TBCEL	chr11:121024071-121090775	ctrl	KO	2.59634	5.4126	1.05984	5e-05	0.000251555
ENSG00000197081	IGF2R	chr6:159969098-160113507	ctrl	KO	7.8433	16.3532	1.06004	0.01285	0.0339233
ENSG00000136731	UGGT1	chr2:128091199-128195677	ctrl	KO	13.1402	27.402	1.06029	0.0074	0.0210915
ENSG00000058056	USP13	chr3:179652754-179789401	ctrl	KO	4.31392	8.99667	1.06039	5e-05	0.000251555
ENSG00000259129	LINC00648	chr14:47764953-47795092	ctrl	KO	1.5232	3.17787	1.06096	0.0065	0.0188587
ENSG00000170027	YWHAG	chr7:76326793-76359031	ctrl	KO	47.1949	98.4709	1.06107	5e-05	0.000251555
ENSG00000137713	PPP2R1B	chr11:111602390-111766427	ctrl	KO	20.7228	43.255	1.06165	5e-05	0.000251555
ENSG00000170185	USP38	chr4:143184916-143223830	ctrl	KO	4.39787	9.18605	1.06264	5e-05	0.000251555
ENSG00000254685	FPGT	chr1:74198211-74544428	ctrl	KO	3.55843	7.43311	1.06273	5e-05	0.000251555
ENSG00000004700	RECQL	chr12:21437614-21501669	ctrl	KO	17.8009	37.1923	1.06305	5e-05	0.000251555
ENSG00000136205	TNS3	chr7:47275153-47582558	ctrl	KO	15.9812	33.3905	1.06306	5e-05	0.000251555
ENSG00000175895	PLEKHF2	chr8:95133803-95156684	ctrl	KO	4.05538	8.47452	1.06329	5e-05	0.000251555
ENSG00000111269	CREBL2	chr12:12611826-12645108	ctrl	KO	11.6816	24.4146	1.06351	5e-05	0.000251555
ENSG00000092978	GPATCH2	chr1:217426991-217631082	ctrl	KO	4.54265	9.497	1.06394	5e-05	0.000251555
ENSG00000116830	TTF2	chr1:117060302-117107453	ctrl	KO	7.51821	15.7225	1.06437	0.013	0.0342644
ENSG00000107679	PLEKHA1	chr10:122374695-122442602	ctrl	KO	8.64467	18.0999	1.0661	5e-05	0.000251555
ENSG00000120451	SNX19	chr11:130875435-130916509	ctrl	KO	5.55009	11.6238	1.06649	5e-05	0.000251555
ENSG00000163947	ARHGEF3	chr3:56727417-57080101	ctrl	KO	2.44282	5.11682	1.0667	0.0009	0.00339911
ENSG00000163961	RNF168	chr3:196468782-196503768	ctrl	KO	6.19207	12.9727	1.06698	5e-05	0.000251555
ENSG00000120992	LYPLA1	chr8:54046366-54102017	ctrl	KO	31.3578	65.6969	1.067	5e-05	0.000251555
ENSG00000116285	ERRFI1	chr1:8004403-8026308	ctrl	KO	2.98225	6.24946	1.06733	5e-05	0.000251555
ENSG00000188554	NBR1	chr17:43044294-43211689	ctrl	KO	17.1358	35.9106	1.0674	5e-05	0.000251555
ENSG00000058804	NDC1	chr1:53765459-53838860	ctrl	KO	21.4897	45.0367	1.06746	5e-05	0.000251555
ENSG00000232559	GS1-124K5.12	chr7:66554587-66576923	ctrl	KO	3.74061	7.84083	1.06773	0.00065	0.00255068
ENSG00000116698	SMG7	chr1:183460873-183598246	ctrl	KO	15.195	31.8516	1.06777	5e-05	0.000251555
ENSG00000155903	RASA2	chr3:141487046-141615342	ctrl	KO	1.92123	4.02747	1.06784	5e-05	0.000251555
ENSG00000197415	VEPH1	chr3:157175222-157533619	ctrl	KO	4.08709	8.56789	1.06787	0.0007	0.00272099
ENSG00000089057	SLC23A2	chr20:4852355-5010293	ctrl	KO	2.71966	5.70184	1.068	5e-05	0.000251555
ENSG00000138356	AOX1	chr2:200585867-200677064	ctrl	KO	0.76145	1.59702	1.06856	0.01865	0.046666
ENSG00000125633	CCDC93	chr2:117859426-118055033	ctrl	KO	5.06522	10.6274	1.0691	0.0001	0.000477344
ENSG00000108946	PRKAR1A	chr17:68259181-68763882	ctrl	KO	55.1168	115.663	1.06936	5e-05	0.000251555
ENSG00000184350	MRGPRE	chr11:3226060-3232838	ctrl	KO	0.777945	1.63344	1.07017	0.0062	0.0181125
ENSG00000065970	FOXJ2	chr12:8032702-8055503	ctrl	KO	3.52224	7.39878	1.0708	5e-05	0.000251555
ENSG00000140577	CRTC3	chr15:90529924-90717141	ctrl	KO	19.4764	40.9196	1.07106	5e-05	0.000251555
ENSG00000133704	IPO8	chr12:30628987-30695986	ctrl	KO	12.5586	26.387	1.07115	5e-05	0.000251555
ENSG00000144366	GULP1	chr2:187712815-188595931	ctrl	KO	2.5197	5.29544	1.0715	0.0025	0.00826006
ENSG00000176853	FAM91A1	chr8:123768455-123815452	ctrl	KO	8.86697	18.638	1.07173	5e-05	0.000251555
ENSG00000156162	DPY19L4	chr8:94719702-94793836	ctrl	KO	6.08703	12.7965	1.07194	0.00095	0.00355378
ENSG00000139645	ANKRD52	chr12:56230048-56258391	ctrl	KO	12.9667	27.2614	1.07205	5e-05	0.000251555
ENSG00000255874	LINC00346	chr13:110863986-110870251	ctrl	KO	0.852203	1.79231	1.07255	5e-05	0.000251555
ENSG00000105879	CBLL1	chr7:107742816-107761667	ctrl	KO	5.65253	11.8907	1.07286	0.0002	0.000899755
ENSG00000146373	RNF217	chr6:124909092-125092633	ctrl	KO	3.0082	6.32849	1.07296	0.00235	0.00783824
ENSG00000113231	PDE8B	chr5:77210448-77620611	ctrl	KO	7.11943	14.9779	1.073	0.001	0.00371136
ENSG00000081014	AP4E1	chr15:50908671-51005900	ctrl	KO	5.04327	10.6131	1.07341	5e-05	0.000251555
ENSG00000123684	LPGAT1	chr1:211743456-211853703	ctrl	KO	7.86601	16.5555	1.07361	0.00105	0.0038708
ENSG00000113282	CLINT1	chr5:157785742-157859175	ctrl	KO	22.7202	47.8237	1.07375	5e-05	0.000251555
ENSG00000169018	FEM1B	chr15:68267791-68295865	ctrl	KO	5.69031	11.9804	1.07409	5e-05	0.000251555
ENSG00000065613	SLK	chr10:103967200-104029233	ctrl	KO	7.62971	16.0646	1.07418	5e-05	0.000251555
ENSG00000137802	MAPKBP1	chr15:41774433-41827936	ctrl	KO	1.84933	3.89391	1.07422	0.0021	0.0071137
ENSG00000083099	LYRM2	chr6:89433169-89638753	ctrl	KO	14.1225	29.7424	1.07453	5e-05	0.000251555
ENSG00000121486	TRMT1L	chr1:185118097-185157072	ctrl	KO	6.27121	13.2079	1.07459	5e-05	0.000251555
ENSG00000155100	OTUD6B	chr8:91070195-91087095	ctrl	KO	6.94461	14.6262	1.07459	5e-05	0.000251555
ENSG00000155858	LSM11	chr5:157743694-157760709	ctrl	KO	2.68911	5.66384	1.07465	5e-05	0.000251555
ENSG00000196663	TECPR2	chr14:102362962-102509799	ctrl	KO	2.35522	4.96178	1.07499	0.0102	0.0277398
ENSG00000156030	ELMSAN1	chr14:73715121-73803270	ctrl	KO	3.35157	7.06351	1.07555	5e-05	0.000251555
ENSG00000111911	HINT3	chr6:125956780-125980244	ctrl	KO	7.90106	16.6548	1.07582	5e-05	0.000251555
ENSG00000075420	FNDC3B	chr3:172039627-172401665	ctrl	KO	10.2588	21.6266	1.07594	0.002	0.00682117
ENSG00000117000	RLF	chr1:40161372-40240921	ctrl	KO	2.7584	5.8157	1.07612	5e-05	0.000251555
ENSG00000174989	FBXW8	chr12:116910955-117031148	ctrl	KO	2.47014	5.21064	1.07687	5e-05	0.000251555
ENSG00000198087	CD2AP	chr6:47477788-47627263	ctrl	KO	4.7049	9.92677	1.07716	5e-05	0.000251555
ENSG00000105983	LMBR1	chr7:156472195-156893230	ctrl	KO	11.7915	24.8809	1.07729	5e-05	0.000251555
ENSG00000166974	MAPRE2	chr18:34976927-35143470	ctrl	KO	7.66267	16.1704	1.07743	5e-05	0.000251555
ENSG00000013588	GPRC5A	chr12:12890781-12917937	ctrl	KO	43.0249	90.8395	1.07815	0.00065	0.00255068
ENSG00000116133	DHCR24	chr1:54849632-54888850	ctrl	KO	54.7745	115.708	1.07891	5e-05	0.000251555
ENSG00000148429	USP6NL	chr10:11453945-11612227	ctrl	KO	3.6457	7.70977	1.08049	5e-05	0.000251555
ENSG00000124795	DEK	chr6:18223867-18264823	ctrl	KO	93.2786	197.302	1.08079	5e-05	0.000251555
ENSG00000101871	MID1	chrX:10445309-10833654	ctrl	KO	9.49513	20.0916	1.08133	0.0001	0.000477344
ENSG00000204152	TIMM23B	chr10:49818278-49982053	ctrl	KO	4.24658	8.99086	1.08216	0.0062	0.0181125
ENSG00000104497	SNX16	chr8:81791822-81842866	ctrl	KO	1.72043	3.64328	1.08247	0.00115	0.00419261
ENSG00000111731	C2CD5	chr12:22448582-22544546	ctrl	KO	8.45304	17.9013	1.08253	5e-05	0.000251555
ENSG00000107614	TRDMT1	chr10:17142253-17202054	ctrl	KO	1.72181	3.64708	1.08282	0.00055	0.00220816
ENSG00000131069	ACSS2	chr20:34844719-34927962	ctrl	KO	8.83434	18.7227	1.08359	5e-05	0.000251555
ENSG00000151726	ACSL1	chr4:184755594-184826818	ctrl	KO	0.854573	1.81109	1.08359	0.0004	0.0016744
ENSG00000106692	FKTN	chr9:105558129-105641118	ctrl	KO	4.12902	8.75212	1.08383	5e-05	0.000251555
ENSG00000272886	DCP1A	chr3:53283427-53846390	ctrl	KO	3.02533	6.41354	1.08403	5e-05	0.000251555
ENSG00000116141	MARK1	chr1:220528182-220664461	ctrl	KO	3.56169	7.55213	1.08432	0.0004	0.0016744
ENSG00000213160	KLHL23	chr2:169694453-169776989	ctrl	KO	3.96319	8.4036	1.08435	5e-05	0.000251555
ENSG00000163013	FBXO41	chr2:73254681-73284431	ctrl	KO	1.85226	3.93082	1.08555	0.001	0.00371136
ENSG00000186522	2018-09-10	chr2:109542981-109614206	ctrl	KO	13.8199	29.3328	1.08577	5e-05	0.000251555
ENSG00000134243	SORT1	chr1:109309567-109397951	ctrl	KO	11.0616	23.4798	1.08586	5e-05	0.000251555
[truncated: 1,542 more rows]
