# Supplementary material for: TXNDC9 promotes hepatocellular carcinoma progression by positive regulation of MYC-mediated transcriptional network
Source: Cell Death Dis. 2018 Oct 31;9(11):1110. doi: 10.1038/s41419-018-1150-4 (PMC6208382; doi:10.1038/s41419-018-1150-4)
Supplement: Supplementary file 10 — Gene set enrichment analysis on molecular function invovled in TXNDC9 knockout [file 41419_2018_1150_MOESM10_ESM.xlsx]

## Sheet: 工作表1
GS follow link to MSigDB	SIZE	ES	NES	NOM p-val	FDR q-val	FWER p-val	RANK AT MAX	LEADING EDGE
GO_STRUCTURAL_CONSTITUENT_OF_RIBOSOME	189	-0.59	-2.93	0	0	0	3620	tags=68%, list=27%, signal=92%
GO_RRNA_BINDING	53	-0.57	-2.26	0	0.001	0.002	3931	tags=74%, list=30%, signal=104%
GO_OXIDOREDUCTASE_ACTIVITY_ACTING_ON_NAD_P_H_QUINONE_OR_SIMILAR_COMPOUND_AS_ACCEPTOR	50	-0.55	-2.16	0	0.001	0.005	4075	tags=66%, list=31%, signal=95%
GO_STRUCTURAL_MOLECULE_ACTIVITY	415	-0.39	-2.14	0	0.001	0.007	3882	tags=51%, list=29%, signal=70%
GO_HORMONE_ACTIVITY	16	-0.68	-2.02	0.002	0.007	0.045	2217	tags=56%, list=17%, signal=68%
GO_DNA_N_GLYCOSYLASE_ACTIVITY	15	-0.63	-1.86	0.004	0.038	0.272	3314	tags=67%, list=25%, signal=89%
GO_UNFOLDED_PROTEIN_BINDING	78	-0.42	-1.84	0	0.043	0.342	3388	tags=45%, list=26%, signal=60%
GO_OXIDOREDUCTASE_ACTIVITY_ACTING_ON_A_HEME_GROUP_OF_DONORS	17	-0.6	-1.8	0.002	0.06	0.475	2937	tags=65%, list=22%, signal=83%
GO_OXIDOREDUCTASE_ACTIVITY_ACTING_ON_NAD_P_H	74	-0.41	-1.78	0	0.061	0.518	3062	tags=43%, list=23%, signal=56%
GO_ENDORIBONUCLEASE_ACTIVITY	39	-0.47	-1.76	0.009	0.066	0.591	4131	tags=62%, list=31%, signal=89%
GO_PROTEASOME_BINDING	15	-0.59	-1.72	0.011	0.086	0.732	1053	tags=33%, list=8%, signal=36%
GO_THREONINE_TYPE_PEPTIDASE_ACTIVITY	17	-0.57	-1.66	0.016	0.133	0.879	4168	tags=65%, list=32%, signal=95%
GO_CHAPERONE_BINDING	68	-0.39	-1.66	0.002	0.124	0.881	3125	tags=40%, list=24%, signal=52%
GO_SNORNA_BINDING	25	-0.49	-1.64	0.006	0.129	0.914	3484	tags=56%, list=26%, signal=76%
GO_CARBON_OXYGEN_LYASE_ACTIVITY	48	-0.42	-1.64	0.006	0.122	0.917	4907	tags=60%, list=37%, signal=96%
GO_ELECTRON_CARRIER_ACTIVITY	82	-0.38	-1.64	0.002	0.115	0.917	2955	tags=40%, list=22%, signal=52%
GO_TRNA_SPECIFIC_RIBONUCLEASE_ACTIVITY	16	-0.55	-1.64	0.022	0.111	0.923	4410	tags=75%, list=33%, signal=113%
GO_GLUTATHIONE_TRANSFERASE_ACTIVITY	19	-0.54	-1.63	0.027	0.108	0.934	3572	tags=58%, list=27%, signal=79%
GO_SNRNA_BINDING	33	-0.46	-1.63	0.009	0.107	0.94	1338	tags=36%, list=10%, signal=40%
GO_RIBONUCLEASE_ACTIVITY	73	-0.37	-1.57	0.004	0.161	0.991	3803	tags=48%, list=29%, signal=67%
GO_LIGASE_ACTIVITY_FORMING_CARBON_OXYGEN_BONDS	44	-0.41	-1.55	0.014	0.167	0.993	5403	tags=59%, list=41%, signal=100%
GO_ENDORIBONUCLEASE_ACTIVITY_PRODUCING_5_PHOSPHOMONOESTERS	26	-0.44	-1.5	0.037	0.231	0.999	4131	tags=58%, list=31%, signal=84%
GO_HYDROLASE_ACTIVITY_HYDROLYZING_N_GLYCOSYL_COMPOUNDS	18	-0.49	-1.48	0.068	0.263	1	3314	tags=56%, list=25%, signal=74%
GO_PEPTIDASE_REGULATOR_ACTIVITY	85	-0.32	-1.46	0.018	0.281	1	2899	tags=34%, list=22%, signal=43%
GO_PEPTIDASE_INHIBITOR_ACTIVITY	59	-0.35	-1.44	0.028	0.3	1	2899	tags=37%, list=22%, signal=48%
GO_PROTEIN_DISULFIDE_OXIDOREDUCTASE_ACTIVITY	17	-0.48	-1.43	0.06	0.308	1	3465	tags=65%, list=26%, signal=88%
GO_DISULFIDE_OXIDOREDUCTASE_ACTIVITY	23	-0.43	-1.4	0.088	0.367	1	3465	tags=61%, list=26%, signal=82%
GO_CIS_TRANS_ISOMERASE_ACTIVITY	32	-0.39	-1.39	0.081	0.384	1	4687	tags=63%, list=36%, signal=97%
GO_ENDONUCLEASE_ACTIVITY	94	-0.3	-1.37	0.026	0.401	1	4304	tags=51%, list=33%, signal=75%
GO_RNA_HELICASE_ACTIVITY	58	-0.33	-1.36	0.068	0.424	1	1533	tags=16%, list=12%, signal=17%
GO_INTRAMOLECULAR_OXIDOREDUCTASE_ACTIVITY	40	-0.36	-1.35	0.078	0.427	1	4909	tags=60%, list=37%, signal=95%
GO_HYDRO_LYASE_ACTIVITY	31	-0.39	-1.35	0.083	0.427	1	4790	tags=55%, list=36%, signal=86%
GO_COPPER_ION_BINDING	28	-0.38	-1.31	0.118	0.505	1	3139	tags=43%, list=24%, signal=56%
GO_LYASE_ACTIVITY	114	-0.28	-1.3	0.059	0.534	1	4907	tags=50%, list=37%, signal=79%
GO_UBIQUITIN_LIKE_PROTEIN_CONJUGATING_ENZYME_ACTIVITY	28	-0.36	-1.25	0.152	0.681	1	2928	tags=32%, list=22%, signal=41%
GO_RNA_POLYMERASE_ACTIVITY	41	-0.33	-1.25	0.146	0.667	1	2049	tags=24%, list=16%, signal=29%
GO_NUCLEASE_ACTIVITY	159	-0.25	-1.23	0.094	0.701	1	3807	tags=40%, list=29%, signal=56%
GO_DEOXYRIBONUCLEASE_ACTIVITY	59	-0.3	-1.23	0.165	0.685	1	3807	tags=46%, list=29%, signal=64%
GO_4_IRON_4_SULFUR_CLUSTER_BINDING	37	-0.33	-1.23	0.154	0.69	1	2744	tags=38%, list=21%, signal=48%
GO_OXIDOREDUCTASE_ACTIVITY	455	-0.22	-1.22	0.021	0.706	1	3277	tags=31%, list=25%, signal=40%
GO_HYDROGEN_EXPORTING_ATPASE_ACTIVITY	23	-0.37	-1.22	0.207	0.693	1	2079	tags=30%, list=16%, signal=36%
GO_CALCIUM_DEPENDENT_PROTEIN_BINDING	35	-0.33	-1.2	0.195	0.74	1	4231	tags=49%, list=32%, signal=71%
GO_ATPASE_REGULATOR_ACTIVITY	27	-0.36	-1.2	0.21	0.726	1	2847	tags=37%, list=22%, signal=47%
GO_METAL_CLUSTER_BINDING	55	-0.3	-1.19	0.191	0.726	1	3827	tags=45%, list=29%, signal=64%
GO_ENDONUCLEASE_ACTIVITY_ACTIVE_WITH_EITHER_RIBO_OR_DEOXYRIBONUCLEIC_ACIDS_AND_PRODUCING_5_PHOSPHOMONOESTERS	33	-0.33	-1.19	0.216	0.711	1	4704	tags=58%, list=36%, signal=89%
GO_TRANSLATION_ELONGATION_FACTOR_ACTIVITY	19	-0.38	-1.19	0.253	0.708	1	2242	tags=32%, list=17%, signal=38%
GO_TRANSFERASE_ACTIVITY_TRANSFERRING_ALKYL_OR_ARYL_OTHER_THAN_METHYL_GROUPS	46	-0.31	-1.19	0.193	0.695	1	4372	tags=50%, list=33%, signal=75%
GO_TRNA_BINDING	42	-0.31	-1.18	0.217	0.698	1	4879	tags=57%, list=37%, signal=90%
GO_ISOMERASE_ACTIVITY	119	-0.25	-1.18	0.139	0.705	1	3550	tags=35%, list=27%, signal=48%
GO_MANNOSYLTRANSFERASE_ACTIVITY	20	-0.37	-1.17	0.219	0.695	1	3420	tags=50%, list=26%, signal=67%
GO_PHOSPHOLIPASE_A2_ACTIVITY	15	-0.41	-1.17	0.275	0.69	1	1026	tags=27%, list=8%, signal=29%
GO_BETA_TUBULIN_BINDING	29	-0.34	-1.16	0.233	0.704	1	3124	tags=34%, list=24%, signal=45%
GO_OXIDOREDUCTASE_ACTIVITY_ACTING_ON_A_SULFUR_GROUP_OF_DONORS	40	-0.3	-1.15	0.253	0.76	1	4423	tags=52%, list=34%, signal=79%
GO_CYSTEINE_TYPE_ENDOPEPTIDASE_INHIBITOR_ACTIVITY	20	-0.36	-1.14	0.274	0.778	1	1382	tags=30%, list=10%, signal=33%
GO_OXIDOREDUCTASE_ACTIVITY_ACTING_ON_PEROXIDE_AS_ACCEPTOR	21	-0.35	-1.12	0.31	0.815	1	2831	tags=43%, list=21%, signal=54%
GO_INTRAMOLECULAR_OXIDOREDUCTASE_ACTIVITY_TRANSPOSING_S_S_BONDS	16	-0.37	-1.11	0.308	0.84	1	4015	tags=56%, list=30%, signal=81%
GO_CARBOXYLIC_ESTER_HYDROLASE_ACTIVITY	65	-0.27	-1.11	0.268	0.842	1	1135	tags=18%, list=9%, signal=20%
GO_SERINE_HYDROLASE_ACTIVITY	66	-0.26	-1.09	0.298	0.907	1	3238	tags=30%, list=25%, signal=40%
GO_SERINE_TYPE_ENDOPEPTIDASE_INHIBITOR_ACTIVITY	30	-0.3	-1.08	0.309	0.903	1	2803	tags=33%, list=21%, signal=42%
GO_TRANSLATION_INITIATION_FACTOR_ACTIVITY	46	-0.28	-1.08	0.332	0.892	1	4825	tags=50%, list=37%, signal=79%
GO_GROWTH_FACTOR_ACTIVITY	50	-0.27	-1.07	0.348	0.938	1	2217	tags=26%, list=17%, signal=31%
GO_NF_KAPPAB_BINDING	29	-0.31	-1.07	0.375	0.926	1	4024	tags=48%, list=31%, signal=69%
GO_MONOVALENT_INORGANIC_CATION_TRANSMEMBRANE_TRANSPORTER_ACTIVITY	132	-0.22	-1.06	0.322	0.926	1	3208	tags=33%, list=24%, signal=44%
GO_HEPARIN_BINDING	59	-0.26	-1.05	0.37	0.961	1	2854	tags=32%, list=22%, signal=41%
GO_MONOCARBOXYLIC_ACID_BINDING	23	-0.32	-1.05	0.396	0.959	1	515	tags=13%, list=4%, signal=14%
GO_ENZYME_INHIBITOR_ACTIVITY	181	-0.21	-1.04	0.333	0.973	1	2270	tags=22%, list=17%, signal=26%
GO_NUCLEOSOMAL_DNA_BINDING	27	-0.3	-1.03	0.415	0.99	1	4587	tags=44%, list=35%, signal=68%
GO_POTASSIUM_CHANNEL_ACTIVITY	21	-0.32	-1.02	0.429	1	1	1161	tags=19%, list=9%, signal=21%
GO_OXIDOREDUCTASE_ACTIVITY_ACTING_ON_THE_CH_OH_GROUP_OF_DONORS_NAD_OR_NADP_AS_ACCEPTOR	76	-0.24	-1.01	0.458	1	1	3277	tags=32%, list=25%, signal=42%
GO_G_PROTEIN_COUPLED_RECEPTOR_BINDING	104	-0.22	-1.01	0.443	1	1	1058	tags=12%, list=8%, signal=12%
GO_PROTEIN_SELF_ASSOCIATION	28	-0.29	-1	0.436	1	1	54	tags=7%, list=0%, signal=7%
GO_DNA_HELICASE_ACTIVITY	52	-0.25	-0.99	0.439	1	1	644	tags=8%, list=5%, signal=8%
GO_DNA_DIRECTED_DNA_POLYMERASE_ACTIVITY	25	-0.29	-0.99	0.47	1	1	3645	tags=44%, list=28%, signal=61%
GO_ATPASE_ACTIVATOR_ACTIVITY	15	-0.35	-0.98	0.466	1	1	2847	tags=40%, list=22%, signal=51%
GO_TRANSFERASE_ACTIVITY_TRANSFERRING_ONE_CARBON_GROUPS	158	-0.2	-0.98	0.505	1	1	3945	tags=35%, list=30%, signal=49%
GO_MONOSACCHARIDE_BINDING	44	-0.26	-0.98	0.477	1	1	2643	tags=25%, list=20%, signal=31%
GO_PURINE_NTP_DEPENDENT_HELICASE_ACTIVITY	87	-0.22	-0.98	0.488	1	1	1533	tags=13%, list=12%, signal=14%
GO_CYTOKINE_ACTIVITY	51	-0.25	-0.97	0.487	1	1	649	tags=12%, list=5%, signal=12%
GO_OXIDOREDUCTASE_ACTIVITY_ACTING_ON_THE_CH_NH_GROUP_OF_DONORS	17	-0.32	-0.97	0.471	1	1	4605	tags=59%, list=35%, signal=90%
GO_GTPASE_ACTIVITY	170	-0.2	-0.96	0.545	1	1	2780	tags=21%, list=21%, signal=26%
GO_STRUCTURAL_CONSTITUENT_OF_CYTOSKELETON	55	-0.23	-0.94	0.53	1	1	817	tags=13%, list=6%, signal=14%
GO_GLYCOSAMINOGLYCAN_BINDING	72	-0.22	-0.94	0.567	1	1	2854	tags=28%, list=22%, signal=35%
GO_STRUCTURAL_CONSTITUENT_OF_MUSCLE	19	-0.3	-0.94	0.53	1	1	2768	tags=42%, list=21%, signal=53%
GO_PHOSPHOLIPASE_ACTIVITY	47	-0.24	-0.94	0.545	1	1	1248	tags=17%, list=9%, signal=19%
GO_ENDODEOXYRIBONUCLEASE_ACTIVITY	44	-0.24	-0.93	0.585	1	1	4291	tags=50%, list=33%, signal=74%
GO_RECEPTOR_REGULATOR_ACTIVITY	22	-0.29	-0.92	0.589	1	1	2055	tags=27%, list=16%, signal=32%
GO_NUCLEOBASE_CONTAINING_COMPOUND_KINASE_ACTIVITY	36	-0.25	-0.91	0.589	1	1	2448	tags=28%, list=19%, signal=34%
GO_TRANSFORMING_GROWTH_FACTOR_BETA_RECEPTOR_BINDING	26	-0.27	-0.91	0.564	1	1	764	tags=15%, list=6%, signal=16%
GO_NUCLEOTIDYLTRANSFERASE_ACTIVITY	113	-0.19	-0.91	0.675	1	1	3356	tags=26%, list=25%, signal=34%
GO_ACYLGLYCEROL_O_ACYLTRANSFERASE_ACTIVITY	19	-0.29	-0.91	0.607	1	1	2400	tags=37%, list=18%, signal=45%
GO_2_IRON_2_SULFUR_CLUSTER_BINDING	19	-0.29	-0.91	0.581	1	1	4015	tags=53%, list=30%, signal=76%
GO_L_ASCORBIC_ACID_BINDING	15	-0.31	-0.9	0.596	1	1	4969	tags=53%, list=38%, signal=86%
GO_PHOSPHOTRANSFERASE_ACTIVITY_PHOSPHATE_GROUP_AS_ACCEPTOR	27	-0.27	-0.89	0.61	1	1	2343	tags=30%, list=18%, signal=36%
GO_LRR_DOMAIN_BINDING	16	-0.3	-0.89	0.607	1	1	2725	tags=38%, list=21%, signal=47%
GO_NAD_DEPENDENT_PROTEIN_DEACETYLASE_ACTIVITY	16	-0.3	-0.89	0.621	1	1	5145	tags=56%, list=39%, signal=92%
GO_BASAL_TRANSCRIPTION_MACHINERY_BINDING	23	-0.27	-0.88	0.614	1	1	1617	tags=22%, list=12%, signal=25%
GO_HEAT_SHOCK_PROTEIN_BINDING	74	-0.21	-0.88	0.687	1	1	4947	tags=45%, list=38%, signal=71%
GO_STEROID_DEHYDROGENASE_ACTIVITY	15	-0.31	-0.88	0.603	1	1	5101	tags=60%, list=39%, signal=98%
GO_3_5_EXONUCLEASE_ACTIVITY	42	-0.23	-0.88	0.669	1	1	3685	tags=36%, list=28%, signal=49%
GO_OXIDOREDUCTASE_ACTIVITY_ACTING_ON_CH_OH_GROUP_OF_DONORS	86	-0.2	-0.88	0.718	1	1	3277	tags=30%, list=25%, signal=40%
GO_DNA_SECONDARY_STRUCTURE_BINDING	23	-0.27	-0.88	0.628	1	1	1596	tags=22%, list=12%, signal=25%
GO_KINASE_ACTIVATOR_ACTIVITY	40	-0.24	-0.88	0.66	1	1	987	tags=13%, list=7%, signal=13%
GO_MACROMOLECULE_TRANSMEMBRANE_TRANSPORTER_ACTIVITY	16	-0.3	-0.87	0.639	1	1	3175	tags=38%, list=24%, signal=49%
GO_LIGASE_ACTIVITY_FORMING_CARBON_NITROGEN_BONDS	45	-0.22	-0.87	0.699	1	1	1306	tags=13%, list=10%, signal=15%
GO_ATPASE_BINDING	52	-0.22	-0.86	0.719	1	1	4764	tags=42%, list=36%, signal=66%
GO_DNA_POLYMERASE_ACTIVITY	31	-0.24	-0.86	0.657	1	1	3230	tags=32%, list=25%, signal=43%
GO_TRANSLATION_INITIATION_FACTOR_BINDING	23	-0.26	-0.86	0.684	1	1	2014	tags=26%, list=15%, signal=31%
GO_NAD_BINDING	50	-0.21	-0.85	0.706	1	1	3619	tags=36%, list=27%, signal=49%
GO_TRANSFERASE_ACTIVITY_TRANSFERRING_SULFUR_CONTAINING_GROUPS	33	-0.22	-0.81	0.764	1	1	4962	tags=52%, list=38%, signal=82%
GO_DRUG_BINDING	55	-0.2	-0.8	0.782	1	1	2700	tags=24%, list=20%, signal=30%
GO_FIBROBLAST_GROWTH_FACTOR_BINDING	17	-0.28	-0.8	0.737	1	1	1408	tags=24%, list=11%, signal=26%
GO_PROTEIN_N_TERMINUS_BINDING	85	-0.18	-0.8	0.884	1	1	2650	tags=21%, list=20%, signal=26%
GO_RIBONUCLEOPROTEIN_COMPLEX_BINDING	83	-0.18	-0.79	0.881	1	1	3997	tags=40%, list=30%, signal=57%
GO_ANTIGEN_BINDING	34	-0.22	-0.79	0.788	1	1	2988	tags=29%, list=23%, signal=38%
GO_EPHRIN_RECEPTOR_BINDING	16	-0.27	-0.78	0.759	1	1	2572	tags=31%, list=20%, signal=39%
GO_OXIDOREDUCTASE_ACTIVITY_ACTING_ON_THE_CH_CH_GROUP_OF_DONORS	48	-0.2	-0.78	0.86	1	1	4042	tags=35%, list=31%, signal=51%
GO_HSP70_PROTEIN_BINDING	24	-0.24	-0.78	0.806	1	1	3079	tags=33%, list=23%, signal=43%
GO_P53_BINDING	56	-0.19	-0.78	0.87	1	1	2510	tags=21%, list=19%, signal=26%
GO_ACID_AMINO_ACID_LIGASE_ACTIVITY	15	-0.27	-0.78	0.76	1	1	1306	tags=20%, list=10%, signal=22%
GO_SINGLE_STRANDED_DNA_BINDING	82	-0.17	-0.78	0.866	1	1	4913	tags=43%, list=37%, signal=68%
GO_N_METHYLTRANSFERASE_ACTIVITY	60	-0.19	-0.77	0.866	1	1	2090	tags=18%, list=16%, signal=22%
GO_PEPTIDASE_ACTIVATOR_ACTIVITY	27	-0.22	-0.77	0.817	1	1	3238	tags=30%, list=25%, signal=39%
GO_PROTEIN_DEACETYLASE_ACTIVITY	41	-0.21	-0.77	0.863	1	1	2407	tags=22%, list=18%, signal=27%
GO_TRANSCRIPTION_COREPRESSOR_ACTIVITY	161	-0.16	-0.76	0.971	1	1	2686	tags=21%, list=20%, signal=26%
GO_HYDROLASE_ACTIVITY_ACTING_ON_GLYCOSYL_BONDS	77	-0.18	-0.76	0.927	1	1	3961	tags=39%, list=30%, signal=55%
GO_RNA_METHYLTRANSFERASE_ACTIVITY	37	-0.21	-0.76	0.872	1	1	3945	tags=38%, list=30%, signal=54%
GO_TRANSLATION_FACTOR_ACTIVITY_RNA_BINDING	77	-0.17	-0.76	0.902	1	1	3325	tags=27%, list=25%, signal=36%
GO_PROTEIN_HOMODIMERIZATION_ACTIVITY	441	-0.14	-0.75	0.998	1	1	3254	tags=23%, list=25%, signal=29%
GO_SNAP_RECEPTOR_ACTIVITY	34	-0.21	-0.75	0.851	1	1	4363	tags=41%, list=33%, signal=61%
GO_O_ACYLTRANSFERASE_ACTIVITY	31	-0.21	-0.75	0.867	1	1	2400	tags=26%, list=18%, signal=31%
GO_DEACETYLASE_ACTIVITY	48	-0.19	-0.75	0.9	1	1	3478	tags=29%, list=26%, signal=39%
GO_DNA_DEPENDENT_ATPASE_ACTIVITY	77	-0.17	-0.75	0.903	1	1	1291	tags=9%, list=10%, signal=10%
GO_VITAMIN_BINDING	43	-0.2	-0.74	0.88	1	1	2327	tags=19%, list=18%, signal=23%
GO_COFACTOR_BINDING	191	-0.15	-0.74	0.998	1	1	3619	tags=29%, list=27%, signal=39%
GO_DEAMINASE_ACTIVITY	19	-0.24	-0.73	0.847	1	1	2898	tags=26%, list=22%, signal=34%
GO_THIOLESTER_HYDROLASE_ACTIVITY	23	-0.22	-0.73	0.846	1	1	3357	tags=30%, list=25%, signal=41%
GO_G_PROTEIN_ALPHA_SUBUNIT_BINDING	15	-0.25	-0.73	0.821	1	1	3729	tags=33%, list=28%, signal=46%
GO_CATION_TRANSPORTING_ATPASE_ACTIVITY	39	-0.2	-0.72	0.907	1	1	3303	tags=33%, list=25%, signal=44%
GO_EXONUCLEASE_ACTIVITY	66	-0.17	-0.72	0.937	1	1	3685	tags=33%, list=28%, signal=46%
GO_S_ADENOSYLMETHIONINE_DEPENDENT_METHYLTRANSFERASE_ACTIVITY	97	-0.16	-0.72	0.983	1	1	3945	tags=32%, list=30%, signal=45%
GO_UBIQUITIN_LIKE_PROTEIN_LIGASE_BINDING	227	-0.14	-0.72	0.995	1	1	4426	tags=33%, list=34%, signal=50%
GO_ENDOPEPTIDASE_ACTIVITY	182	-0.14	-0.71	1	1	1	3669	tags=27%, list=28%, signal=38%
GO_EXONUCLEASE_ACTIVITY_ACTIVE_WITH_EITHER_RIBO_OR_DEOXYRIBONUCLEIC_ACIDS_AND_PRODUCING_5_PHOSPHOMONOESTERS	40	-0.19	-0.71	0.922	1	1	3685	tags=33%, list=28%, signal=45%
GO_METHYL_CPG_BINDING	15	-0.25	-0.71	0.835	1	1	4341	tags=47%, list=33%, signal=70%
GO_LYSOPHOSPHOLIPID_ACYLTRANSFERASE_ACTIVITY	16	-0.23	-0.7	0.864	1	1	2400	tags=31%, list=18%, signal=38%
GO_NUCLEOTIDE_KINASE_ACTIVITY	17	-0.23	-0.7	0.858	1	1	1618	tags=18%, list=12%, signal=20%
GO_DYNEIN_BINDING	19	-0.22	-0.7	0.876	1	1	2589	tags=21%, list=20%, signal=26%
GO_HSP90_PROTEIN_BINDING	20	-0.22	-0.69	0.867	1	1	3862	tags=40%, list=29%, signal=56%
GO_CARBON_CARBON_LYASE_ACTIVITY	37	-0.19	-0.69	0.924	1	1	5617	tags=49%, list=43%, signal=85%
GO_PHOSPHATASE_INHIBITOR_ACTIVITY	18	-0.23	-0.69	0.884	1	1	670	tags=11%, list=5%, signal=12%
GO_SYNTAXIN_BINDING	50	-0.17	-0.69	0.952	1	1	1724	tags=14%, list=13%, signal=16%
GO_CALCIUM_CHANNEL_REGULATOR_ACTIVITY	17	-0.23	-0.68	0.892	1	1	1635	tags=24%, list=12%, signal=27%
GO_GUANYL_NUCLEOTIDE_BINDING	248	-0.13	-0.68	1	1	1	3085	tags=21%, list=23%, signal=26%
GO_CARBOHYDRATE_DERIVATIVE_TRANSPORTER_ACTIVITY	27	-0.2	-0.67	0.903	1	1	3767	tags=41%, list=29%, signal=57%
GO_SNARE_BINDING	77	-0.15	-0.67	0.977	1	1	4235	tags=31%, list=32%, signal=46%
GO_UDP_GALACTOSYLTRANSFERASE_ACTIVITY	15	-0.23	-0.67	0.888	1	1	2797	tags=33%, list=21%, signal=42%
GO_SUMO_TRANSFERASE_ACTIVITY	15	-0.22	-0.65	0.91	1	1	1679	tags=20%, list=13%, signal=23%
GO_PROTEASE_BINDING	71	-0.14	-0.6	0.998	1	1	3125	tags=21%, list=24%, signal=28%
GO_RNA_POLYMERASE_II_CORE_BINDING	15	-0.2	-0.6	0.955	1	1	1617	tags=13%, list=12%, signal=15%
GO_GLUTAMATE_RECEPTOR_BINDING	20	-0.19	-0.59	0.968	1	1	1646	tags=15%, list=12%, signal=17%
GO_CARBOXY_LYASE_ACTIVITY	27	-0.17	-0.58	0.979	1	1	10912	tags=100%, list=83%, signal=581%
GO_NUCLEOSOME_BINDING	42	-0.15	-0.58	0.992	1	1	3288	tags=26%, list=25%, signal=35%
GO_HYDROLASE_ACTIVITY_ACTING_ON_CARBON_NITROGEN_BUT_NOT_PEPTIDE_BONDS_IN_CYCLIC_AMIDINES	19	-0.19	-0.57	0.977	1	1	1525	tags=11%, list=12%, signal=12%
GO_FOUR_WAY_JUNCTION_DNA_BINDING	15	-0.19	-0.56	0.977	1	1	4708	tags=53%, list=36%, signal=83%
GO_HYDROLASE_ACTIVITY_ACTING_ON_CARBON_NITROGEN_BUT_NOT_PEPTIDE_BONDS	95	-0.13	-0.56	1	1	1	3520	tags=23%, list=27%, signal=31%
GO_ATP_DEPENDENT_DNA_HELICASE_ACTIVITY	33	-0.16	-0.55	0.993	1	1	1291	tags=9%, list=10%, signal=10%
GO_ALDO_KETO_REDUCTASE_NADP_ACTIVITY	15	-0.19	-0.54	0.976	0.996	1	4534	tags=47%, list=34%, signal=71%
GO_SINGLE_STRANDED_RNA_BINDING	52	-0.13	-0.54	1	0.991	1	3778	tags=27%, list=29%, signal=38%
GO_PYRIDOXAL_PHOSPHATE_BINDING	30	0.13	0.45	0.998	1	1	11441	tags=100%, list=87%, signal=757%
GO_RNA_POLYMERASE_CORE_ENZYME_BINDING	19	0.15	0.45	0.998	0.999	1	1761	tags=16%, list=13%, signal=18%
GO_AMINOPEPTIDASE_ACTIVITY	26	0.16	0.52	0.989	1	1	2301	tags=15%, list=17%, signal=19%
GO_VITAMIN_D_RECEPTOR_BINDING	17	0.18	0.53	0.987	1	1	4784	tags=47%, list=36%, signal=74%
GO_PHOSPHATIDYLINOSITOL_3_5_BISPHOSPHATE_BINDING	16	0.18	0.53	0.984	1	1	3427	tags=31%, list=26%, signal=42%
GO_LAMIN_BINDING	15	0.19	0.54	0.977	1	1	4030	tags=40%, list=31%, signal=58%
GO_TRNA_METHYLTRANSFERASE_ACTIVITY	18	0.19	0.57	0.955	1	1	2079	tags=22%, list=16%, signal=26%
GO_PRE_MRNA_BINDING	23	0.19	0.61	0.942	0.998	1	3833	tags=35%, list=29%, signal=49%
GO_FATTY_ACYL_COA_BINDING	25	0.18	0.61	0.968	0.996	1	2027	tags=20%, list=15%, signal=24%
GO_OXIDOREDUCTASE_ACTIVITY_ACTING_ON_PAIRED_DONORS_WITH_INCORPORATION_OR_REDUCTION_OF_MOLECULAR_OXYGEN_2_OXOGLUTARATE_AS_ONE_DONOR_AND_INCORPORATION_OF_ONE_ATOM_EACH_OF_OXYGEN_INTO_BOTH_DONORS	34	0.18	0.62	0.966	1	1	1973	tags=18%, list=15%, signal=21%
GO_PROTEIN_KINASE_C_BINDING	34	0.17	0.62	0.964	1	1	3974	tags=38%, list=30%, signal=55%
GO_OXIDOREDUCTASE_ACTIVITY_ACTING_ON_THE_CH_CH_GROUP_OF_DONORS_NAD_OR_NADP_AS_ACCEPTOR	20	0.2	0.62	0.942	0.999	1	3029	tags=30%, list=23%, signal=39%
GO_NUCLEOBASE_CONTAINING_COMPOUND_TRANSMEMBRANE_TRANSPORTER_ACTIVITY	25	0.2	0.63	0.927	1	1	1994	tags=16%, list=15%, signal=19%
GO_CYSTEINE_TYPE_ENDOPEPTIDASE_ACTIVITY	57	0.16	0.64	0.973	1	1	3587	tags=32%, list=27%, signal=43%
GO_TELOMERIC_DNA_BINDING	28	0.19	0.64	0.951	1	1	10712	tags=100%, list=81%, signal=533%
GO_HYDROLASE_ACTIVITY_ACTING_ON_CARBON_NITROGEN_BUT_NOT_PEPTIDE_BONDS_IN_LINEAR_AMIDES	64	0.16	0.64	0.981	1	1	1563	tags=13%, list=12%, signal=14%
GO_TBP_CLASS_PROTEIN_BINDING	18	0.22	0.66	0.906	0.998	1	2261	tags=22%, list=17%, signal=27%
GO_FERROUS_IRON_BINDING	15	0.24	0.68	0.876	0.991	1	1983	tags=27%, list=15%, signal=31%
GO_SULFOTRANSFERASE_ACTIVITY	20	0.23	0.69	0.877	0.98	1	2670	tags=25%, list=20%, signal=31%
GO_GAMMA_TUBULIN_BINDING	20	0.23	0.71	0.87	0.976	1	3406	tags=35%, list=26%, signal=47%
GO_RIBOSOME_BINDING	39	0.2	0.71	0.903	0.973	1	1002	tags=10%, list=8%, signal=11%
GO_DAMAGED_DNA_BINDING	59	0.18	0.71	0.925	0.973	1	2775	tags=24%, list=21%, signal=30%
GO_RAC_GTPASE_BINDING	33	0.21	0.72	0.899	0.974	1	4315	tags=45%, list=33%, signal=67%
GO_POLY_PURINE_TRACT_BINDING	16	0.26	0.73	0.854	0.97	1	3284	tags=31%, list=25%, signal=42%
GO_PROTEIN_SERINE_THREONINE_KINASE_INHIBITOR_ACTIVITY	27	0.22	0.73	0.838	0.967	1	2839	tags=30%, list=22%, signal=38%
GO_PROTEIN_TRANSPORTER_ACTIVITY	83	0.18	0.74	0.915	0.955	1	3897	tags=34%, list=30%, signal=48%
GO_DIOXYGENASE_ACTIVITY	56	0.19	0.74	0.901	0.957	1	1973	tags=16%, list=15%, signal=19%
GO_LIGASE_ACTIVITY_FORMING_CARBON_SULFUR_BONDS	26	0.23	0.75	0.841	0.959	1	1281	tags=15%, list=10%, signal=17%
GO_AU_RICH_ELEMENT_BINDING	19	0.25	0.75	0.817	0.958	1	1002	tags=16%, list=8%, signal=17%
GO_HISTONE_DEACETYLASE_BINDING	83	0.18	0.75	0.898	0.956	1	2656	tags=19%, list=20%, signal=24%
GO_RNA_POLYMERASE_II_TRANSCRIPTION_COREPRESSOR_ACTIVITY	17	0.26	0.75	0.812	0.954	1	4174	tags=41%, list=32%, signal=60%
GO_REPRESSING_TRANSCRIPTION_FACTOR_BINDING	49	0.2	0.75	0.891	0.956	1	2970	tags=27%, list=23%, signal=34%
GO_PROTEIN_METHYLTRANSFERASE_ACTIVITY	55	0.2	0.76	0.847	0.957	1	3035	tags=24%, list=23%, signal=31%
GO_RNA_POLYMERASE_II_DISTAL_ENHANCER_SEQUENCE_SPECIFIC_DNA_BINDING	40	0.21	0.76	0.838	0.957	1	2903	tags=23%, list=22%, signal=29%
GO_STRUCTURE_SPECIFIC_DNA_BINDING	96	0.18	0.76	0.925	0.956	1	3406	tags=28%, list=26%, signal=38%
GO_ADP_BINDING	25	0.23	0.77	0.806	0.949	1	3397	tags=32%, list=26%, signal=43%
GO_MRNA_BINDING	126	0.17	0.77	0.926	0.951	1	1825	tags=14%, list=14%, signal=16%
GO_HISTONE_METHYLTRANSFERASE_ACTIVITY	40	0.21	0.78	0.838	0.945	1	3035	tags=28%, list=23%, signal=36%
GO_CARBOHYDRATE_BINDING	106	0.18	0.79	0.885	0.929	1	3387	tags=30%, list=26%, signal=40%
GO_CYCLIN_DEPENDENT_PROTEIN_SERINE_THREONINE_KINASE_REGULATOR_ACTIVITY	26	0.24	0.79	0.808	0.933	1	2746	tags=31%, list=21%, signal=39%
GO_ENHANCER_BINDING	58	0.2	0.8	0.82	0.922	1	3490	tags=31%, list=26%, signal=42%
GO_TRANSCRIPTION_FACTOR_ACTIVITY_DIRECT_LIGAND_REGULATED_SEQUENCE_SPECIFIC_DNA_BINDING	25	0.25	0.8	0.76	0.92	1	2395	tags=20%, list=18%, signal=24%
GO_BETA_AMYLOID_BINDING	19	0.26	0.8	0.761	0.922	1	3178	tags=32%, list=24%, signal=42%
GO_SIGNAL_SEQUENCE_BINDING	32	0.23	0.81	0.778	0.906	1	4288	tags=44%, list=33%, signal=65%
GO_HELICASE_ACTIVITY	139	0.18	0.82	0.887	0.904	1	2148	tags=19%, list=16%, signal=22%
GO_SCAFFOLD_PROTEIN_BINDING	22	0.26	0.83	0.715	0.884	1	4164	tags=45%, list=32%, signal=66%
GO_PROTEIN_TYROSINE_SERINE_THREONINE_PHOSPHATASE_ACTIVITY	34	0.24	0.84	0.706	0.875	1	2286	tags=26%, list=17%, signal=32%
GO_PROTEIN_SERINE_THREONINE_TYROSINE_KINASE_ACTIVITY	30	0.24	0.84	0.709	0.873	1	2709	tags=27%, list=21%, signal=33%
GO_COENZYME_BINDING	138	0.18	0.84	0.812	0.872	1	3595	tags=31%, list=27%, signal=42%
GO_ATPASE_ACTIVITY	328	0.16	0.84	0.893	0.873	1	3355	tags=28%, list=25%, signal=37%
GO_LIGAND_DEPENDENT_NUCLEAR_RECEPTOR_TRANSCRIPTION_COACTIVATOR_ACTIVITY	44	0.22	0.84	0.743	0.876	1	1572	tags=16%, list=12%, signal=18%
GO_ALPHA_TUBULIN_BINDING	18	0.27	0.84	0.68	0.873	1	3363	tags=33%, list=26%, signal=45%
GO_RHO_GTPASE_BINDING	63	0.21	0.85	0.71	0.872	1	3107	tags=29%, list=24%, signal=37%
GO_CYSTEINE_TYPE_ENDOPEPTIDASE_REGULATOR_ACTIVITY_INVOLVED_IN_APOPTOTIC_PROCESS	25	0.25	0.85	0.707	0.877	1	4361	tags=52%, list=33%, signal=78%
GO_ATPASE_ACTIVITY_COUPLED	245	0.17	0.85	0.863	0.874	1	3456	tags=30%, list=26%, signal=40%
GO_ION_CHANNEL_BINDING	64	0.21	0.86	0.709	0.852	1	3074	tags=28%, list=23%, signal=37%
GO_STEROID_HORMONE_RECEPTOR_ACTIVITY	30	0.24	0.86	0.691	0.864	1	2395	tags=20%, list=18%, signal=24%
GO_ORGANIC_ACID_BINDING	100	0.2	0.87	0.715	0.836	1	3047	tags=27%, list=23%, signal=35%
GO_SULFUR_COMPOUND_BINDING	112	0.2	0.87	0.711	0.835	1	2085	tags=21%, list=16%, signal=24%
GO_PHOSPHATASE_REGULATOR_ACTIVITY	62	0.22	0.87	0.692	0.839	1	3060	tags=26%, list=23%, signal=33%
GO_WNT_PROTEIN_BINDING	17	0.3	0.88	0.612	0.823	1	1211	tags=18%, list=9%, signal=19%
GO_CARBOHYDRATE_KINASE_ACTIVITY	16	0.3	0.88	0.638	0.821	1	455	tags=13%, list=3%, signal=13%
GO_GALACTOSYLTRANSFERASE_ACTIVITY	19	0.29	0.88	0.607	0.827	1	2657	tags=32%, list=20%, signal=39%
GO_ATPASE_COUPLED_ION_TRANSMEMBRANE_TRANSPORTER_ACTIVITY	46	0.24	0.89	0.632	0.819	1	3176	tags=35%, list=24%, signal=46%
GO_ORGANOPHOSPHATE_ESTER_TRANSMEMBRANE_TRANSPORTER_ACTIVITY	20	0.28	0.89	0.588	0.823	1	1994	tags=20%, list=15%, signal=24%
GO_INTRAMOLECULAR_TRANSFERASE_ACTIVITY	23	0.28	0.89	0.602	0.826	1	2396	tags=26%, list=18%, signal=32%
GO_AMIDE_BINDING	147	0.19	0.89	0.732	0.824	1	2672	tags=24%, list=20%, signal=30%
GO_CLATHRIN_BINDING	29	0.26	0.9	0.607	0.805	1	3299	tags=38%, list=25%, signal=50%
GO_GDP_BINDING	44	0.24	0.9	0.637	0.805	1	4745	tags=48%, list=36%, signal=74%
GO_CARBOXYPEPTIDASE_ACTIVITY	17	0.31	0.9	0.621	0.806	1	3263	tags=29%, list=25%, signal=39%
GO_PROLINE_RICH_REGION_BINDING	16	0.3	0.9	0.604	0.804	1	1087	tags=19%, list=8%, signal=20%
GO_SH3_SH2_ADAPTOR_ACTIVITY	31	0.26	0.9	0.625	0.801	1	2676	tags=32%, list=20%, signal=40%
GO_NUCLEOTIDE_TRANSMEMBRANE_TRANSPORTER_ACTIVITY	18	0.3	0.91	0.582	0.806	1	1994	tags=22%, list=15%, signal=26%
GO_IRON_ION_BINDING	62	0.22	0.92	0.609	0.766	1	2469	tags=23%, list=19%, signal=28%
GO_RECEPTOR_ACTIVATOR_ACTIVITY	15	0.32	0.92	0.556	0.776	1	1420	tags=20%, list=11%, signal=22%
GO_RNA_POLYMERASE_II_REPRESSING_TRANSCRIPTION_FACTOR_BINDING	24	0.29	0.93	0.548	0.756	1	4004	tags=46%, list=30%, signal=66%
GO_RAB_GUANYL_NUCLEOTIDE_EXCHANGE_FACTOR_ACTIVITY	23	0.29	0.93	0.562	0.764	1	3175	tags=39%, list=24%, signal=51%
GO_BINDING_BRIDGING	113	0.21	0.93	0.603	0.761	1	2904	tags=26%, list=22%, signal=33%
GO_RNA_POLYMERASE_II_TRANSCRIPTION_COFACTOR_ACTIVITY	68	0.22	0.93	0.578	0.758	1	1524	tags=16%, list=12%, signal=18%
GO_TUMOR_NECROSIS_FACTOR_RECEPTOR_SUPERFAMILY_BINDING	29	0.27	0.93	0.551	0.764	1	4179	tags=48%, list=32%, signal=71%
GO_TRANSFERASE_ACTIVITY_TRANSFERRING_PENTOSYL_GROUPS	38	0.26	0.94	0.569	0.756	1	3490	tags=34%, list=26%, signal=46%
GO_DOUBLE_STRANDED_RNA_BINDING	52	0.25	0.94	0.546	0.755	1	1791	tags=19%, list=14%, signal=22%
GO_ANION_CHANNEL_ACTIVITY	30	0.28	0.94	0.545	0.752	1	4500	tags=47%, list=34%, signal=71%
GO_PEPTIDASE_ACTIVITY	305	0.18	0.95	0.584	0.727	1	3828	tags=31%, list=29%, signal=42%
GO_ARF_GUANYL_NUCLEOTIDE_EXCHANGE_FACTOR_ACTIVITY	16	0.33	0.95	0.541	0.734	1	3926	tags=44%, list=30%, signal=62%
GO_PROTEIN_PHOSPHORYLATED_AMINO_ACID_BINDING	18	0.32	0.95	0.519	0.735	1	791	tags=17%, list=6%, signal=18%
GO_CALMODULIN_BINDING	93	0.22	0.96	0.539	0.711	1	1719	tags=19%, list=13%, signal=22%
GO_UBIQUITIN_LIKE_PROTEIN_BINDING	105	0.22	0.96	0.526	0.717	1	3889	tags=36%, list=30%, signal=51%
GO_TRANSCRIPTIONAL_REPRESSOR_ACTIVITY_RNA_POLYMERASE_II_CORE_PROMOTER_PROXIMAL_REGION_SEQUENCE_SPECIFIC_BINDING	66	0.23	0.96	0.525	0.724	1	2325	tags=24%, list=18%, signal=29%
GO_COFACTOR_TRANSPORTER_ACTIVITY	17	0.32	0.96	0.497	0.723	1	587	tags=12%, list=4%, signal=12%
GO_PASSIVE_TRANSMEMBRANE_TRANSPORTER_ACTIVITY	137	0.21	0.97	0.533	0.695	1	1611	tags=17%, list=12%, signal=19%
GO_LIGAND_GATED_CHANNEL_ACTIVITY	32	0.28	0.97	0.486	0.699	1	1109	tags=19%, list=8%, signal=20%
GO_TUMOR_NECROSIS_FACTOR_RECEPTOR_BINDING	17	0.33	0.97	0.478	0.696	1	4179	tags=53%, list=32%, signal=77%
GO_PHOSPHATIDYLINOSITOL_3_PHOSPHATE_BINDING	26	0.3	0.98	0.5	0.694	1	2680	tags=31%, list=20%, signal=39%
GO_CHANNEL_REGULATOR_ACTIVITY	58	0.24	0.98	0.495	0.692	1	2991	tags=31%, list=23%, signal=40%
GO_HISTONE_LYSINE_N_METHYLTRANSFERASE_ACTIVITY	30	0.3	0.98	0.483	0.69	1	3035	tags=33%, list=23%, signal=43%
GO_KINASE_REGULATOR_ACTIVITY	126	0.22	0.98	0.496	0.693	1	2167	tags=21%, list=16%, signal=25%
GO_PHOSPHATE_TRANSMEMBRANE_TRANSPORTER_ACTIVITY	23	0.31	0.98	0.488	0.694	1	3390	tags=35%, list=26%, signal=47%
GO_POLYUBIQUITIN_BINDING	37	0.28	0.98	0.509	0.694	1	2767	tags=35%, list=21%, signal=44%
GO_ION_ANTIPORTER_ACTIVITY	17	0.34	0.99	0.474	0.677	1	524	tags=12%, list=4%, signal=12%
GO_PROTEIN_PHOSPHATASE_2A_BINDING	25	0.31	1	0.452	0.659	1	3005	tags=32%, list=23%, signal=41%
GO_FLAVIN_ADENINE_DINUCLEOTIDE_BINDING	51	0.26	1	0.442	0.658	1	3595	tags=37%, list=27%, signal=51%
GO_ANION_CATION_SYMPORTER_ACTIVITY	20	0.32	1	0.472	0.661	1	3096	tags=30%, list=23%, signal=39%
GO_PEPTIDE_RECEPTOR_ACTIVITY	23	0.31	1	0.456	0.658	1	2629	tags=35%, list=20%, signal=43%
GO_CHROMATIN_DNA_BINDING	61	0.25	1	0.437	0.655	1	1537	tags=16%, list=12%, signal=18%
GO_LIPASE_ACTIVITY	57	0.26	1.01	0.434	0.638	1	1363	tags=21%, list=10%, signal=23%
GO_NADP_BINDING	28	0.3	1.01	0.426	0.635	1	3703	tags=43%, list=28%, signal=59%
GO_KINASE_INHIBITOR_ACTIVITY	57	0.26	1.01	0.431	0.652	1	2167	tags=25%, list=16%, signal=29%
GO_FRIZZLED_BINDING	18	0.34	1.02	0.425	0.616	1	361	tags=11%, list=3%, signal=11%
GO_EXTRACELLULAR_MATRIX_STRUCTURAL_CONSTITUENT	24	0.32	1.02	0.417	0.613	1	2285	tags=29%, list=17%, signal=35%
GO_HORMONE_RECEPTOR_BINDING	124	0.22	1.03	0.371	0.6	1	1957	tags=20%, list=15%, signal=23%
GO_RNA_POLYMERASE_II_TRANSCRIPTION_COACTIVATOR_ACTIVITY	23	0.32	1.03	0.411	0.607	1	2105	tags=26%, list=16%, signal=31%
GO_S_ACYLTRANSFERASE_ACTIVITY	24	0.31	1.03	0.392	0.61	1	2643	tags=25%, list=20%, signal=31%
GO_ACTIVE_ION_TRANSMEMBRANE_TRANSPORTER_ACTIVITY	83	0.25	1.04	0.375	0.593	1	3176	tags=30%, list=24%, signal=39%
GO_CATION_CHANNEL_ACTIVITY	77	0.25	1.04	0.376	0.591	1	1611	tags=19%, list=12%, signal=22%
GO_MICROTUBULE_MOTOR_ACTIVITY	47	0.28	1.04	0.378	0.593	1	2539	tags=26%, list=19%, signal=32%
GO_LYSINE_N_METHYLTRANSFERASE_ACTIVITY	35	0.29	1.04	0.376	0.595	1	3535	tags=34%, list=27%, signal=47%
GO_G_PROTEIN_COUPLED_RECEPTOR_ACTIVITY	82	0.25	1.05	0.368	0.573	1	3124	tags=29%, list=24%, signal=38%
GO_PRENYLTRANSFERASE_ACTIVITY	15	0.37	1.05	0.412	0.582	1	4552	tags=53%, list=35%, signal=81%
GO_METALLOENDOPEPTIDASE_ACTIVITY	44	0.28	1.05	0.378	0.581	1	1297	tags=18%, list=10%, signal=20%
GO_SODIUM_CHANNEL_REGULATOR_ACTIVITY	18	0.35	1.06	0.363	0.568	1	2991	tags=39%, list=23%, signal=50%
GO_CYTOKINE_RECEPTOR_BINDING	109	0.24	1.06	0.326	0.565	1	3394	tags=34%, list=26%, signal=45%
GO_CALCIUM_ION_BINDING	268	0.21	1.06	0.3	0.565	1	3697	tags=34%, list=28%, signal=46%
GO_TRANSCRIPTIONAL_ACTIVATOR_ACTIVITY_RNA_POLYMERASE_II_DISTAL_ENHANCER_SEQUENCE_SPECIFIC_BINDING	15	0.37	1.06	0.388	0.569	1	485	tags=13%, list=4%, signal=14%
GO_RNA_POLYMERASE_BINDING	31	0.31	1.06	0.377	0.569	1	1761	tags=29%, list=13%, signal=33%
GO_TRANSCRIPTIONAL_REPRESSOR_ACTIVITY_RNA_POLYMERASE_II_TRANSCRIPTION_FACTOR_BINDING	56	0.27	1.06	0.365	0.571	1	2368	tags=25%, list=18%, signal=30%
GO_THYROID_HORMONE_RECEPTOR_BINDING	29	0.31	1.06	0.374	0.57	1	1940	tags=24%, list=15%, signal=28%
GO_METALLOEXOPEPTIDASE_ACTIVITY	24	0.33	1.07	0.356	0.554	1	2301	tags=25%, list=17%, signal=30%
GO_RAN_GTPASE_BINDING	30	0.32	1.07	0.344	0.554	1	3937	tags=50%, list=30%, signal=71%
GO_AMINO_ACID_BINDING	54	0.28	1.07	0.323	0.556	1	3703	tags=39%, list=28%, signal=54%
GO_METHYLATED_HISTONE_BINDING	44	0.28	1.07	0.34	0.563	1	4324	tags=48%, list=33%, signal=71%
GO_TRANSCRIPTION_FACTOR_ACTIVITY_PROTEIN_BINDING	444	0.2	1.08	0.242	0.544	1	3321	tags=28%, list=25%, signal=37%
GO_PROTEIN_C_TERMINUS_BINDING	151	0.23	1.08	0.293	0.546	1	2427	tags=24%, list=18%, signal=29%
GO_SUGAR_TRANSMEMBRANE_TRANSPORTER_ACTIVITY	17	0.37	1.09	0.324	0.522	1	2784	tags=41%, list=21%, signal=52%
GO_DEMETHYLASE_ACTIVITY	27	0.33	1.09	0.315	0.536	1	4669	tags=56%, list=35%, signal=86%
GO_CARBOHYDRATE_TRANSPORTER_ACTIVITY	18	0.36	1.09	0.328	0.533	1	3617	tags=50%, list=27%, signal=69%
GO_HYDROLASE_ACTIVITY_ACTING_ON_ESTER_BONDS	489	0.2	1.09	0.225	0.532	1	3196	tags=28%, list=24%, signal=35%
GO_EXOPEPTIDASE_ACTIVITY	58	0.28	1.1	0.295	0.522	1	2545	tags=24%, list=19%, signal=30%
GO_TRANSFERASE_ACTIVITY_TRANSFERRING_ACYL_GROUPS_OTHER_THAN_AMINO_ACYL_GROUPS	154	0.24	1.11	0.251	0.495	1	2322	tags=21%, list=18%, signal=25%
GO_TRANSCRIPTION_FACTOR_BINDING	395	0.21	1.11	0.184	0.5	1	2395	tags=21%, list=18%, signal=25%
GO_GLYCOPROTEIN_BINDING	52	0.29	1.11	0.28	0.499	1	2140	tags=27%, list=16%, signal=32%
GO_LIPID_TRANSPORTER_ACTIVITY	50	0.29	1.11	0.3	0.499	1	3389	tags=36%, list=26%, signal=48%
GO_NUCLEOCYTOPLASMIC_TRANSPORTER_ACTIVITY	23	0.36	1.12	0.327	0.486	1	3689	tags=39%, list=28%, signal=54%
GO_TRANSITION_METAL_ION_TRANSMEMBRANE_TRANSPORTER_ACTIVITY	26	0.34	1.13	0.276	0.471	1	3424	tags=46%, list=26%, signal=62%
GO_CHANNEL_INHIBITOR_ACTIVITY	21	0.36	1.13	0.287	0.469	1	2554	tags=38%, list=19%, signal=47%
GO_CARGO_RECEPTOR_ACTIVITY	27	0.34	1.13	0.282	0.47	1	2965	tags=37%, list=23%, signal=48%
GO_HORMONE_BINDING	26	0.34	1.13	0.291	0.468	1	1818	tags=31%, list=14%, signal=36%
GO_STEROID_BINDING	38	0.32	1.13	0.279	0.468	1	3029	tags=34%, list=23%, signal=44%
GO_TRANSCRIPTIONAL_REPRESSOR_ACTIVITY_RNA_POLYMERASE_II_ACTIVATING_TRANSCRIPTION_FACTOR_BINDING	35	0.32	1.13	0.278	0.466	1	2368	tags=31%, list=18%, signal=38%
GO_PROTEIN_HETERODIMERIZATION_ACTIVITY	275	0.22	1.13	0.17	0.466	1	3456	tags=29%, list=26%, signal=39%
GO_MYOSIN_BINDING	36	0.32	1.13	0.28	0.472	1	1221	tags=22%, list=9%, signal=24%
GO_BETA_CATENIN_BINDING	56	0.29	1.14	0.237	0.459	1	2589	tags=27%, list=20%, signal=33%
GO_GATED_CHANNEL_ACTIVITY	82	0.27	1.14	0.228	0.458	1	1611	tags=21%, list=12%, signal=23%
GO_MITOGEN_ACTIVATED_PROTEIN_KINASE_BINDING	18	0.38	1.14	0.304	0.466	1	795	tags=22%, list=6%, signal=24%
GO_K63_LINKED_POLYUBIQUITIN_BINDING	15	0.41	1.15	0.275	0.446	1	2743	tags=47%, list=21%, signal=59%
GO_PROTEIN_COMPLEX_SCAFFOLD	47	0.3	1.15	0.248	0.457	1	937	tags=19%, list=7%, signal=21%
GO_MONOCARBOXYLIC_ACID_TRANSMEMBRANE_TRANSPORTER_ACTIVITY	15	0.4	1.15	0.307	0.456	1	1427	tags=20%, list=11%, signal=22%
GO_TRANSFERASE_ACTIVITY_TRANSFERRING_ACYL_GROUPS	172	0.24	1.15	0.193	0.454	1	2326	tags=21%, list=18%, signal=25%
GO_CHROMATIN_BINDING	330	0.22	1.15	0.147	0.452	1	3456	tags=29%, list=26%, signal=38%
GO_TRANSCRIPTION_COACTIVATOR_ACTIVITY	232	0.23	1.16	0.132	0.434	1	3317	tags=29%, list=25%, signal=38%
GO_MOTOR_ACTIVITY	75	0.28	1.16	0.188	0.433	1	2539	tags=27%, list=19%, signal=33%
GO_COLLAGEN_BINDING	27	0.35	1.16	0.242	0.442	1	1247	tags=22%, list=9%, signal=24%
GO_VOLTAGE_GATED_ION_CHANNEL_ACTIVITY	45	0.31	1.17	0.205	0.435	1	1495	tags=24%, list=11%, signal=27%
GO_PALMITOYLTRANSFERASE_ACTIVITY	28	0.34	1.17	0.239	0.437	1	478	tags=11%, list=4%, signal=11%
GO_ADENYLYLTRANSFERASE_ACTIVITY	20	0.38	1.17	0.24	0.435	1	3273	tags=45%, list=25%, signal=60%
GO_LIGAND_DEPENDENT_NUCLEAR_RECEPTOR_BINDING	21	0.38	1.17	0.254	0.433	1	3623	tags=52%, list=27%, signal=72%
GO_DICARBOXYLIC_ACID_TRANSMEMBRANE_TRANSPORTER_ACTIVITY	16	0.4	1.17	0.275	0.433	1	544	tags=19%, list=4%, signal=20%
GO_PHOSPHOPROTEIN_BINDING	46	0.31	1.17	0.218	0.431	1	3074	tags=33%, list=23%, signal=42%
GO_TUBULIN_BINDING	190	0.24	1.17	0.147	0.429	1	3074	tags=26%, list=23%, signal=34%
GO_E_BOX_BINDING	16	0.4	1.17	0.272	0.43	1	1874	tags=38%, list=14%, signal=44%
GO_PROTEIN_KINASE_A_BINDING	26	0.36	1.18	0.249	0.433	1	2529	tags=31%, list=19%, signal=38%
GO_CYCLIN_BINDING	17	0.41	1.18	0.249	0.433	1	3934	tags=53%, list=30%, signal=75%
GO_ATPASE_ACTIVITY_COUPLED_TO_MOVEMENT_OF_SUBSTANCES	76	0.29	1.18	0.199	0.432	1	3452	tags=37%, list=26%, signal=50%
GO_TRANSFERASE_ACTIVITY_TRANSFERRING_GLYCOSYL_GROUPS	158	0.25	1.18	0.145	0.43	1	2881	tags=28%, list=22%, signal=35%
GO_LIGASE_ACTIVITY	324	0.23	1.18	0.107	0.433	1	3420	tags=31%, list=26%, signal=41%
GO_INOSITOL_PHOSPHATE_PHOSPHATASE_ACTIVITY	18	0.39	1.18	0.261	0.431	1	4039	tags=50%, list=31%, signal=72%
GO_INORGANIC_CATION_TRANSMEMBRANE_TRANSPORTER_ACTIVITY	209	0.24	1.19	0.107	0.431	1	3266	tags=33%, list=25%, signal=43%
GO_14_3_3_PROTEIN_BINDING	16	0.41	1.19	0.257	0.433	1	1463	tags=25%, list=11%, signal=28%
GO_CYSTEINE_TYPE_PEPTIDASE_ACTIVITY	120	0.27	1.19	0.142	0.433	1	2781	tags=28%, list=21%, signal=35%
GO_WW_DOMAIN_BINDING	20	0.39	1.19	0.238	0.436	1	1280	tags=20%, list=10%, signal=22%
GO_VOLTAGE_GATED_CATION_CHANNEL_ACTIVITY	22	0.36	1.19	0.227	0.434	1	952	tags=23%, list=7%, signal=24%
GO_NAD_ADP_RIBOSYLTRANSFERASE_ACTIVITY	20	0.39	1.19	0.246	0.432	1	1827	tags=25%, list=14%, signal=29%
GO_CALCIUM_DEPENDENT_PHOSPHOLIPID_BINDING	21	0.37	1.19	0.252	0.429	1	985	tags=19%, list=7%, signal=21%
GO_INORGANIC_ANION_TRANSMEMBRANE_TRANSPORTER_ACTIVITY	43	0.32	1.19	0.216	0.429	1	2361	tags=26%, list=18%, signal=31%
GO_TRANSMEMBRANE_TRANSPORTER_ACTIVITY	432	0.22	1.19	0.058	0.427	1	3474	tags=32%, list=26%, signal=42%
GO_PROTEIN_SERINE_THREONINE_PHOSPHATASE_ACTIVITY	54	0.31	1.2	0.193	0.426	1	2547	tags=31%, list=19%, signal=39%
GO_PHOSPHATASE_BINDING	131	0.27	1.2	0.138	0.428	1	3060	tags=30%, list=23%, signal=38%
GO_LAMININ_BINDING	18	0.4	1.2	0.221	0.431	1	1933	tags=33%, list=15%, signal=39%
GO_HYDROLASE_ACTIVITY_HYDROLYZING_O_GLYCOSYL_COMPOUNDS	57	0.31	1.2	0.187	0.433	1	3387	tags=35%, list=26%, signal=47%
GO_METALLOPEPTIDASE_ACTIVITY	82	0.28	1.2	0.143	0.43	1	1873	tags=21%, list=14%, signal=24%
GO_TRANSFERASE_ACTIVITY_TRANSFERRING_HEXOSYL_GROUPS	112	0.27	1.21	0.135	0.431	1	2881	tags=30%, list=22%, signal=39%
GO_PROTEIN_DOMAIN_SPECIFIC_BINDING	421	0.23	1.21	0.039	0.433	1	3227	tags=29%, list=24%, signal=37%
GO_PHOSPHATIDYLINOSITOL_4_5_BISPHOSPHATE_BINDING	30	0.35	1.21	0.184	0.431	1	3805	tags=40%, list=29%, signal=56%
GO_ACETYLGLUCOSAMINYLTRANSFERASE_ACTIVITY	30	0.35	1.21	0.208	0.431	1	2445	tags=33%, list=19%, signal=41%
GO_RNA_POLYMERASE_II_CARBOXY_TERMINAL_DOMAIN_KINASE_ACTIVITY	16	0.41	1.21	0.231	0.431	1	1842	tags=25%, list=14%, signal=29%
GO_ESTROGEN_RECEPTOR_BINDING	32	0.35	1.21	0.195	0.429	1	1940	tags=28%, list=15%, signal=33%
GO_STEROID_HORMONE_RECEPTOR_BINDING	69	0.3	1.21	0.178	0.426	1	1940	tags=23%, list=15%, signal=27%
GO_INTEGRIN_BINDING	62	0.3	1.22	0.144	0.413	1	1268	tags=18%, list=10%, signal=20%
GO_OXIDOREDUCTASE_ACTIVITY_ACTING_ON_THE_ALDEHYDE_OR_OXO_GROUP_OF_DONORS_NAD_OR_NADP_AS_ACCEPTOR	23	0.38	1.22	0.195	0.418	1	3194	tags=43%, list=24%, signal=57%
GO_TRANSCRIPTION_FACTOR_ACTIVITY_RNA_POLYMERASE_II_DISTAL_ENHANCER_SEQUENCE_SPECIFIC_BINDING	49	0.33	1.23	0.147	0.401	1	3022	tags=33%, list=23%, signal=42%
GO_PROTEIN_PHOSPHATASE_BINDING	97	0.28	1.23	0.11	0.401	1	3696	tags=36%, list=28%, signal=50%
GO_N_ACYLTRANSFERASE_ACTIVITY	76	0.3	1.23	0.138	0.401	1	2297	tags=25%, list=17%, signal=30%
GO_EXTRACELLULAR_MATRIX_BINDING	25	0.38	1.24	0.199	0.401	1	1933	tags=32%, list=15%, signal=37%
GO_UDP_GLYCOSYLTRANSFERASE_ACTIVITY	67	0.3	1.24	0.124	0.4	1	2666	tags=33%, list=20%, signal=41%
GO_SODIUM_ION_TRANSMEMBRANE_TRANSPORTER_ACTIVITY	39	0.35	1.25	0.172	0.378	1	620	tags=15%, list=5%, signal=16%
GO_INSULIN_LIKE_GROWTH_FACTOR_BINDING	15	0.43	1.25	0.183	0.376	1	1737	tags=40%, list=13%, signal=46%
GO_MRNA_3_UTR_BINDING	41	0.34	1.25	0.134	0.377	1	3241	tags=37%, list=25%, signal=48%
GO_TRANSCRIPTIONAL_REPRESSOR_ACTIVITY_RNA_POLYMERASE_II_TRANSCRIPTION_REGULATORY_REGION_SEQUENCE_SPECIFIC_BINDING	98	0.28	1.25	0.099	0.375	1	2925	tags=33%, list=22%, signal=42%
GO_CATION_TRANSMEMBRANE_TRANSPORTER_ACTIVITY	259	0.25	1.26	0.053	0.373	1	3266	tags=34%, list=25%, signal=44%
GO_ACETYLTRANSFERASE_ACTIVITY	83	0.29	1.26	0.116	0.374	1	2297	tags=24%, list=17%, signal=29%
GO_INSULIN_RECEPTOR_BINDING	21	0.41	1.26	0.147	0.375	1	3005	tags=48%, list=23%, signal=62%
GO_UBIQUITIN_LIKE_PROTEIN_LIGASE_ACTIVITY	165	0.26	1.26	0.067	0.372	1	3420	tags=35%, list=26%, signal=46%
GO_ACTIN_FILAMENT_BINDING	79	0.3	1.27	0.092	0.355	1	2134	tags=24%, list=16%, signal=29%
GO_CALMODULIN_DEPENDENT_PROTEIN_KINASE_ACTIVITY	21	0.41	1.28	0.155	0.347	1	677	tags=19%, list=5%, signal=20%
GO_ACTIVATING_TRANSCRIPTION_FACTOR_BINDING	37	0.36	1.28	0.149	0.354	1	2264	tags=32%, list=17%, signal=39%
GO_HISTONE_KINASE_ACTIVITY	16	0.43	1.28	0.167	0.352	1	1628	tags=31%, list=12%, signal=36%
GO_PHOSPHORIC_DIESTER_HYDROLASE_ACTIVITY	53	0.33	1.28	0.144	0.353	1	2806	tags=34%, list=21%, signal=43%
GO_ACETYLGALACTOSAMINYLTRANSFERASE_ACTIVITY	15	0.46	1.3	0.158	0.31	1	2479	tags=47%, list=19%, signal=57%
GO_MODIFIED_AMINO_ACID_BINDING	37	0.36	1.31	0.125	0.313	1	931	tags=19%, list=7%, signal=20%
GO_RETINOIC_ACID_RECEPTOR_BINDING	25	0.4	1.31	0.126	0.311	1	2395	tags=28%, list=18%, signal=34%
GO_MAGNESIUM_ION_BINDING	156	0.29	1.32	0.037	0.288	1	3734	tags=37%, list=28%, signal=51%
GO_BHLH_TRANSCRIPTION_FACTOR_BINDING	21	0.41	1.32	0.126	0.292	1	1788	tags=33%, list=14%, signal=39%
GO_CADHERIN_BINDING	18	0.45	1.33	0.116	0.286	1	3632	tags=56%, list=28%, signal=77%
GO_MICROTUBULE_BINDING	139	0.29	1.33	0.033	0.284	1	3032	tags=28%, list=23%, signal=36%
GO_OXIDOREDUCTASE_ACTIVITY_ACTING_ON_THE_ALDEHYDE_OR_OXO_GROUP_OF_DONORS	29	0.39	1.33	0.111	0.282	1	3194	tags=45%, list=24%, signal=59%
GO_GROWTH_FACTOR_BINDING	75	0.32	1.33	0.072	0.286	1	1826	tags=25%, list=14%, signal=29%
GO_RECEPTOR_ACTIVITY	365	0.26	1.34	0.008	0.279	1	2769	tags=25%, list=21%, signal=31%
GO_PHOSPHOTRANSFERASE_ACTIVITY_FOR_OTHER_SUBSTITUTED_PHOSPHATE_GROUPS	18	0.45	1.34	0.117	0.28	1	1963	tags=33%, list=15%, signal=39%
GO_MONOOXYGENASE_ACTIVITY	25	0.41	1.34	0.116	0.282	1	3381	tags=44%, list=26%, signal=59%
GO_PHOSPHATIDYLINOSITOL_4_PHOSPHATE_BINDING	19	0.44	1.34	0.118	0.281	1	3695	tags=58%, list=28%, signal=80%
GO_CELL_ADHESION_MOLECULE_BINDING	96	0.31	1.35	0.045	0.285	1	3637	tags=36%, list=28%, signal=50%
GO_KINESIN_BINDING	21	0.44	1.35	0.11	0.283	1	1370	tags=29%, list=10%, signal=32%
GO_VIRUS_RECEPTOR_ACTIVITY	33	0.39	1.35	0.105	0.282	1	3596	tags=52%, list=27%, signal=71%
GO_OXIDOREDUCTASE_ACTIVITY_ACTING_ON_PAIRED_DONORS_WITH_INCORPORATION_OR_REDUCTION_OF_MOLECULAR_OXYGEN	69	0.33	1.35	0.077	0.279	1	1973	tags=25%, list=15%, signal=29%
GO_RNA_POLYMERASE_II_TRANSCRIPTION_FACTOR_BINDING	71	0.33	1.35	0.073	0.279	1	2061	tags=27%, list=16%, signal=32%
GO_HISTONE_BINDING	132	0.29	1.35	0.038	0.279	1	4324	tags=47%, list=33%, signal=69%
GO_ANDROGEN_RECEPTOR_BINDING	37	0.37	1.35	0.083	0.277	1	1662	tags=27%, list=13%, signal=31%
GO_R_SMAD_BINDING	19	0.44	1.35	0.114	0.274	1	1810	tags=37%, list=14%, signal=43%
GO_SIGNALING_ADAPTOR_ACTIVITY	45	0.36	1.35	0.077	0.276	1	3671	tags=49%, list=28%, signal=68%
GO_PROTEIN_TYROSINE_KINASE_ACTIVITY	98	0.31	1.36	0.05	0.279	1	3473	tags=36%, list=26%, signal=48%
GO_RNA_POLYMERASE_II_CORE_PROMOTER_SEQUENCE_SPECIFIC_DNA_BINDING	38	0.38	1.37	0.072	0.265	1	3546	tags=42%, list=27%, signal=57%
GO_PHOSPHATIDYLINOSITOL_BISPHOSPHATE_BINDING	46	0.36	1.37	0.075	0.275	1	3534	tags=39%, list=27%, signal=53%
GO_UBIQUITIN_LIKE_PROTEIN_CONJUGATING_ENZYME_BINDING	27	0.41	1.37	0.089	0.273	1	2132	tags=33%, list=16%, signal=40%
GO_SOLUTE_SODIUM_SYMPORTER_ACTIVITY	15	0.48	1.38	0.098	0.26	1	2622	tags=33%, list=20%, signal=42%
GO_POTASSIUM_CHANNEL_REGULATOR_ACTIVITY	20	0.45	1.38	0.093	0.258	1	2809	tags=35%, list=21%, signal=44%
GO_N_ACETYLTRANSFERASE_ACTIVITY	70	0.34	1.38	0.058	0.257	1	2297	tags=27%, list=17%, signal=33%
GO_MANGANESE_ION_BINDING	37	0.39	1.39	0.075	0.249	1	3694	tags=46%, list=28%, signal=64%
GO_EPIDERMAL_GROWTH_FACTOR_RECEPTOR_BINDING	22	0.44	1.39	0.084	0.252	1	1424	tags=27%, list=11%, signal=31%
GO_L_AMINO_ACID_TRANSMEMBRANE_TRANSPORTER_ACTIVITY	31	0.41	1.4	0.069	0.247	1	3216	tags=42%, list=24%, signal=55%
GO_GTPASE_BINDING	234	0.28	1.41	0.012	0.231	1	2566	tags=27%, list=19%, signal=33%
GO_SIGNALING_RECEPTOR_ACTIVITY	262	0.28	1.41	0.007	0.237	1	1981	tags=21%, list=15%, signal=24%
GO_CYCLIN_DEPENDENT_PROTEIN_KINASE_ACTIVITY	28	0.42	1.42	0.06	0.225	1	2180	tags=32%, list=17%, signal=38%
GO_TRANSCRIPTION_FACTOR_ACTIVITY_RNA_POLYMERASE_II_TRANSCRIPTION_FACTOR_BINDING	97	0.32	1.42	0.035	0.229	1	1566	tags=23%, list=12%, signal=26%
GO_ALCOHOL_BINDING	40	0.39	1.42	0.059	0.227	1	2931	tags=40%, list=22%, signal=51%
GO_NON_MEMBRANE_SPANNING_PROTEIN_TYROSINE_KINASE_ACTIVITY	28	0.42	1.43	0.068	0.229	1	1957	tags=32%, list=15%, signal=38%
GO_GUANYL_NUCLEOTIDE_EXCHANGE_FACTOR_ACTIVITY	167	0.3	1.43	0.018	0.227	1	3236	tags=34%, list=25%, signal=45%
GO_NUCLEAR_LOCALIZATION_SEQUENCE_BINDING	18	0.48	1.43	0.085	0.225	1	4189	tags=67%, list=32%, signal=98%
GO_RAS_GUANYL_NUCLEOTIDE_EXCHANGE_FACTOR_ACTIVITY	118	0.32	1.43	0.018	0.223	1	3186	tags=35%, list=24%, signal=45%
GO_SIGNAL_TRANSDUCER_ACTIVITY	497	0.27	1.43	0	0.222	1	3337	tags=32%, list=25%, signal=41%
GO_ACTIN_BINDING	242	0.29	1.43	0.007	0.222	1	2236	tags=28%, list=17%, signal=33%
GO_ANION_TRANSMEMBRANE_TRANSPORTER_ACTIVITY	128	0.32	1.45	0.013	0.207	1	3474	tags=37%, list=26%, signal=49%
GO_THIOL_DEPENDENT_UBIQUITIN_SPECIFIC_PROTEASE_ACTIVITY	62	0.36	1.45	0.024	0.209	1	2781	tags=34%, list=21%, signal=43%
GO_MAP_KINASE_KINASE_KINASE_ACTIVITY	18	0.49	1.46	0.057	0.199	1	3288	tags=56%, list=25%, signal=74%
GO_ORGANIC_ANION_TRANSMEMBRANE_TRANSPORTER_ACTIVITY	83	0.35	1.46	0.021	0.196	1	3452	tags=39%, list=26%, signal=52%
GO_RHO_GUANYL_NUCLEOTIDE_EXCHANGE_FACTOR_ACTIVITY	47	0.39	1.46	0.03	0.2	1	3730	tags=43%, list=28%, signal=59%
GO_ENZYME_ACTIVATOR_ACTIVITY	323	0.29	1.47	0.002	0.203	1	3293	tags=33%, list=25%, signal=43%
GO_HISTONE_DEMETHYLASE_ACTIVITY	21	0.48	1.47	0.068	0.2	1	4669	tags=62%, list=35%, signal=96%
GO_SH3_DOMAIN_BINDING	71	0.35	1.47	0.02	0.198	1	3224	tags=38%, list=24%, signal=50%
GO_PHOSPHATIDYLINOSITOL_3_4_5_TRISPHOSPHATE_BINDING	26	0.44	1.47	0.054	0.198	1	2574	tags=42%, list=20%, signal=52%
GO_GROWTH_FACTOR_RECEPTOR_BINDING	60	0.37	1.49	0.02	0.187	1	3563	tags=43%, list=27%, signal=59%
GO_LIPID_BINDING	351	0.28	1.49	0	0.186	1	3484	tags=35%, list=26%, signal=46%
GO_KINASE_BINDING	453	0.28	1.49	0	0.183	1	3650	tags=34%, list=28%, signal=46%
GO_PHOSPHATIDYLSERINE_BINDING	17	0.51	1.49	0.049	0.182	1	2574	tags=47%, list=20%, signal=58%
GO_CORE_PROMOTER_SEQUENCE_SPECIFIC_DNA_BINDING	72	0.36	1.5	0.015	0.189	1	3328	tags=39%, list=25%, signal=52%
GO_TRANSCRIPTIONAL_ACTIVATOR_ACTIVITY_RNA_POLYMERASE_II_TRANSCRIPTION_REGULATORY_REGION_SEQUENCE_SPECIFIC_BINDING	179	0.31	1.5	0.002	0.189	1	3276	tags=34%, list=25%, signal=45%
GO_PHOSPHATIDYLINOSITOL_PHOSPHATE_BINDING	81	0.36	1.5	0.017	0.186	1	3816	tags=46%, list=29%, signal=64%
GO_CALCIUM_ION_TRANSMEMBRANE_TRANSPORTER_ACTIVITY	47	0.4	1.5	0.033	0.184	1	3231	tags=45%, list=25%, signal=59%
GO_CORE_PROMOTER_BINDING	112	0.33	1.51	0.016	0.189	1	3328	tags=36%, list=25%, signal=47%
GO_TRANSLATION_REGULATOR_ACTIVITY	24	0.47	1.52	0.037	0.175	0.998	3040	tags=50%, list=23%, signal=65%
GO_PHOSPHOLIPID_TRANSPORTER_ACTIVITY	27	0.46	1.52	0.039	0.172	0.998	1292	tags=30%, list=10%, signal=33%
GO_ORGANIC_ACID_TRANSMEMBRANE_TRANSPORTER_ACTIVITY	66	0.38	1.53	0.02	0.183	0.998	2915	tags=35%, list=22%, signal=45%
GO_NUCLEOSIDE_TRIPHOSPHATASE_REGULATOR_ACTIVITY	240	0.3	1.53	0.002	0.181	0.998	3363	tags=35%, list=26%, signal=47%
GO_AMINO_ACID_TRANSMEMBRANE_TRANSPORTER_ACTIVITY	43	0.41	1.53	0.024	0.178	0.998	3583	tags=47%, list=27%, signal=64%
GO_TRANSMEMBRANE_RECEPTOR_PROTEIN_TYROSINE_KINASE_ACTIVITY	30	0.44	1.53	0.034	0.18	0.998	1737	tags=27%, list=13%, signal=31%
GO_DOUBLE_STRANDED_DNA_BINDING	481	0.28	1.53	0	0.176	0.998	3337	tags=33%, list=25%, signal=42%
GO_ANTIPORTER_ACTIVITY	31	0.44	1.54	0.035	0.173	0.997	1955	tags=29%, list=15%, signal=34%
GO_SOLUTE_PROTON_SYMPORTER_ACTIVITY	16	0.54	1.54	0.03	0.178	0.997	2962	tags=56%, list=22%, signal=72%
GO_ATPASE_ACTIVITY_COUPLED_TO_TRANSMEMBRANE_MOVEMENT_OF_IONS_PHOSPHORYLATIVE_MECHANISM	17	0.53	1.55	0.043	0.173	0.997	3176	tags=59%, list=24%, signal=77%
GO_TRANSCRIPTION_COFACTOR_BINDING	19	0.5	1.55	0.042	0.169	0.997	1765	tags=32%, list=13%, signal=36%
GO_TRANSCRIPTION_FACTOR_ACTIVITY_RNA_POLYMERASE_II_CORE_PROMOTER_PROXIMAL_REGION_SEQUENCE_SPECIFIC_BINDING	196	0.33	1.56	0.004	0.172	0.996	3143	tags=36%, list=24%, signal=46%
GO_RNA_POLYMERASE_II_ACTIVATING_TRANSCRIPTION_FACTOR_BINDING	22	0.51	1.56	0.025	0.169	0.996	2970	tags=50%, list=23%, signal=64%
GO_PEPTIDE_N_ACETYLTRANSFERASE_ACTIVITY	56	0.4	1.58	0.012	0.158	0.99	2297	tags=32%, list=17%, signal=39%
GO_STEROL_BINDING	22	0.5	1.58	0.039	0.154	0.99	2826	tags=45%, list=21%, signal=58%
GO_UBIQUITIN_LIKE_PROTEIN_TRANSFERASE_ACTIVITY	337	0.31	1.61	0	0.123	0.968	3622	tags=39%, list=27%, signal=53%
GO_PHOSPHORIC_ESTER_HYDROLASE_ACTIVITY	247	0.33	1.62	0	0.121	0.961	3132	tags=34%, list=24%, signal=44%
GO_PROTEIN_TYROSINE_PHOSPHATASE_ACTIVITY	71	0.4	1.62	0.004	0.123	0.965	3188	tags=42%, list=24%, signal=55%
GO_UBIQUITIN_LIKE_PROTEIN_SPECIFIC_PROTEASE_ACTIVITY	82	0.39	1.64	0.002	0.11	0.947	2781	tags=35%, list=21%, signal=45%
GO_ACTIVE_TRANSMEMBRANE_TRANSPORTER_ACTIVITY	165	0.35	1.64	0	0.111	0.951	3452	tags=38%, list=26%, signal=50%
GO_CYTOKINE_RECEPTOR_ACTIVITY	23	0.52	1.65	0.023	0.11	0.944	1038	tags=22%, list=8%, signal=24%
GO_RECEPTOR_SIGNALING_PROTEIN_ACTIVITY	118	0.37	1.66	0	0.1	0.912	3337	tags=41%, list=25%, signal=54%
GO_CYTOKINE_BINDING	43	0.45	1.67	0.012	0.102	0.887	1207	tags=30%, list=9%, signal=33%
GO_PDZ_DOMAIN_BINDING	56	0.42	1.67	0.004	0.098	0.887	2729	tags=43%, list=21%, signal=54%
GO_PROTEIN_TYROSINE_KINASE_BINDING	34	0.47	1.67	0.007	0.096	0.89	1055	tags=24%, list=8%, signal=26%
GO_RECEPTOR_SIGNALING_PROTEIN_SERINE_THREONINE_KINASE_ACTIVITY	71	0.41	1.68	0	0.104	0.877	4256	tags=56%, list=32%, signal=83%
GO_TRANSCRIPTIONAL_ACTIVATOR_ACTIVITY_RNA_POLYMERASE_II_CORE_PROMOTER_PROXIMAL_REGION_SEQUENCE_SPECIFIC_BINDING	128	0.37	1.68	0.002	0.101	0.879	3337	tags=41%, list=25%, signal=55%
GO_PHOSPHATIDYLINOSITOL_PHOSPHATE_PHOSPHATASE_ACTIVITY	24	0.54	1.69	0.01	0.106	0.84	3050	tags=50%, list=23%, signal=65%
GO_RNA_POLYMERASE_II_TRANSCRIPTION_FACTOR_ACTIVITY_SEQUENCE_SPECIFIC_DNA_BINDING	352	0.32	1.69	0	0.109	0.862	2575	tags=28%, list=20%, signal=34%
GO_REGULATORY_REGION_NUCLEIC_ACID_BINDING	495	0.32	1.69	0	0.105	0.863	3337	tags=36%, list=25%, signal=46%
GO_TETRAPYRROLE_BINDING	46	0.46	1.71	0.004	0.097	0.801	1522	tags=26%, list=12%, signal=29%
GO_SMAD_BINDING	56	0.44	1.72	0.007	0.09	0.753	2282	tags=41%, list=17%, signal=49%
GO_CORE_PROMOTER_PROXIMAL_REGION_DNA_BINDING	220	0.35	1.73	0	0.09	0.716	2955	tags=36%, list=22%, signal=46%
GO_PHOSPHOLIPID_BINDING	218	0.35	1.73	0	0.092	0.744	3484	tags=39%, list=26%, signal=52%
GO_PROTEIN_KINASE_ACTIVITY	442	0.33	1.74	0	0.093	0.686	2182	tags=27%, list=17%, signal=31%
GO_ORGANIC_HYDROXY_COMPOUND_TRANSMEMBRANE_TRANSPORTER_ACTIVITY	17	0.58	1.74	0.012	0.09	0.695	1613	tags=35%, list=12%, signal=40%
GO_TRANSMEMBRANE_RECEPTOR_PROTEIN_KINASE_ACTIVITY	40	0.49	1.77	0.002	0.082	0.581	1737	tags=30%, list=13%, signal=34%
GO_METAL_ION_TRANSMEMBRANE_TRANSPORTER_ACTIVITY	138	0.38	1.77	0	0.083	0.611	3266	tags=43%, list=25%, signal=56%
GO_SOLUTE_CATION_SYMPORTER_ACTIVITY	40	0.48	1.79	0.002	0.081	0.515	3096	tags=45%, list=23%, signal=59%
GO_RAB_GTPASE_BINDING	92	0.41	1.79	0	0.078	0.53	2566	tags=34%, list=19%, signal=42%
GO_PROTEIN_SERINE_THREONINE_KINASE_ACTIVITY	341	0.35	1.81	0	0.091	0.438	2261	tags=29%, list=17%, signal=34%
GO_DIVALENT_INORGANIC_CATION_TRANSMEMBRANE_TRANSPORTER_ACTIVITY	75	0.44	1.81	0.002	0.082	0.444	3469	tags=49%, list=26%, signal=67%
GO_1_PHOSPHATIDYLINOSITOL_BINDING	15	0.64	1.81	0.002	0.076	0.451	2537	tags=60%, list=19%, signal=74%
GO_SECONDARY_ACTIVE_TRANSMEMBRANE_TRANSPORTER_ACTIVITY	93	0.44	1.87	0	0.06	0.25	1706	tags=28%, list=13%, signal=32%
GO_SYMPORTER_ACTIVITY	58	0.47	1.87	0	0.055	0.265	1706	tags=29%, list=13%, signal=34%
GO_PHOSPHATIDYLINOSITOL_BINDING	144	0.4	1.88	0	0.069	0.244	3534	tags=44%, list=27%, signal=60%
GO_PHOSPHATIDYLINOSITOL_3_KINASE_BINDING	22	0.59	1.89	0.004	0.08	0.226	1733	tags=36%, list=13%, signal=42%
GO_PHOSPHATIDYLINOSITOL_KINASE_ACTIVITY	28	0.58	1.95	0	0.056	0.126	3394	tags=57%, list=26%, signal=77%
GO_HISTONE_ACETYLTRANSFERASE_BINDING	24	0.67	2.19	0	0.004	0.006	2135	tags=42%, list=16%, signal=50%
GO_PHOSPHATIDYLINOSITOL_3_KINASE_ACTIVITY	33	0.64	2.21	0	0.005	0.004	1701	tags=45%, list=13%, signal=52%
